# Supplementary material for: Development of pathophysiologically relevant models of sickle cell disease and β-thalassemia for therapeutic studies
Source: Nat Commun. 2024 Feb 27;15:1794. doi: 10.1038/s41467-024-46036-x (PMC10899644; doi:10.1038/s41467-024-46036-x)
Supplement: Supplementary file 4 — Supplementary Data 1 (Proteomics data) [file 41467_2024_46036_MOESM4_ESM.xlsx]

## Sheet: Sheet1
Accession	Gene symbol	Description	Exp. q-value: Combined	Sum PEP Score	# Peptides	# PSMs	# Unique Peptides	# Protein Groups	# AAs	MW [kDa]	calc. pI	Score Mascot: Mascot	Score Sequest HT: Sequest HT	# Peptides (by Search Engine): Mascot	# Peptides (by Search Engine): Sequest HT	# Razor Peptides	Abundance: F1: 127N, Sample, BELA-BTM, R1	Abundance: F2: 127N, Sample, BELA-BTM, R2	Abundance: F3: 127N, Sample, BELA-BTM, R3	Abundance: F1: 128N, Sample, BELA-SCM, R1	Abundance: F2: 128N, Sample, BELA-SCM, R2	Abundance: F3: 128N, Sample, BELA-SCM, R3	Abundance: F1: 130N, Sample, HSPC-BTM, R1	Abundance: F2: 130N, Sample, HSPC-BTM, R2	Abundance: F3: 130N, Sample, HSPC-BTM, R3	Abundance: F1: 131, Sample, HSPC-SCM, R1	Abundance: F2: 131, Sample, HSPC-SCM, R2	Abundance: F3: 131, Sample, HSPC-SCM, R3	Modifications
sp	#N/A		0	1039.36	67	23742	60	1	607	69.2	6.18	314825	35826.3	61	66	9	535648	550753	521715	708919	721049	683054	498550	507071	479015	816220	835264	787578
XP_005251033.1	PLEC	plectin isoform X4 [Homo sapiens]	0	887.754	163	1551	162	1	4689	532.1	5.97	15638	2362.51	154	163	1	24406.5	21898	20977.6	30145.7	26919.2	25910.8	33717.8	29618.4	28629.7	73093.3	64964.9	62935.4
NP_006280.3	TLN1	talin-1 [Homo sapiens]	0	871.314	106	1531	106	1	2541	269.6	6.07	21263	2649.56	101	105	0	21400.9	16378.4	17538.8	27237.5	21042.7	22382.7	28887.7	21952.6	23994.9	63403.4	49503.8	52867.9
NP_008835.5	PRKDC	DNA-dependent protein kinase catalytic subunit isoform 1 [Homo sapiens]	0	826.784	142	1947	141	1	4128	468.8	7.12	19484	2944.95	133	142	1	35284.8	38432.8	34359.7	39393.6	43010.3	38131.4	48299.4	52549.8	47194.9	93835.3	102300	91820.3
NP_001367.2	DYNC1H1	cytoplasmic dynein 1 heavy chain 1 [Homo sapiens]	0	720.374	130	1252	130	1	4646	532.1	6.4	11806	1858.49	120	129	0	20702.4	19071.9	17197	26747.7	24309.9	22250.1	28514.2	25846.4	23556.3	64487.1	58717.1	53254.3
NP_002464.1	MYH9	myosin-9 [Homo sapiens]	0	643.852	86	1482	66	1	1960	226.4	5.6	19988	2585.52	78	84	21	23190.4	19657.8	18290.2	27461.5	23393.5	21716.5	31796.8	27050.5	24870.3	66606.9	57265	52771	Acetyl [N-Term]
NP_001275582.1	CLTC	clathrin heavy chain 1 isoform 2 [Homo sapiens]	0	628.614	67	1630	67	1	1679	191.9	5.69	23945	2920.06	62	67	0	24543.4	21594.4	21850.2	28930.3	25075.5	25120.6	33441.4	29508	29381.5	65011.3	57635.1	58248.4
NP_001104026.1	FLNA	filamin-A isoform 2 [Homo sapiens]	0	617.635	86	1268	79	1	2647	280.6	6.06	20513	2223.33	79	85	6	19463.2	19072.3	20891.1	24595.7	23927.9	26012.3	26944.1	26176.1	28600.9	60406.6	59668.7	64889.8
NP_001952.1	EEF2	elongation factor 2 [Homo sapiens]	0	606.995	52	3619	50	1	858	95.3	6.83	42059	5429.14	50	51	2	63124.2	63029	55957.6	79683.7	79338.3	70375.5	84233.2	84849.7	75536.9	185044	188195	168604
NP_004095.4	FASN	fatty acid synthase [Homo sapiens]	0	570.21	81	1243	80	1	2511	273.3	6.44	14708	2016.33	74	80	1	19454.5	18876.1	17918	23085.7	22453.1	21656.4	26451.9	26010.1	24636.6	55360.5	55004.8	52085.4	Acetyl [N-Term]
NP_006588.1	HSPA8	heat shock cognate 71 kDa protein isoform 1 [Homo sapiens]	0	562.515	44	3520	28	1	646	70.9	5.52	55439	6468.2	43	43	17	56627.7	57205.1	55962.9	59655.1	59469.9	58459.3	77345.8	77069.9	75861	144612	145765	143363	Acetyl [N-Term]
XP_016873759.1	AHNAK	neuroblast differentiation-associated protein AHNAK isoform X2 [Homo sapiens]	0	553.702	104	900	104	1	5823	621.4	6.15	7339	1144.39	96	102	0	7622.3	9028.6	9832.4	16039.4	17857.7	18833	11202.7	12333.7	13173.5	38953.7	44310.4	46345.5
XP_011508218.1	SPTA1	spectrin alpha chain, erythrocytic 1 isoform X1 [Homo sapiens]	0	526.109	86	1007	85	1	2419	279.8	5.05	11483	1724.4	78	86	1	15416.9	15573.7	15811.5	19187.3	19696.6	19642.2	21183.7	22594.1	21814.2	46129.9	48376.8	47661.4
NP_001258898.1	HSP90AB1	heat shock protein HSP 90-beta isoform a [Homo sapiens]	0	523.753	47	3723	28	1	724	83.2	5.03	48838	6270.48	43	46	2	32127.9	28047.3	29114.1	35913.6	31595.6	32777.3	43244.3	37720.1	39179.1	83860.8	73735.9	76990.7
NP_001017963.2	HSP90AA1	heat shock protein HSP 90-alpha isoform 1 [Homo sapiens]	0	490.521	47	3590	29	1	854	98.1	5.16	48092	5972.03	43	47	20	61452.9	61687.1	59300.7	72045.5	72685.3	70665.2	88001.3	88277.2	85737.6	176080	177820	171123
sp	#N/A		0	475.842	41	2219	41	1	698	77	7.12	31393	3784.22	40	41	0	33989.3	32686.7	32282.5	50807.2	48407.4	47874.7	46407.8	44587.9	43573.7	125067	119389	118609
NP_821133.1	TUBB	tubulin beta chain isoform b [Homo sapiens]	0	460.028	24	3755	4	1	444	49.6	4.89	53789	6464.71	24	24	2	11975.2	10527.2	9147.7	13997.1	12543.5	10859.5	16314.6	14232.9	12389.7	32116.9	27938.7	24640.4
XP_047298765.1	LRPPRC	leucine-rich PPR motif-containing protein, mitochondrial isoform X2 [Homo sapiens]	0	457.192	74	1358	74	1	1352	153.6	5.77	11389	2010.21	68	73	0	27258	30688	27978.2	29359.9	33251.1	29981.7	36639.8	41380.4	37793.6	69793.1	80550.4	73495.1	Acetyl [N-Term]
NP_006079.1	TUBB4B	tubulin beta-4B chain [Homo sapiens]	0	449.473	24	3474	4	1	445	49.8	4.89	48193	5963.58	24	24	30	39528.4	37584.8	35882.1	49172.1	46434.3	44344.7	53493.3	51431.1	48982.8	103569	100306	95335
NP_006827.1	GCN1	eIF-2-alpha kinase activator GCN1 [Homo sapiens]	0	430.204	83	706	83	1	2671	292.5	7.43	6197	1081.8	81	83	0	12507.1	11302.2	10568.1	15392.4	13764.8	12524.4	16866.6	15230.2	14252.5	34461.3	30896.4	29396.7
NP_001342366.1	SPTB	spectrin beta chain, erythrocytic isoform b [Homo sapiens]	0	428.747	81	649	73	1	2137	246.3	5.27	6106	1085.08	75	81	8	9927.4	11676.8	8800	13330.8	15073.7	11615	13550.5	15797.9	11607.7	30687.2	36059.7	26843.2
NP_002147.2	HSPD1	60 kDa heat shock protein, mitochondrial [Homo sapiens]	0	424.834	35	2352	35	1	573	61	5.87	40085	4109.91	34	35	0	36158.9	32654.7	32389.9	36017.1	32524.5	32597.3	49251.2	44828.3	45524.5	82569.2	74552.6	75363.5
NP_001121620.1	TFRC	transferrin receptor protein 1 isoform 1 [Homo sapiens]	0	420.647	40	3262	39	1	760	84.8	6.61	45556	5434.86	33	40	1	39555.9	40151.2	36965.4	67076.7	67009	62320.7	54907.4	54895.6	51133.1	154768	154841	143284
NP_001092.1	ACTB	actin, cytoplasmic 1 [Homo sapiens]	0	416.372	25	3136	1	1	375	41.7	5.48	53789	5633.02	22	24	33	44638.7	46601.9	42161.6	61517	64349.9	56764	68529.8	72839	64052.9	134819	142668	127253	Acetyl [N-Term]
NP_733821.1	LMNA	lamin isoform A [Homo sapiens]	0	408.234	50	1657	48	1	664	74.1	7.02	22587	2770.97	46	50	2	26132.3	25726.9	21854.1	41704.5	41323.9	35114.5	37629.6	37685.6	31604.2	105903	108795	90632.7
NP_006635.2	HSPH1	heat shock protein 105 kDa isoform 1 [Homo sapiens]	0	407.167	50	1226	44	1	858	96.8	5.39	14063	2024.09	45	50	3	27309.5	30196.7	25813	16211	17294.3	14834.1	35823.2	39544.1	33804.6	35487.9	37669	32497.6
NP_001605.1	ACTG1	actin, cytoplasmic 2 [Homo sapiens]	0	407.144	25	3123	1	1	375	41.8	5.48	53153	5633.02	22	24	0	300.9	243.9	113.6	350	296.6	123.6	361.3	320.3	137	654.4	545.5	255.1	Acetyl [N-Term]
NP_001393.1	EEF1A1	elongation factor 1-alpha 1 [Homo sapiens]	0	393.245	25	3017	14	1	462	50.1	9.01	35733	6094.67	23	25	14	45239.1	46813.5	43743.7	56892.1	58208.8	55052.3	62466.6	64933.7	60926.4	135046	139335	130320
NP_001348.2	DHX9	ATP-dependent RNA helicase A [Homo sapiens]	0	391.886	50	1182	50	1	1270	140.9	6.84	14883	1954.25	45	50	0	18901.7	19798.4	18432.5	22398.2	23066.7	21618.6	26228.9	27680.5	25440.4	53589	56781.2	52844.4
NP_006422.1	CCT2	T-complex protein 1 subunit beta isoform 1 [Homo sapiens]	0	381.498	31	1256	31	1	535	57.5	6.46	19961	2070.48	29	30	0	15853.1	16344.3	16493.7	18801.5	19687.4	19927.5	21678.5	23146.8	23350.1	42818	45907.1	46617.3	Acetyl [N-Term]
NP_004437.2	EPRS1	bifunctional glutamate/proline--tRNA ligase [Homo sapiens]	0	375.979	63	791	62	1	1512	170.5	7.33	7679	1307.29	53	63	1	14785.5	15795.7	15202.5	17063.1	17948.5	17308.3	20509.6	22047.8	21148.5	41814.2	45263.6	43042.4
NP_004915.2	ACTN4	alpha-actinin-4 isoform 1 [Homo sapiens]	0	370.227	47	850	30	1	911	104.8	5.44	9924	1466.34	45	47	17	15572.6	15021	15122.2	18695.2	17676.2	18450.8	20307.7	19440.3	20243.1	41980.5	39895.7	41893.7
NP_821080.1	TUBB2B	tubulin beta-2B chain [Homo sapiens]	0	363.232	22	2770	1	1	445	49.9	4.89	35903	4585.15	22	22	4	965.1	976	888.3	1252.8	1342.6	1134.5	1316.1	1375.3	1253.2	2558.5	2809	2370.3
NP_002145.3	HSPA4	heat shock 70 kDa protein 4 [Homo sapiens]	0	357.598	51	928	45	1	840	94.3	5.19	10610	1503.75	45	51	6	15279.7	16971.6	15886.5	16853.1	18802.2	16947.3	22460.3	24456.5	22479.2	42116.1	46707.4	43224
NP_001060.1	TUBB2A	tubulin beta-2A chain isoform 1 [Homo sapiens]	0	357.421	21	2760	1	1	445	49.9	4.89	36054	4582.38	21	21	0	296.9	361	712.6	349.6	481.2	860.7	423.5	513.1	950	846.2	1119.6	2219.3
NP_004125.3	HSPA9	stress-70 protein, mitochondrial precursor [Homo sapiens]	0	356.828	41	1591	40	1	679	73.6	6.16	22617	2619.5	39	41	0	25825.5	29838.9	27301.3	28160.4	31805	29373.1	36662.8	42325.7	38893.3	69957	80290.3	73344.4
NP_005338.1	HSPA5	endoplasmic reticulum chaperone BiP precursor [Homo sapiens]	0	354.489	38	1473	35	1	654	72.3	5.16	20249	2504.41	37	38	0	20072.8	19047.2	19732.1	23854.6	22219.1	23097.9	28459	26778.9	27644.6	58558.3	55460.5	57331
XP_011522182.1	#N/A	myosin-10 isoform X3 [Homo sapiens]	0	344.55	61	662	43	1	2006	232.2	5.58	6832	1049.54	54	59	4	3878.7	5128.2	4828.8	4551	5976.9	5520.9	5291	6792.2	6529.2	10741.9	13628.2	12809.4
NP_006436.3	PRPF8	pre-mRNA-processing-splicing factor 8 [Homo sapiens]	0	335.828	68	680	68	1	2335	273.4	8.84	6116	1008.13	58	68	0	11496.8	10846.6	10698.2	13576.5	12519.6	12223.2	15497.6	14422.2	14448.1	31714.5	28632.1	28977.8
NP_009057.1	VCP	transitional endoplasmic reticulum ATPase isoform 1 [Homo sapiens]	0	335.752	44	1191	44	1	806	89.3	5.26	15853	1905.16	43	44	0	17367.8	15485.4	15479.4	20248.2	17561.6	17707.1	24666.8	21596.9	21906.6	45658.8	40502	40926.7
XP_047298376.1	UBA1	ubiquitin-like modifier-activating enzyme 1 isoform X1 [Homo sapiens]	0	334.887	37	742	37	1	1109	123.1	5.85	10424	1255.55	36	37	0	9707.8	10812	9756	11561.9	12772.3	11868	13377.5	14963.3	13454.8	28895.1	31811.8	28788.2
NP_001407.1	EIF4A1	eukaryotic initiation factor 4A-I isoform 1 [Homo sapiens]	0	332.482	26	1761	13	1	406	46.1	5.48	23294	2899.76	25	26	14	23793	22161.3	21838.9	29276.8	26873.1	26997.6	32344.3	30194.6	29797.5	64403.3	61236.6	60023.5
NP_005753.1	TRIM28	transcription intermediary factor 1-beta [Homo sapiens]	0	331.709	34	1016	34	1	835	88.5	5.77	12155	1626.26	32	33	0	16768.6	15975.5	15264.2	22165.3	21373.8	20584.4	23295	22737.9	21767.7	54552.4	53756.5	51772.2	Acetyl [N-Term]
XP_047294734.1	ILF3	interleukin enhancer-binding factor 3 isoform X1 [Homo sapiens]	0	328.229	36	1083	32	1	898	95.7	8.81	11985	1775.52	36	36	4	13880.6	14844.6	16033.5	17173.8	17889	19584.5	18702.8	19868.6	21668	41009.1	44048	47770.4
NP_000810.1	GART	trifunctional purine biosynthetic protein adenosine-3 isoform 1 [Homo sapiens]	0	327.386	39	833	39	1	1010	107.7	6.7	10659	1360.45	37	39	0	11839.7	10151.6	10099.6	12874.9	11202.7	11017.6	16113.8	13705.1	13452.2	29560.6	24924.1	24868
NP_054733.2	SNRNP200	U5 small nuclear ribonucleoprotein 200 kDa helicase [Homo sapiens]	0	326.111	56	618	56	1	2136	244.4	6.06	6576	957.38	49	56	0	9920.8	9074.9	10837	11560.6	10351.9	12324.5	13058.1	11846.5	14150.4	26306.3	24364.9	28977.4
NP_005989.3	CCT3	T-complex protein 1 subunit gamma isoform a [Homo sapiens]	0	325.955	34	1305	34	1	545	60.5	6.49	17523	2105.75	31	33	0	21751.8	20756	18036.7	26369.8	24966.7	21464	31143.5	28706.9	25017.8	60631.5	58003.8	50769.2	Acetyl [N-Term]
NP_006576.2	CCT8	T-complex protein 1 subunit theta isoform 1 [Homo sapiens]	0	325.486	36	1265	36	1	548	59.6	5.6	18596	2170.47	33	36	0	25745.4	25227.6	22518.2	28719.2	27820.5	24944.6	35135.7	34124	30505.8	70839.3	68873.3	61338.9
NP_004332.2	CAD	CAD protein isoform 1 [Homo sapiens]	0	321.419	54	479	52	1	2225	242.8	6.46	5569	778.65	51	54	2	6745.1	7196.4	7324.8	8009.6	8401.8	8723.7	9364.6	9933.6	9773.2	18970.9	19926	19768.8
NP_110379.2	TCP1	T-complex protein 1 subunit alpha isoform a [Homo sapiens]	0	315.097	31	1158	31	1	556	60.3	6.11	18837	1991.7	29	29	0	16462	15724	15537.6	18896.7	18577.5	18046.5	22290.2	21309	21001.7	45276.9	42486.9	42750.6	Acetyl [N-Term]
NP_001257328.1	TUBA1A	tubulin alpha-1A chain isoform 1 [Homo sapiens]	0	312.84	24	3325	1	1	451	50.1	5.06	61905	6267.36	23	24	3	5499.5	5399.8	4210.2	7248.5	7130	5659.5	7034.3	6839.9	5492.3	12299.1	11993.9	9736.6
NP_004719.2	DDX21	nucleolar RNA helicase 2 isoform 1 [Homo sapiens]	0	310.308	37	727	34	1	783	87.3	9.28	9445	1254.83	35	37	3	11464.1	12699.2	10302.1	12301.1	13556.4	11035.3	15553.1	17907.5	14320	28829.9	33388.3	26993.7
NP_036205.1	CCT5	T-complex protein 1 subunit epsilon isoform a [Homo sapiens]	0	309.071	33	910	32	1	541	59.6	5.66	8131	1408.69	33	31	1	18490.7	17328.8	15789.9	20735.2	19906.7	18242.7	25107.4	23546.9	21417.9	51837.3	48744.1	44662.3	Acetyl [N-Term]
NP_005336.3	HSPA1A	heat shock 70 kDa protein 1A [Homo sapiens]	0	307.791	33	1118	22	1	641	70	5.66	16022	1904.11	32	33	5	10474.6	11940.4	9970.8	12162.8	13523.5	11284.1	13877.2	15744.9	13078.6	27154.8	31140.8	26105.4
NP_003283.2	TPR	nucleoprotein TPR [Homo sapiens]	0	304.159	58	417	57	1	2363	267.1	5.02	4719	612.56	55	55	1	6079.1	5945.4	6651.8	7125.1	6934.1	7727.1	8170.7	8208.8	9053.7	16697.3	16541.9	18527.1	Acetyl [N-Term]
NP_005959.2	HNRNPM	heterogeneous nuclear ribonucleoprotein M isoform a [Homo sapiens]	0	301.982	43	1034	43	1	730	77.5	8.7	16420	1631.28	39	42	0	17459.8	21498.3	18602.9	20330.8	25191	21115.6	23972.2	30241.6	25659.4	46436.3	58734.4	50760.1	Acetyl [N-Term]
NP_001290043.1	TUBA1C	tubulin alpha-1C chain isoform a [Homo sapiens]	0	301.652	25	2506	3	1	519	57.7	5.07	42798	4554.89	24	25	26	36495	36392.6	33506.3	42116.7	41977.2	38526	47560.9	47874.7	43390.4	94567.3	95144.8	85947.1
NP_036565.2	SF3B1	splicing factor 3B subunit 1 isoform 1 [Homo sapiens]	0	301.312	45	483	44	1	1304	145.7	7.09	4947	786.31	40	45	1	7202	6848.9	6651	8412.7	7844.3	7485	9582	9187.7	8740.2	19521.5	18765.1	17784.1
NP_001058.2	TOP2A	DNA topoisomerase 2-alpha [Homo sapiens]	0	298.212	56	647	41	1	1531	174.3	8.72	5529	958.66	52	56	15	13551.3	14000.8	12466.4	14947.7	15501.6	13766.5	18036.3	18960.4	16715.8	36442.9	37421	33398.6
NP_001677.2	ATP5F1B	ATP synthase subunit beta, mitochondrial precursor [Homo sapiens]	0	298.17	23	1202	23	1	529	56.5	5.4	20238	2175.9	22	23	0	16261.4	15594	14145.5	19185.6	18497.4	16604.8	22834.6	21115.5	19604	42761	39226.4	36435.3
NP_003741.1	EIF3A	eukaryotic translation initiation factor 3 subunit A [Homo sapiens]	0	292.509	56	647	55	1	1382	166.5	6.79	6158	1094.36	50	55	1	10434.7	11786.4	11743.4	13077.9	14496	15055.7	13447.7	15034.1	15732.2	28758.7	32524	34417.4
NP_114032.2	HNRNPU	heterogeneous nuclear ribonucleoprotein U isoform a [Homo sapiens]	0	289.108	33	1299	32	1	825	90.5	6	15514	2023.27	29	33	1	30957.1	31987.3	29502.4	33929.6	34838.2	32595.2	42629	44220	40775.2	87579.9	90424.1	83181.8
NP_006421.2	CCT4	T-complex protein 1 subunit delta isoform a [Homo sapiens]	0	287.83	33	923	32	1	539	57.9	7.83	12897	1595.7	32	32	0	12273.2	15350.4	12437.5	14423.4	17789.3	14606.1	16287.7	21071.1	16966.4	33517.4	43846.7	35049
NP_001419.1	ENO1	alpha-enolase isoform 1 [Homo sapiens]	0	287.689	24	2574	22	1	434	47.1	7.39	36990	4052.9	20	24	2	31095.3	28775.1	28721.3	34134.8	31662.6	31722.5	42429	39608.6	39737.4	83450	77903.9	78155.9
NP_001609.2	PARP1	poly [ADP-ribose] polymerase 1 [Homo sapiens]	0	286.791	39	660	39	1	1014	113	8.88	7499	1111.23	37	39	0	10566.7	11380.3	11314.4	11380.3	12344.4	12147.4	14649.3	15586.9	15750.4	27549.8	28856.1	28783.3
NP_001372580.1	HNRNPL	heterogeneous nuclear ribonucleoprotein L isoform c [Homo sapiens]	0	286.769	24	624	23	1	626	68	8.43	10551	1256.21	23	24	1	10076.1	10908.6	8080	11867.4	12842.3	9228	14342.1	15336.7	11264.5	28882	31644.9	22864.2
XP_047301630.1	TUBA4A	tubulin alpha-4A chain isoform X1 [Homo sapiens]	0	283.595	23	2787	5	1	457	50.8	5.11	47175	5149.8	22	23	0	6098.4	4467	4496.2	7359.3	5464.6	5547.4	7994.7	5787	5740	15398.8	11388.2	11370.5
XP_011529261.1	MSN	moesin isoform X1 [Homo sapiens]	0	281.206	43	1108	29	1	610	71.3	6.06	10206	1666.67	41	43	15	21841.2	19754.3	21070.3	25121.4	22896.2	24207.2	29727.8	26826.8	28239.2	59182.8	53783	57219
XP_047286259.1	LCP1	plastin-2 isoform X1 [Homo sapiens]	0	277.299	34	773	34	1	627	70.2	5.43	8145	1232.89	32	34	0	13991	12584.9	11969.6	12300.2	11405.6	10798.2	17657.3	16510.4	15419.6	27914.1	26053.8	23886.2
NP_002408.3	MKI67	proliferation marker protein Ki-67 isoform 1 [Homo sapiens]	0	276.989	52	352	52	1	3256	358.5	9.45	3183	529.45	48	52	0	5916	4156.3	3667.5	7334.8	5080.7	4746.6	8194	5855.2	5240.6	17205.6	12102.9	10639.1
NP_001353299.1	MCM3	DNA replication licensing factor MCM3 isoform 4 [Homo sapiens]	0	271.126	36	716	36	1	825	92.9	5.83	9302	1113.44	36	35	0	9832.7	9030.8	8126.6	12078.8	11070.1	9782.9	12855.4	11727.1	10750.3	26342.9	24795.7	22338.3	Acetyl [N-Term]
NP_001276675.1	GAPDH	glyceraldehyde-3-phosphate dehydrogenase isoform 1 [Homo sapiens]	0	269.665	22	1161	22	1	335	36	8.46	17800	2146.4	18	22	0	28717.1	26869	25127.8	34582.3	32348.1	30156.3	41015.7	38247.1	35643.9	87077.5	80262.4	75075.3
NP_001743.1	CAT	catalase [Homo sapiens]	0	267.735	31	707	31	1	527	59.7	7.39	10530	1175.33	30	30	0	13767.7	12157	12851.6	15894.6	14368.1	14708.3	19310.3	16947.9	17540.8	39828.5	35500.6	37512.9	Acetyl [N-Term]
NP_006420.1	CCT7	T-complex protein 1 subunit eta isoform a [Homo sapiens]	0	267.342	33	1093	33	1	543	59.3	7.65	14193	1606.62	30	32	0	17426	17345.9	15879.8	20285.2	20618.7	18633.4	23445	23582	21691.7	49490.3	48994.8	45485	Acetyl [N-Term]
NP_001290203.1	ACLY	ATP-citrate synthase isoform 3 [Homo sapiens]	0	265.677	41	620	41	1	1155	126.1	8.18	6472	978.32	39	40	0	7873.9	9984.9	8034.2	9221.5	11830.9	9653	10361.4	13526.2	11184.9	20581.8	27779.5	22165.9
NP_001351766.1	MTHFD1	C-1-tetrahydrofolate synthase, cytoplasmic isoform 2 [Homo sapiens]	0	260.497	42	684	42	1	964	104.6	7.59	7469	998.28	39	41	0	15126.3	12732.6	13391	17361.7	14947.6	15616.8	20070.2	17832.8	18050.8	41088.3	35659.4	36073.7
NP_066964.1	XRCC5	X-ray repair cross-complementing protein 5 [Homo sapiens]	0	260.443	34	779	33	1	732	82.7	5.81	8701	1300.4	30	34	1	15465.1	15567.6	14551.1	18036.1	18510.8	17456.4	21268.4	21759.9	20473.3	41527.5	43055	40372.1
NP_908930.1	ALDOA	fructose-bisphosphate aldolase A isoform 1 [Homo sapiens]	0	254.997	27	933	20	1	364	39.4	8.09	12415	1567.52	27	26	6	17021.1	18886.5	18511.8	19233.5	21633.5	21316.2	24096.3	27295	26811.1	51595.3	58239.8	56754.1
NP_001275905.1	XRCC6	X-ray repair cross-complementing protein 6 isoform 1 [Homo sapiens]	0	254.457	35	971	34	1	609	69.8	6.64	11448	1648.49	31	35	1	21474.7	20722.7	19961.7	24574.9	22482.5	21801.2	29736.8	27705.3	26820.9	59451.4	57656.4	55674.1
NP_004517.2	MCM2	DNA replication licensing factor MCM2 [Homo sapiens]	0	253.636	35	577	35	1	904	101.8	5.52	8374	1001.02	30	34	0	8574.5	8236	7682.8	10396.6	9840.4	9371.1	11171.3	10929.7	10371.3	23405.1	22439.7	21479.1
NP_001001937.1	ATP5F1A	ATP synthase subunit alpha, mitochondrial isoform a precursor [Homo sapiens]	0	253.425	32	1576	32	1	553	59.7	9.13	18937	2346.22	31	32	0	21063.1	22447.7	19667.2	24182.4	25945.4	22622.8	29455.4	31253.9	27446.5	56796.3	60265	53089.1
NP_976319.1	RNH1	ribonuclease inhibitor [Homo sapiens]	0	253.191	23	779	23	1	461	49.9	4.82	11589	1320.58	22	23	0	8525.9	9908.5	8129.9	12950.8	14836.5	11955.8	12297.8	14495.6	11646	32378	37753.8	29983.6
XP_005248694.1	SYNCRIP	heterogeneous nuclear ribonucleoprotein Q isoform X1 [Homo sapiens]	0	251.466	27	886	2	1	623	69.6	8.59	10118	1478.47	26	27	24	12892.9	13029.6	12083	14310.2	14968.4	13540	16480.9	17334.1	15737.5	33556.9	35167.3	32299.9
NP_000875.2	IMPDH2	inosine-5'-monophosphate dehydrogenase 2 [Homo sapiens]	0	250.388	25	627	23	1	514	55.8	6.9	9594	1217.81	22	25	2	10480.9	9282.7	10156.8	12229.3	11116.9	11779.6	14310.9	13209.1	13844	28774.6	26514.2	28330.6
NP_005372.2	NCL	nucleolin [Homo sapiens]	0	248.627	36	1591	35	1	710	76.6	4.7	18756	2339.46	35	36	1	33541.7	34767.3	34323.2	36800.2	38548.5	37884.1	48873	50569.8	49938.3	90194.8	92751.6	92165.9
NP_001091974.1	DDX17	probable ATP-dependent RNA helicase DDX17 isoform 3 [Homo sapiens]	0	248.064	31	767	22	1	731	80.4	8.37	9725	1185.83	30	31	9	14238.8	12560.2	12946.8	16591.2	14565.9	15193.3	18745.3	17172.7	17429.3	38269.5	35329.1	35848.3
NP_054706.1	VCL	vinculin isoform meta-VCL [Homo sapiens]	0	246.904	39	391	39	1	1134	123.7	5.66	4556	630.39	36	39	0	7230.2	7575.7	4481.8	9065.4	10255.4	5971.7	9098	9939	5759.7	19930.6	22221.1	13201
NP_002262.4	IPO5	importin-5 [Homo sapiens]	0	240.912	30	481	30	1	1097	123.6	4.94	7223	877.39	28	29	0	4685.7	3464.4	4663.4	7508.6	5940.6	7627.5	6408.4	4783.3	6509.6	16323.5	12196.6	17329.5	Acetyl [N-Term]
NP_003290.1	HSP90B1	endoplasmin precursor [Homo sapiens]	0	240.443	39	898	37	1	803	92.4	4.84	10202	1317.71	37	39	0	17947.6	13332.3	15099.7	19430.4	14364.4	16127	24366.4	17937	20262.9	48672.2	35530.9	40822.8
NP_006730.2	MCM5	DNA replication licensing factor MCM5 [Homo sapiens]	0	238.975	37	553	37	1	734	82.2	8.37	5189	842.06	33	37	0	8804.4	9051.6	8327.6	10525.2	10824	10239.7	11732.6	12235.9	11349.2	24789.9	25458.1	23467.7
NP_004035.2	ATIC	bifunctional purine biosynthesis protein ATIC [Homo sapiens]	0	238.725	33	540	33	1	592	64.6	6.71	7216	908.27	31	31	0	8265	7466.2	7383.5	9175.3	8317.8	8197.1	11017.4	10013.7	9826.6	21390.4	18878.6	18267.6	Acetyl [N-Term]
XP_016865667.1	SYNCRIP	heterogeneous nuclear ribonucleoprotein Q isoform X4 [Homo sapiens]	0	238.52	25	862	1	1	562	62.6	7.56	9896	1444.91	24	25	0	178.1	96.9	46.6	243.2	103.7	57.8	225.4	104.9	59.8	454.5	207.8	121.2
NP_005905.2	MCM4	DNA replication licensing factor MCM4 [Homo sapiens]	0	238.474	39	499	39	1	863	96.5	6.74	4427	786.69	35	38	0	11348.4	10694.6	8735.4	13745	12964.2	10719.3	16904.1	15295.9	12475.7	35691.8	32963	27337.1
NP_001387374.1	MATR3	matrin-3 isoform d [Homo sapiens]	0	237.968	32	584	32	1	895	99.9	6.04	7845	1021.2	29	32	0	10699.1	10118.8	8389.3	12498.8	11752.6	10306.7	14757	13935.5	12042.4	28869.9	28510.9	23289.3
NP_002559.2	PABPC1	polyadenylate-binding protein 1 [Homo sapiens]	0	237.67	30	645	8	1	636	70.6	9.5	9539	1097.99	25	29	20	14199.8	12013.5	12473.3	16933.4	14335.5	14470.8	21889.2	18285.5	18728.5	38864.5	32463.8	33948.8	Acetyl [N-Term]
NP_003371.2	VIM	vimentin [Homo sapiens]	0	237.395	34	1373	30	1	466	53.6	5.12	17290	2114.96	34	34	4	14010.9	11398	11226.1	37536.5	30220.8	29370.4	21052.1	17014.2	16488.7	98893.3	78423.9	76534.8
NP_002511.1	NPM1	nucleophosmin isoform 1 [Homo sapiens]	0	237.122	17	1695	17	1	294	32.6	4.78	24981	2627.44	15	16	0	32027	33438	28055.5	35244.7	37456.9	32354.4	48248.8	52431.5	44318.2	82325.1	89669.5	74415.6	Acetyl [N-Term]
NP_001307526.1	DDX5	probable ATP-dependent RNA helicase DDX5 isoform b [Homo sapiens]	0	236.149	29	916	20	1	614	69	8.85	11498	1447.24	29	29	0	8785.2	9377.2	9535.6	10364.6	10959.2	11144	11796.7	12594.6	13105.7	25389	26916.8	27799.6
NP_056107.1	ESYT1	extended synaptotagmin-1 isoform 2 [Homo sapiens]	0	235.435	35	627	34	1	1104	122.8	5.83	5972	947.16	32	35	1	8730.1	8776.9	8535.8	10621.2	10730	10526.7	12090.9	12240.3	12317.9	25103.9	25458.5	25460.7
NP_002131.2	HNRNPK	heterogeneous nuclear ribonucleoprotein K isoform a [Homo sapiens]	0	234.745	26	1040	1	1	464	51	5.33	15405	1952.52	24	25	0	201.6	204.9	192.6	209.2	207.9	185.8	252	264.7	242.7	407.2	430.9	392.9	Acetyl [N-Term]
NP_006810.1	STIP1	stress-induced-phosphoprotein 1 isoform b [Homo sapiens]	0	234.36	43	953	43	1	543	62.6	6.8	9524	1363.71	40	41	0	21685.5	20223.4	21822.8	24121.3	22560.7	24354	30718.5	28407.7	30687.8	61996.2	58047	62485.2	Acetyl [N-Term]
XP_047282954.1	NUMA1	nuclear mitotic apparatus protein 1 isoform X2 [Homo sapiens]	0	233.874	38	238	38	1	2119	238.4	5.85	3389	406.52	35	37	0	2040.6	1739.4	1937.9	2715.3	2290.8	2443.1	2869.7	2357.1	2648.4	6305.1	5012.3	6142.5
NP_001135918.1	ANK1	ankyrin-1 isoform 9 [Homo sapiens]	0	232.876	40	408	38	1	1897	208.1	6.32	5405	690.2	36	39	2	4639.9	6173.8	5866.9	5709	7542.6	7185.4	6184.4	8167.5	7825.9	12524.3	17002.2	16328.5
NP_002810.1	PTBP1	polypyrimidine tract-binding protein 1 isoform a [Homo sapiens]	0	232.815	16	857	13	1	557	59.6	9.16	16092	1749.69	16	15	3	7693.3	7437.3	6174.5	9970.7	9510.4	7927.7	10261.3	9731.8	8201.3	21034.3	20168.9	16957.8	Acetyl [N-Term]
NP_937887.2	EIF4G1	eukaryotic translation initiation factor 4 gamma 1 isoform 2 [Homo sapiens]	0	232.46	47	543	2	1	1512	166.5	5.21	4606	756.21	44	46	0	289	204.3	25.2	334.8	258.4	36.9	449.7	308	35.3	940.9	654.3	67.6
NP_001008938.1	CKAP5	cytoskeleton-associated protein 5 isoform a [Homo sapiens]	0	232.094	41	227	40	1	2032	225.4	7.8	1621	350.16	36	41	1	2875.6	4175.1	3521.4	3413	4923.1	4115.3	4149.8	5748.5	4611	8266.2	11840.9	9414.3
NP_001365491.1	AP1B1	AP-1 complex subunit beta-1 isoform d [Homo sapiens]	0	231.362	32	465	1	1	946	104.2	5.1	6064	791.66	30	32	14	1625.2	2074.9	2160.9	1966.7	2431.9	2544.6	2084.7	2524.2	2581.4	4954.3	5756.7	6291.9
NP_004334.1	CALR	calreticulin precursor [Homo sapiens]	0	229.862	22	934	22	1	417	48.1	4.44	10559	1450.81	20	22	0	16937.3	16723.9	16243.3	18120.3	17636.3	17254.5	22982.7	23121.3	22355.2	45478.3	45132.2	44416.7
NP_002256.2	KPNB1	importin subunit beta-1 isoform 1 [Homo sapiens]	0	229.561	29	715	29	1	876	97.1	4.78	9465	1164.25	28	28	0	9945.3	10552.2	9552.1	11470.2	12135.3	10893.6	13268	14457.5	12712.2	24843.2	26292.5	23800.7	Acetyl [N-Term]
NP_002798.2	PSMD1	26S proteasome non-ATPase regulatory subunit 1 isoform 1 [Homo sapiens]	0	229.559	33	420	33	1	953	105.8	5.39	4335	689.09	30	33	0	8886.2	8972.8	7606.7	10052.7	10315.1	8542	12304.4	12763.1	10763.1	24540.9	25881.4	21271.1	Acetyl [N-Term]
NP_000959.2	RPL4	60S ribosomal protein L4 [Homo sapiens]	0	229.258	23	1038	23	1	427	47.7	11.06	15323	1849.26	19	23	0	21211.1	19430.2	19692.5	24418.2	22448.4	23452.4	29941.4	26929.8	28406.9	61187.5	54749.8	57078.4
NP_000173.2	HADHA	trifunctional enzyme subunit alpha, mitochondrial precursor [Homo sapiens]	0	228.874	33	550	33	1	763	82.9	9.04	5746	901.61	29	33	0	8389.8	9711.9	7787.4	9372.1	10601.1	8649.9	11535.3	13447.6	10542.3	22205	25888.9	20082.2
NP_005564.1	LMNB1	lamin-B1 isoform 1 [Homo sapiens]	0	228.746	34	834	29	1	586	66.4	5.16	9883	1295.92	33	34	3	13472.1	14478.4	13735.3	17470.6	18517.7	17824.9	18769	20377.6	19263.9	43794.8	47410.5	45247.4
NP_886553.3	EIF4G1	eukaryotic translation initiation factor 4 gamma 1 isoform 1 [Homo sapiens]	0	228.547	47	544	2	1	1600	175.5	5.33	4513	756.21	44	47	45	11096.1	11722.1	12546.3	12363.6	12983	14031.7	14777.1	16164.7	17279.4	28841.6	31559.2	33974.2
XP_011509878.1	RANBP2	E3 SUMO-protein ligase RanBP2 isoform X6 [Homo sapiens]	0	227.251	50	284	49	1	3199	355.6	6.18	2286	426.42	43	50	1	4768.5	5966.1	3782.8	5371.1	6995.6	4154.4	6655.5	8453.3	5171	13087.9	16279.2	9960.7
NP_006286.1	VARS1	valine--tRNA ligase [Homo sapiens]	0	227.175	39	711	39	1	1264	140.4	7.59	7557	1160.87	34	38	0	11316.8	10492.7	10422.5	14008.8	12942.1	12861.6	15322.9	13667.2	13889.3	33306.6	29178.9	29797	Acetyl [N-Term]
NP_000282.1	PGK1	phosphoglycerate kinase 1 [Homo sapiens]	0	227.109	28	802	28	1	417	44.6	8.1	11280	1332.04	25	28	0	14504.6	14262.9	16423.6	17654.9	17489.8	19600.2	19774.6	20369.7	22249.3	41138.3	41555	46488.2
NP_001118.3	AP1B1	AP-1 complex subunit beta-1 isoform a [Homo sapiens]	0	225.068	32	459	1	1	949	104.5	5.06	5835	775.76	30	32	0	34	41.8	15.1	38.6	46.9	28.8	55.2	57.3	26.5	88.1	122.7	48.5
NP_001304310.1	HSPA4L	heat shock 70 kDa protein 4L isoform 2 [Homo sapiens]	0	224.602	40	455	33	1	870	97.6	5.95	3858	647.49	35	37	1	5899	4772	5512.4	6644.1	5547.2	6406.1	7676.8	5829.2	7333.2	15485.4	11501.1	14807	Acetyl [N-Term]
XP_005249786.1	HNRNPA2B1	heterogeneous nuclear ribonucleoproteins A2/B1 isoform X1 [Homo sapiens]	0	224.361	21	1200	17	1	353	37.4	8.95	16739	2021.23	20	21	3	23539.3	24817.9	22762.1	27570.7	28693	27060.7	33982.3	34985.9	33384.8	66764.5	68794.7	65101.7
NP_001302466.1	LDHB	L-lactate dehydrogenase B chain isoform LDHBx [Homo sapiens]	0	223.902	20	838	19	1	341	37.4	6.25	10886	1320.91	17	20	0	16721.3	17078.9	16987	18293.1	18803	18530.1	22955.8	23674.7	23345.7	46892.9	48238.8	47731.5
NP_001025177.1	AP2B1	AP-2 complex subunit beta isoform a [Homo sapiens]	0	222.774	32	564	15	1	951	105.6	5.34	7216	931.07	29	32	17	9813	9227.6	8944.6	11992	11361.1	10978.7	12569	12261.8	11648.6	28870.1	28520.3	27291.8
NP_060918.2	CAND1	cullin-associated NEDD8-dissociated protein 1 isoform 1 [Homo sapiens]	0	220.543	37	423	36	1	1230	136.3	5.78	5187	671.15	36	36	1	6447.4	6322.7	5321.6	7495.4	7192.9	6216	8599.1	8188.8	7001.5	17196.3	16725	14042.7	Acetyl [N-Term]
NP_001309895.1	OAT	ornithine aminotransferase, mitochondrial isoform 1 precursor [Homo sapiens]	0	220.54	22	766	10	1	439	48.5	7.03	10209	1435.06	18	22	12	11237.4	10980.3	10580.1	14639.5	14409.3	13858.1	14771.7	14563.6	14156.5	32439.9	32420.6	31362.5
NP_006182.2	PA2G4	proliferation-associated protein 2G4 [Homo sapiens]	0	220.151	22	559	22	1	394	43.8	6.55	7171	955.88	21	21	0	8922.2	9741.9	9945.4	10345.6	11666.1	11856.8	12561.7	14073.8	14119.6	24793.2	27141.6	27626.7	Acetyl [N-Term]
NP_000414.2	KRT2	keratin, type II cytoskeletal 2 epidermal [Homo sapiens]	0	220.084	28	515	22	1	639	65.4	8	7287	824.39	28	28	2	3514.4	3962.2	3852.9	4407.9	4712.7	5055	4899.1	5703.3	5418.3	10512	12239.7	12995.8
NP_001307.2	CSE1L	exportin-2 isoform 1 [Homo sapiens]	0	219.987	29	482	29	1	971	110.3	5.77	6716	737.85	28	28	0	5711.8	5775	5597.6	6311.5	6451.7	6158.3	7526.6	7350.3	7236.3	14686.6	14590.2	14349.6	Acetyl [N-Term]
XP_047301715.1	XPO1	exportin-1 isoform X1 [Homo sapiens]	0	219.143	34	381	34	1	1071	123.3	6.06	3413	577.63	32	34	0	5761.3	4990.7	5104.1	6448	5857.3	5744.9	7480.7	6448.3	6657.7	15568	13093.9	13617.1
XP_011532356.1	TKT	transketolase isoform X1 [Homo sapiens]	0	217.764	28	713	28	1	631	68.8	7.52	11266	1256.58	24	27	0	14015.8	14057	13801	17991	17929.6	17294.8	19688.7	19827.7	19266.3	45920.9	45582.3	45887.7	Acetyl [N-Term]
NP_001347.3	DDX3X	ATP-dependent RNA helicase DDX3X isoform 1 [Homo sapiens]	0	217.32	32	602	8	1	662	73.2	7.18	6314	889.47	30	31	24	9576.9	10216.7	10097.2	10658.2	11567.1	11393.3	13331.5	13770	14012	27077.7	28180.5	27834.6	Acetyl [N-Term]
NP_005906.2	MCM6	DNA replication licensing factor MCM6 [Homo sapiens]	0	217.013	41	534	41	1	821	92.8	5.41	4114	831.46	38	40	0	8705.7	11306.8	8507.1	10495.5	13291.4	10099.6	11680.6	15353.6	11335.6	24300.9	33278.6	24138.4	Acetyl [N-Term]
NP_001365498.1	IARS1	isoleucine--tRNA ligase, cytoplasmic isoform 4 [Homo sapiens]	0	215.361	40	485	40	1	1283	146.7	6.2	4125	739.26	37	40	0	9321.6	6147.7	7741.7	10844.3	7035.7	8823.8	13255.7	8562.5	10941.8	26720.4	17315.3	22530.3
XP_005251120.1	YWHAZ	14-3-3 protein zeta/delta isoform X1 [Homo sapiens]	0	214.386	18	1109	12	1	245	27.7	4.79	16344	1787.97	16	18	5	15551.5	18936.7	16953.8	15942.6	19521.7	17579.2	19692	24424.5	22117.6	37109.7	47039.7	41535.4
NP_057417.3	SRRM2	serine/arginine repetitive matrix protein 2 [Homo sapiens]	0	213.193	31	259	31	1	2752	299.4	12.06	3258	414.61	30	31	0	2694.8	2273.7	2766.2	3186.9	2697	3333.4	3892.1	3198.4	4082.8	7489.7	6285.7	7731.9
NP_037506.2	PDCD6IP	programmed cell death 6-interacting protein isoform 1 [Homo sapiens]	0	211.657	34	379	33	1	868	96	6.52	4177	605.93	32	34	1	7595	6170.9	6541	8867.1	7390.9	7890.3	10578.3	8816.2	9098.1	21713.8	17861.1	17953.3
NP_002878.2	RARS1	arginine--tRNA ligase, cytoplasmic [Homo sapiens]	0	211.544	34	389	34	1	660	75.3	6.68	4028	604.38	31	33	0	6377.2	4696.5	5332.7	8002.7	5481.8	6521.5	8677.8	6230.9	7526.4	17324.1	12781.7	15108.1
NP_004981.2	MARS1	methionine--tRNA ligase, cytoplasmic [Homo sapiens]	0	211.156	27	455	27	1	900	101.1	6.16	4790	683.41	26	27	0	5256.4	3966.7	4649.8	6710.4	5205.4	5611.1	7826.7	6126.7	6333.6	14928.7	11636.6	12649.5
XP_005252020.1	HNRNPK	heterogeneous nuclear ribonucleoprotein K isoform X2 [Homo sapiens]	0	210.7	26	1022	1	1	440	48.5	5.54	14901	1854.39	24	25	27	20551.3	19824.2	20494.9	23888.9	22938.2	23588.3	28130.2	27186.8	27992.1	60530.7	59500	60681.5	Acetyl [N-Term]
NP_001104547.1	EZR	ezrin [Homo sapiens]	0	209.324	39	853	25	1	586	69.4	6.27	5955	1216.45	35	39	2	7077.7	6589.1	6564.6	11644.1	10826.3	11102.4	10265	9439.2	9635.8	28666.9	27662.2	27442.2
NP_001152759.1	TPI1	triosephosphate isomerase isoform 2 [Homo sapiens]	0	208.939	15	657	15	1	286	30.8	5.92	11722	1229.8	15	15	0	8433	7488.1	7302.6	10432.9	9396.5	9077.1	11372.7	10160.5	9958.3	23487.6	21298.5	20890.5
NP_005436.1	SMC3	structural maintenance of chromosomes protein 3 [Homo sapiens]	0	208.828	42	329	41	1	1217	141.5	7.18	2998	457.09	38	42	1	6229.1	4704.9	3264.2	7054.5	5159.7	3590.2	8719.9	6443	4573.2	17066.7	12688.7	8840.1
NP_001317629.1	TOP2B	DNA topoisomerase 2-beta isoform 1 [Homo sapiens]	0	206.106	38	365	23	1	1626	183.2	8	2837	541.01	37	38	0	2818	1712.7	2319.9	3195.8	1829.7	2491.9	3837.8	2246.2	3125.7	6653.6	4157.3	5668.7
NP_055018.2	AP2A1	AP-2 complex subunit alpha-1 isoform 1 [Homo sapiens]	0	205.752	38	386	27	1	977	107.5	7.03	3644	558.48	34	37	10	5969.3	4654.5	4586.6	7424.7	5864.7	5626.2	7699.3	6186.5	5942.7	17193	13579.6	13518
NP_005907.3	MCM7	DNA replication licensing factor MCM7 isoform 1 [Homo sapiens]	0	205.009	35	478	35	1	719	81.3	6.46	4889	734.49	30	35	0	9586.7	8721.3	9026.5	11361.4	10397.1	10418.7	12804.1	11651.6	11980	26716.4	24948.7	25448.1
NP_005304.3	PDIA3	protein disulfide-isomerase A3 precursor [Homo sapiens]	0	204.761	26	802	26	1	505	56.7	6.35	11161	1355.93	26	26	0	15620.5	16871.3	15615	17541.5	17963.9	16683.6	22212.8	23388.4	21803.8	42921.2	46331.1	42549.3
NP_001372213.1	KIT	mast/stem cell growth factor receptor Kit isoform 3 precursor [Homo sapiens]	0	204.549	35	641	33	1	977	109.9	6.98	5921	981.64	31	35	2	15979.8	15840.4	16601.1	18482.7	18054.3	19096.5	22963	22432.6	23790.7	47581.8	46465.9	49803
NP_001353228.1	KHSRP	far upstream element-binding protein 2 isoform 2 [Homo sapiens]	0	203.671	28	466	22	1	747	76.6	7.33	6325	762.58	26	28	5	6539.9	6939.5	7344.1	7630.5	8135	8618.3	8927.8	9475.3	10078.3	18597.8	20456.2	21679
NP_005909.2	MDH2	malate dehydrogenase, mitochondrial isoform 1 precursor [Homo sapiens]	0	203.434	19	820	19	1	338	35.5	8.68	11690	1427.91	19	19	0	15704.7	16047.1	14632.5	16398.2	16595.8	15131.1	21442.4	21525.6	19806.7	37383	38082.2	35347
NP_001018077.1	SERBP1	plasminogen activator inhibitor 1 RNA-binding protein isoform 1 [Homo sapiens]	0	203.027	19	573	19	1	408	44.9	8.65	9246	1036.83	17	18	0	12962.8	13936.6	13568.5	14718.7	15751.9	15215.7	17813.7	19085.8	18679.2	37074.8	40350.1	39625.6
NP_004362.2	COPA	coatomer subunit alpha isoform 2 [Homo sapiens]	0	202.658	37	437	37	1	1224	138.3	7.66	3460	633.94	37	36	0	6530.2	7217.9	6816.6	7400	7867.2	7788.9	8612.8	9550.7	9157.1	16430.9	18471.5	17775.4
XP_047278547.1	PKLR	pyruvate kinase PKLR isoform X1 [Homo sapiens]	0	201.978	26	535	24	1	574	61.8	7.74	5608	849.41	25	25	0	6441.2	5552.5	6835.8	9411.3	7963.9	9896	8587.7	7243.5	9154.2	21630.3	19045.2	24336.5	Acetyl [N-Term]
NP_064502.9	LARS1	leucine--tRNA ligase, cytoplasmic isoform 1 [Homo sapiens]	0	200.255	36	363	36	1	1176	134.4	7.3	3842	534.5	35	36	0	6843.7	6301.1	6957.7	7552.5	7061.2	7760.9	9433.3	9177.2	9836.6	17347.5	16620.5	18478.1
NP_001245282.1	EFTUD2	116 kDa U5 small nuclear ribonucleoprotein component isoform a [Homo sapiens]	0	199.755	33	417	32	1	972	109.4	5	4825	662.5	30	33	0	5598.1	5219.4	4951.5	6581	6210.1	5867.5	7259.1	6797.4	6526.4	14475.3	13883.3	13310
NP_001093640.1	IMMT	MICOS complex subunit MIC60 isoform 3 [Homo sapiens]	0	199.093	33	439	1	1	747	82.6	6.57	5103	743.27	30	33	0	47	34.1	33.1	50.2	33	38.9	68.1	37	49.9	107.5	83.1	78.6
NP_055040.2	PPP2R1A	serine/threonine-protein phosphatase 2A 65 kDa regulatory subunit A alpha isoform isoform 1 [Homo sapiens]	0	198.251	25	454	21	1	589	65.3	5.11	6408	817.27	22	24	4	6421.4	6351.4	6331.8	8064.6	8137.7	7681.6	8820.7	8837	8633	18409.3	18695.5	18652	Acetyl [N-Term]
NP_003312.3	TUFM	elongation factor Tu, mitochondrial isoform 1 precursor [Homo sapiens]	0	198.106	27	618	27	1	455	49.8	7.61	7144	1016.43	26	27	0	11268	11316.2	11266.7	11796.5	11748	11674.9	14610.1	14400.8	14393.8	25469.1	25203.8	25392.7
XP_011539416.3	UBR4	E3 ubiquitin-protein ligase UBR4 isoform X1 [Homo sapiens]	0	197.074	49	258	48	1	5228	578.3	6	1606	340.88	44	48	1	2805.2	4240.9	3081.7	3667.5	5045.2	3743.2	3911.3	5763.8	4215.7	8620.4	12894.9	8989.6
NP_056988.3	EIF5B	eukaryotic translation initiation factor 5B [Homo sapiens]	0	196.987	30	292	30	1	1220	138.7	5.49	3397	544.4	29	30	0	4675	6465.2	5009	5731.3	7853.9	5943.2	6280.3	8514.5	6536	12532.2	17949.2	13886.2
NP_006112.3	KRT1	keratin, type II cytoskeletal 1 [Homo sapiens]	0	196.453	28	746	23	1	644	66	8.12	11353	1324.01	23	28	5	10244.3	8124.3	9032	12515.3	10195.5	11068.7	16092.4	12950.5	14424.8	31007.7	25078.3	28496.5
NP_056991.2	LAP3	cytosol aminopeptidase [Homo sapiens]	0	196.252	23	369	23	1	519	56.1	7.93	4397	593.88	23	23	0	4878.6	4547.8	4490.6	5943.5	5865.6	5364.8	6901.7	6741.3	6112.7	14767.7	13979.5	13165.8
NP_001139247.1	FKBP5	peptidyl-prolyl cis-trans isomerase FKBP5 isoform 1 [Homo sapiens]	0	195.984	27	523	26	1	457	51.2	5.9	4818	864.52	24	27	0	11629.7	12897.9	12595	15519.9	17197.8	16880.7	16271.4	18091.1	17913	39804.8	44188.6	44826
NP_060542.4	HEATR1	HEAT repeat-containing protein 1 [Homo sapiens]	0	195.872	37	262	37	1	2144	242.2	6.54	2506	379.9	32	37	0	4643.1	3940.2	3789.2	5131.8	4064.1	3985.4	6041.4	4863.9	5008.1	10944.6	9016.9	9310.6
NP_006297.2	SMC1A	structural maintenance of chromosomes protein 1A isoform 1 [Homo sapiens]	0	195.129	39	337	39	1	1233	143.1	7.64	2637	504.17	36	39	0	5290	5453.6	5250.2	5754	6087.6	5680.3	7123.3	7517	7221.7	14333.9	14705.5	14452.7
NP_872590.1	PCNA	proliferating cell nuclear antigen [Homo sapiens]	0	195.083	19	941	19	1	261	28.8	4.69	12054	1456.22	15	19	0	14288.4	13312.4	14579.4	18020.3	16613.7	18194.5	19422.1	17676.7	19803.9	47179.9	43606	47607.9
NP_000960.2	RPL5	60S ribosomal protein L5 [Homo sapiens]	0	194.031	20	730	20	1	297	34.3	9.72	7229	1141.34	17	20	0	15301.4	16259.9	15653.2	17908.2	18991.8	18310.9	22592.1	23899	23176.2	46718	49270.9	47408.8
NP_057376.2	TRAP1	heat shock protein 75 kDa, mitochondrial isoform 1 precursor [Homo sapiens]	0	192.573	31	604	30	1	704	80.1	8.21	8010	936.74	26	31	0	10237.7	11140.3	11123.1	11141.6	12347.6	12060.3	14586.3	15488.1	15702	27553	29692.2	29738
NP_005115.2	NUP153	nuclear pore complex protein Nup153 isoform 2 [Homo sapiens]	0	192.074	34	240	34	1	1475	153.8	8.73	2877	387.96	31	34	0	3853.6	4888.8	4386.3	4421.4	5823.2	5239	5372.9	6997.3	6231.7	11230.9	14586.9	13020.9
XP_011525056.1	GPI	glucose-6-phosphate isomerase isoform X1 [Homo sapiens]	0	190.305	23	469	22	1	597	67.2	8.97	5921	844.02	19	23	1	11755.3	12391.9	10572.7	11392.4	12238.9	9978.3	15330.4	16687.8	13640.1	28968.6	30704.1	25568.6
XP_047280675.1	HNRNPR	heterogeneous nuclear ribonucleoprotein R isoform X3 [Homo sapiens]	0	190.155	25	500	18	1	658	73.8	8.13	4563	796.29	24	25	0	3753.3	4392.2	4017.8	4648	5131.3	4696.3	5272.8	6055.2	5511.4	10288	12133.1	10894.3
NP_001387032.1	IMMT	MICOS complex subunit MIC60 isoform 45 [Homo sapiens]	0	189.832	33	424	1	1	746	82.5	6.57	4758	711.86	29	33	30	7944	9206.1	8615.8	8121.2	9009.2	8298.7	11230.2	12859.7	11939.2	20454.1	23171.2	21217.8
NP_003267.1	TMPO	thymopoietin isoform alpha [Homo sapiens]	0	189.454	26	310	18	1	694	75.4	7.66	3933	509.81	24	24	8	2994.8	3078.4	3439.4	3654.8	3873.2	4495.2	3917.1	4066.5	4772.5	8755.2	9400.8	10017.1
NP_009123.1	SUPT16H	FACT complex subunit SPT16 [Homo sapiens]	0	189.429	37	594	36	1	1047	119.8	5.66	6634	926.75	32	36	1	10431.5	11139.2	11399.8	11172.5	11929.2	12070.2	13670.8	14714.5	15126.9	28310.1	29658.5	30579.9	Acetyl [N-Term]
NP_004506.2	ILF2	interleukin enhancer-binding factor 2 isoform 1 [Homo sapiens]	0	188.57	18	691	18	1	390	43	5.26	9678	1267.99	15	18	0	10464.2	10328.3	9340.4	12931.1	12378.6	11417.6	14115.4	13956.1	12745.6	29474	29460.8	26845.1
NP_036558.3	SF3B3	splicing factor 3B subunit 3 [Homo sapiens]	0	187.21	32	422	31	1	1217	135.5	5.26	4235	648.53	27	32	1	7334.9	10167.7	8877.7	8321	11705.9	10275	10138.8	14543.4	12886.9	20202	28907.2	25667.7
NP_001099008.1	MYBBP1A	myb-binding protein 1A isoform 1 [Homo sapiens]	0	184.317	36	431	36	1	1332	149.3	9.28	4905	699.64	32	36	0	5394.5	5586.8	5381.9	5676.1	6111	5620.4	7300.5	7833.5	7038.8	13686.5	14195.3	12868.9
NP_001395.1	EEF1G	elongation factor 1-gamma [Homo sapiens]	0	184.024	23	639	23	1	437	50.1	6.67	5451	890.55	23	22	0	13774.6	12982.4	14316.9	15494	14543.1	16298.8	17662.4	17022.3	18786.5	37227.1	35165.4	38963.3	Acetyl [N-Term]
NP_005057.1	SFPQ	splicing factor, proline- and glutamine-rich [Homo sapiens]	0	183.336	23	602	22	1	707	76.1	9.44	6782	992.68	21	23	1	10483.2	11669.8	12262.8	12305.2	13705.5	14131.5	14623.6	16008.3	16421.9	30163.8	34640.2	33890.1
NP_006383.2	NOP56	nucleolar protein 56 [Homo sapiens]	0	182.767	23	468	23	1	594	66	9.19	6941	761.46	22	23	0	7158.9	6830	5624.1	7823.6	7757.9	6308.4	9963.1	9918.8	7915.4	18956.3	18285.9	14590.3
NP_001024.1	RRM1	ribonucleoside-diphosphate reductase large subunit isoform 1 [Homo sapiens]	0	182.605	24	307	24	1	792	90	7.15	3990	494.5	23	24	0	4789.1	4416.3	4783.7	5445.3	4952.5	5239.1	5745.7	5241	5621.7	12740.7	12184.2	12763.3
NP_004484.1	HSD17B10	3-hydroxyacyl-CoA dehydrogenase type-2 isoform 1 [Homo sapiens]	0	182.256	12	376	12	1	261	26.9	7.78	7542	712.9	12	12	0	4160	3778	3166.3	4693.1	4318.1	3774.6	5672.2	4960.2	4281.8	10950.8	9907.1	8130.5
NP_006752.1	YWHAE	14-3-3 protein epsilon [Homo sapiens]	0	182.18	21	800	18	1	255	29.2	4.74	11121	1249.95	20	20	4	15569.9	14767.5	12746.9	16773	15915.3	13820.1	18841.4	18453.7	16007.5	39595.1	38627.5	33033.2	Acetyl [N-Term]
NP_006089.1	RACK1	receptor of activated protein C kinase 1 [Homo sapiens]	0	182.079	19	1107	19	1	317	35.1	7.69	13926	1822.79	18	19	0	16554.7	15378.2	14449.3	18966.7	17671.2	16664.3	23087.9	21230.9	20057.5	46798.1	43621.9	40841.3
NP_001245366.1	TARS1	threonine--tRNA ligase 1, cytoplasmic isoform 1 [Homo sapiens]	0	181.607	27	491	27	1	723	83.4	6.67	5184	743.52	25	27	0	9456.6	9487.2	8230.5	10584.3	10617.6	9109.8	12683.2	12641.7	11051.5	25594.2	25708.9	22158.7
NP_002799.3	PSMD2	26S proteasome non-ATPase regulatory subunit 2 isoform 1 [Homo sapiens]	0	180.407	30	331	30	1	908	100.1	5.2	3375	569.22	26	30	0	7288.2	6472.3	6672	7951.4	7225.3	7343.2	9839.2	8735.8	9188.7	19300.2	17696.8	18386.8
XP_047288618.1	PKM	pyruvate kinase PKM isoform X1 [Homo sapiens]	0	179.888	26	599	24	1	609	66.5	7.97	7048	976.65	22	26	2	12847.9	10779.6	10784.4	14592	12472.1	12309.8	17627.5	15111.7	14925.9	36181.8	31094	30964.6
XP_011511565.1	GMPS	GMP synthase [glutamine-hydrolyzing] isoform X1 [Homo sapiens]	0	179.414	28	396	28	1	699	77.4	6.98	3786	579.28	25	28	0	6960.7	5419.2	7033.3	8009.3	6298.7	7924.6	9832.2	7639.2	9729.3	20955	16186.4	20281.3
NP_057018.1	NOP58	nucleolar protein 58 [Homo sapiens]	0	179.17	19	309	19	1	529	59.5	8.92	3971	509.69	17	19	0	4752.9	3633.5	3979.3	5288.6	4029.1	4486.9	6275.2	4849.6	5222.2	12410.1	9034.7	10275.2
NP_000840.2	GSTM3	glutathione S-transferase Mu 3 [Homo sapiens]	0	179.012	21	728	21	1	225	26.5	5.54	7460	1086.13	19	20	0	8362	8572.7	8047.5	20591.7	20257.2	19248.9	12606.8	12561.2	12153.1	51337.9	50293.2	49396.4	Acetyl [N-Term]
NP_001596.2	AARS1	alanine--tRNA ligase, cytoplasmic [Homo sapiens]	0	178.334	28	408	28	1	968	106.7	5.53	4076	625.87	26	28	0	7558.2	8310.5	6797	9138.5	9862	8073.4	10528.5	11556.1	9186	23256.4	25751.4	20214.6
XP_005269704.1	PDCD11	protein RRP5 homolog isoform X1 [Homo sapiens]	0	177.951	32	228	32	1	1872	208.7	8.87	2322	358.45	31	31	0	3681.4	3315	2744.4	4105.3	3750.5	3153.9	5035.6	4707.2	3728.3	9278.9	8622.9	7031.4
NP_001753.1	CCT6A	T-complex protein 1 subunit zeta isoform a [Homo sapiens]	0	177.935	23	699	23	1	531	58	6.68	8169	1152.11	21	23	0	15033.4	16087.7	15426.7	17581.6	19038.4	18513	20883.1	22948.5	22437	43537.2	46701.5	46065.2
NP_061816.1	TUBA8	tubulin alpha-8 chain isoform 1 [Homo sapiens]	0	177.862	13	2129	1	1	449	50.1	5.06	41105	4043.99	12	13	0	297.2	828.3	640.1	254.9	648.9	525.6	313.5	811.4	634.4	855.6	2286.2	1805.4
NP_001485.2	GDI2	rab GDP dissociation inhibitor beta isoform 1 [Homo sapiens]	0	177.818	22	547	15	1	445	50.6	6.47	5740	832.19	21	22	6	7231.8	7139.5	7069.8	8441	8429.7	8343.9	9207.6	9314.6	9235.6	19804.9	20120	19966.1
NP_002005.1	FKBP4	peptidyl-prolyl cis-trans isomerase FKBP4 [Homo sapiens]	0	177.578	26	532	25	1	459	51.8	5.43	5606	825.25	24	26	0	8127.5	9297.9	9107.2	10012.7	11739.7	11478.9	11317.9	13236.1	12967.1	24298.8	27862.9	27360.4
NP_001310342.1	ALDH18A1	delta-1-pyrroline-5-carboxylate synthase isoform 1 [Homo sapiens]	0	176.892	26	403	3	1	795	87.2	7.12	5034	664.51	25	26	22	5003.1	5800.7	5882	5324.8	6033.1	6194.7	6840.2	7915.6	8097.7	12519.8	13911.4	14369.3
sp	#N/A		0	176.476	12	1711	11	1	243	25.4	7.91	29882	2780.17	10	12	1	25905.8	25428.4	25801.6	31578.6	31236.2	31977.1	34162.3	34727.3	36151.7	69166.5	70118.7	74431.2
NP_001279.2	CLIC1	chloride intracellular channel protein 1 [Homo sapiens]	0	176.247	15	489	14	1	241	26.9	5.17	8212	882.03	14	14	1	6860.2	7445.3	6076.6	7902.8	8343	6949	9042	9748.4	8162.8	17321	18917	15989	Acetyl [N-Term]
NP_003698.1	RUVBL1	ruvB-like 1 isoform 1 [Homo sapiens]	0	175.783	19	422	19	1	456	50.2	6.42	6786	777.07	18	19	0	5414	5851.6	5525.7	5852.3	6368.8	5952.4	7095.4	7837.4	7512.1	13032.9	14728.7	13781.8
NP_001366295.1	KRT10	keratin, type I cytoskeletal 10 isoform 2 [Homo sapiens]	0	175.711	24	610	21	1	624	63.3	5.26	8904	937.08	23	24	3	5936.5	5497.7	5492.4	7348.8	6643.5	6866.2	8927.8	8036.3	8291.1	17505	15521	16819.3
NP_006611.1	HBS1L	HBS1-like protein isoform 1 [Homo sapiens]	0	175.233	27	257	27	1	684	75.4	6.61	2569	384.71	25	27	0	3178	3177.3	3847.3	4351	4505.9	5354	4336.5	4706.1	5478.9	9889.6	9224.9	11246.5
NP_004930.1	DDX1	ATP-dependent RNA helicase DDX1 [Homo sapiens]	0	175.191	29	352	28	1	740	82.4	7.23	3861	573.25	27	29	1	4843.2	4811	4170.2	5780.1	5640.5	5100.4	6486.7	6622.6	5751.4	13477.9	13730.6	12001.3
NP_001158886.1	LDHA	L-lactate dehydrogenase A chain isoform 3 [Homo sapiens]	0	174.941	20	788	19	1	361	39.8	8.43	10757	1279.85	18	20	1	20035	22654.1	21115.4	18259.8	20663.1	19092.8	27750.4	30539	28944.9	45820.3	50897	48271.3
NP_001914.3	DDB1	DNA damage-binding protein 1 [Homo sapiens]	0	174.128	30	417	30	1	1140	126.9	5.26	3265	601.9	28	29	0	7815	8962.4	8597.4	9344.8	10708.7	10295.2	10398.3	11925.5	11389.4	21954.2	24956.8	23925.1
NP_001350748.1	DDX3X	ATP-dependent RNA helicase DDX3X isoform 4 [Homo sapiens]	0	174.026	25	499	1	1	475	52.8	8.59	5023	731.08	24	24	0													Acetyl [N-Term]
NP_000996.2	RPS3	40S ribosomal protein S3 isoform 1 [Homo sapiens]	0	173.523	21	909	21	1	243	26.7	9.66	9272	1338.07	21	21	0	20948.9	22534	20037.8	24468.1	26479.9	23217.1	28451.2	31402.2	27630.4	59239	65312.9	58678.7
NP_005795.2	DDX39A	ATP-dependent RNA helicase DDX39A [Homo sapiens]	0	173.173	22	595	9	1	427	49.1	5.68	5494	959.27	20	21	13	13619.3	10970.7	11233.7	15944.3	12786.4	13333.1	18146.8	14092.8	15005.2	34431.4	27235.1	28231.5	Acetyl [N-Term]
NP_055205.2	SND1	staphylococcal nuclease domain-containing protein 1 [Homo sapiens]	0	172.661	30	335	29	1	910	101.9	7.17	4609	573.09	26	29	1	4755.9	6440.6	5685.1	5969.4	7878.7	6968.9	6955.2	9280.1	8674.9	14393.9	19777.6	18647.6	Acetyl [N-Term]
NP_001349.2	DHX15	pre-mRNA-splicing factor ATP-dependent RNA helicase DHX15 [Homo sapiens]	0	172.411	27	396	26	1	795	90.9	7.46	3431	602.79	24	27	1	5653.8	5255.3	5018	6518.4	6155.6	5665.6	7599.2	7026.7	6816.4	15454.1	14191.3	14190.3
NP_006443.1	PAICS	multifunctional protein ADE2 isoform 2 [Homo sapiens]	0	172.257	23	508	23	1	425	47	7.23	5908	807.94	20	22	0	9383	9740.4	9592.6	10384.5	10695.1	10469.7	12511.9	12865.7	12717.4	24583	25723	25191.5	Acetyl [N-Term]
NP_000175.1	HBG2	hemoglobin subunit gamma-2 [Homo sapiens]	0	172.019	11	989	3	1	147	16.1	7.2	16253	1768.59	11	10	10	21823.9	20223.5	19230	13312	11269.1	10885.9	26520.4	24565.2	23205.1	26748.1	22773.7	22326.6	Acetyl [N-Term]
NP_002127.1	HNRNPA1	heterogeneous nuclear ribonucleoprotein A1 isoform a [Homo sapiens]	0	171.752	20	1140	14	1	320	34.2	9.23	13405	1745.41	19	20	2	11467.6	12732.1	12366.2	14906.8	16655.6	15967.4	17839.1	20631.5	20281.1	32924.4	37331	36825.3
NP_003861.1	IQGAP1	ras GTPase-activating-like protein IQGAP1 [Homo sapiens]	0	171.153	32	213	30	1	1657	189.1	6.48	2005	310.39	31	32	2	2942.5	2908.5	2919.1	3326.9	3256.8	3167.1	3940.4	4123.5	3834.8	7422.4	8065.1	7383.5
XP_016882594.1	UPF1	regulator of nonsense transcripts 1 isoform X1 [Homo sapiens]	0	170.727	32	290	32	1	1137	125.1	6.58	2945	435.58	30	32	0	3642.6	3051.4	3205.9	4588.4	3911.1	4038.2	4938.8	4202	4542.7	10057	8373.3	9122.3
NP_001406.1	EIF2S3	eukaryotic translation initiation factor 2 subunit 3 [Homo sapiens]	0	170.63	21	373	21	1	472	51.1	8.4	4331	621.56	21	20	0	5842.2	6682.3	4990.7	6506.7	7366.2	5488.9	7898.8	9048.3	6858.5	14348.6	17140.7	13083.7	Acetyl [N-Term]
NP_000117.1	ETFA	electron transfer flavoprotein subunit alpha, mitochondrial isoform a [Homo sapiens]	0	170.601	17	498	17	1	333	35.1	8.38	7680	827.8	17	17	0	5852	5081.9	4414.9	6535.5	5467.8	4628	7613.8	6718.6	5710.7	13835.2	12220.2	10362
NP_001036015.1	SMC2	structural maintenance of chromosomes protein 2 [Homo sapiens]	0	169.849	32	282	32	1	1197	135.6	8.43	2524	416.84	29	32	0	3560.5	5104.4	5456.1	4085.7	6091	6432.3	5095.2	7059.6	7479.8	10126.8	14189.2	14914.8
NP_000958.1	RPL3	60S ribosomal protein L3 isoform a [Homo sapiens]	0	169.29	24	658	24	1	403	46.1	10.18	6855	1011.95	21	24	0	17138.3	19604.3	17427.3	20058.3	22579.8	20134.4	24145.3	27311.5	24304.1	49840.5	57051.8	50750.4
NP_002796.4	PSMC5	26S proteasome regulatory subunit 8 isoform 1 [Homo sapiens]	0	169.206	23	335	21	1	406	45.6	7.55	4429	549.9	22	22	2	3674.7	4940.9	4752.1	4199.6	5491	5372.7	4392.1	6136.2	6123.9	9159.2	13482.7	12563	Acetyl [N-Term]
NP_036475.3	NNT	NAD(P) transhydrogenase, mitochondrial isoform 1 [Homo sapiens]	0	168.904	20	249	20	1	1086	113.8	8.09	3700	441.86	19	20	0	3607.3	3244.6	3430.3	4013.8	3488.5	3743.3	4888.6	4390.7	4775.2	9817	8830.2	9611.6
NP_114366.1	PCBP2	poly(rC)-binding protein 2 isoform b [Homo sapiens]	0	168.731	15	557	1	1	362	38.2	6.79	8623	927.07	15	15	17	11012	10232.4	11114.1	12878.7	11864.6	12854.5	14779	13651.4	15102.9	33182.4	31053.9	34445.9
NP_001352447.1	FN1	fibronectin isoform 13 precursor [Homo sapiens]	0	168.724	30	350	30	1	2386	262.5	5.71	3124	517.96	30	30	0	7408.5	8447	7428.1	5100.1	5901.7	5030.8	11163.2	12696.2	11013.9	9918.3	11368.1	9956
NP_003742.2	EIF3B	eukaryotic translation initiation factor 3 subunit B isoform 1 [Homo sapiens]	0	168.366	23	412	23	1	814	92.4	5	5624	655.85	23	23	0	5312.8	4100.9	4587.1	6192.7	4764.9	5422.2	6979.6	5515.9	6260.8	13949.2	10985.1	12394.8
NP_115914.1	TUBB6	tubulin beta-6 chain isoform 1 [Homo sapiens]	0	168.258	15	1058	7	1	446	49.8	4.88	12117	1507.65	15	15	0	893.6	498.2	365.6	1092.9	636.3	455	1214.7	605.6	503.3	2530.9	1205.7	923.3
sp	#N/A		0	167.827	10	1056	5	1	146	15.9	7.28	16920	1969.53	10	10	4	5396.8	5827	4877.1	12959.6	13009.8	11678.5	8475.5	8885.2	7259.5	27527.3	28126.7	24927.3
NP_001311233.1	RPN2	dolichyl-diphosphooligosaccharide--protein glycosyltransferase subunit 2 isoform 7 precursor [Homo sapiens]	0	167.445	19	299	19	1	647	71.1	5.97	3981	561.26	16	19	0	3294.5	3499.2	2939.5	3968.6	4074.9	3282.4	4320	4760.2	3845.7	8928.2	9664.3	7980.3
NP_003671.1	YARS1	tyrosine--tRNA ligase, cytoplasmic [Homo sapiens]	0	167.156	35	517	34	1	528	59.1	7.05	3471	736.43	30	35	1	12155.7	14493.8	13819.2	13993.3	16220.3	15587	17227.5	20695.6	19257.9	32993	40127.4	37801.4
NP_000909.2	P4HB	protein disulfide-isomerase precursor [Homo sapiens]	0	167.056	30	509	29	1	508	57.1	4.87	4571	761.88	25	29	1	12491.6	12878	11672.4	14976.6	16241	14604.4	16715.5	17865.2	16326.4	38973.4	40478.5	36515.4
NP_006187.2	PCBP1	poly(rC)-binding protein 1 [Homo sapiens]	0	166.164	14	608	9	1	356	37.5	7.09	8654	994.85	13	14	0	4872.5	4421.9	3965.2	5985.4	5492.7	4975	6597.9	6099.9	5538.5	14812.1	13764.2	12450.9
XP_047297667.1	HUWE1	E3 ubiquitin-protein ligase HUWE1 isoform X1 [Homo sapiens]	0	166.022	36	165	35	1	4464	489.8	5.22	1441	230.14	33	36	1	2078	2555.4	3083	2258.4	2769	3209.9	2077.5	2382.7	3233.5	4376.9	4898.1	6790.3
XP_011510613.1	SMC4	structural maintenance of chromosomes protein 4 isoform X1 [Homo sapiens]	0	165.476	39	313	38	1	1288	147.1	6.79	2238	484.53	33	39	1	6474.7	5908.4	6180.2	7563	6783.6	7494.1	9096.1	8282.8	8654.8	17982.6	16768	17695.3
NP_005007.2	PCBP2	poly(rC)-binding protein 2 isoform a [Homo sapiens]	0	165.402	15	556	1	1	366	38.6	6.79	8559	920.33	14	15	0
NP_002931.2	ABCE1	ATP-binding cassette sub-family E member 1 [Homo sapiens]	0	165.043	23	447	23	1	599	67.3	8.34	3990	700.5	22	23	0	7773.6	9118.6	8443.5	8843.6	10186.3	9390.6	10872.3	12708.1	11570.6	21739.8	26257.6	23572.6
NP_000993.1	RPLP0	60S acidic ribosomal protein P0 [Homo sapiens]	0	165.039	15	1504	15	1	317	34.3	5.97	21107	2226.95	12	15	0	17955.3	17082.3	15996.2	20466.7	19570.9	18188	23534	22781.7	21377.2	45113.9	43473.1	40546.6
NP_001281074.1	SSB	lupus La protein [Homo sapiens]	0	163.319	27	463	27	1	408	46.8	7.12	3868	738.34	22	27	0	10698.5	10208	10134.5	11634.5	10782.7	10832.1	13865.4	12764.7	13347.3	26561.7	24737.3	25289.6
NP_001531.1	HSPB1	heat shock protein beta-1 [Homo sapiens]	0	163.172	16	520	16	1	205	22.8	6.4	5911	847.26	16	15	0	6133.1	7409.7	5798.3	7820.4	9647.3	7239.5	8463.3	10234.1	7985.3	19100.6	22941.5	17909.8
NP_006657.1	RUVBL2	ruvB-like 2 isoform 1 [Homo sapiens]	0	163.027	22	415	22	1	463	51.1	5.64	5930	659.23	21	21	0	6524.4	5879.3	7261.7	7073.5	6448.9	7923.6	8539.6	7707.6	9364.1	17020.4	15322	18545.1	Acetyl [N-Term]
NP_002941.1	RPN1	dolichyl-diphosphooligosaccharide--protein glycosyltransferase subunit 1 precursor [Homo sapiens]	0	162.962	27	596	27	1	607	68.5	6.38	6055	937.14	25	27	0	9819.6	8425.3	7860.8	10871.1	9372.6	8812.2	13069.9	11389.6	10545.8	25850.4	22563.4	21377.2
sp	#N/A		0	162.646	10	1440	9	1	141	15.1	8.68	18145	2684.93	10	9	1	19683.6	20478.4	19144.2	26143.9	27518.7	25844.6	22098.3	23087.4	21655.7	44557.3	46317.2	43402.9
NP_005868.1	SF3A1	splicing factor 3A subunit 1 [Homo sapiens]	0	162.52	26	314	25	1	793	88.8	5.22	3051	498.05	25	25	1	7455.3	7623.3	6868.4	9080.4	9556	8458.9	11236.1	11629.9	10400	21977.2	22747.3	20752.3
NP_001091.1	ACTA1	actin, alpha skeletal muscle [Homo sapiens]	0	161.828	15	1444	2	1	377	42	5.39	16035	2135.94	13	15	0	2074.7	2768.9	2245.9	2451.5	3310.3	2683.6	2429.7	3361.5	2721.7	5211.6	7273.5	5921.2
NP_001264153.1	TAGLN2	transgelin-2 isoform a [Homo sapiens]	0	161.754	14	628	13	1	220	24.4	8.25	9276	991.59	14	14	2	9694.5	8791	8921.1	12440.8	11219.1	11370.3	13577.9	12319.1	12706.3	30392.8	28214.5	28297.3
NP_001157789.1	FLNB	filamin-B isoform 1 [Homo sapiens]	0	161.611	32	286	25	1	2633	281.5	5.71	2585	401.2	30	32	0	1701	2000.7	2155	2520.2	2944.6	3191.6	2386.1	2677.6	2935.6	5661.3	6315.3	7003.8
NP_000010.1	ACAT1	acetyl-CoA acetyltransferase, mitochondrial isoform b precursor [Homo sapiens]	0	161.01	20	386	20	1	427	45.2	8.85	5989	708.19	19	20	0	7367.3	7345.5	7826.1	7953	7931.8	8390.3	10472.6	10318.7	11117	20113.7	20336.5	21519.5
NP_005498.1	CFL1	cofilin-1 [Homo sapiens]	0	159.606	20	730	15	1	166	18.5	8.09	9085	1287.64	17	19	6	15047.5	16825.3	17696.4	20283.8	21495.3	21403.4	22657.7	24212.2	24128.8	46980.2	50942.4	52178	Acetyl [N-Term]
NP_002794.1	PSMC2	26S proteasome regulatory subunit 7 isoform 1 [Homo sapiens]	0	159.13	25	366	25	1	433	48.6	5.95	3810	567.15	23	24	0	6887.3	5620.8	4841.1	7650.6	6397.5	5455.7	9493.8	7868.9	6755.5	18325.1	15098.6	13322.3
NP_001729.1	CA1	carbonic anhydrase 1 isoform a [Homo sapiens]	0	158.705	14	657	14	1	261	28.9	7.12	10316	1129.39	14	12	0	12662.2	13592.7	11563.6	17085	18447.9	15659.5	16738.3	18482.1	15378	39472.2	44055.8	36418.8	Acetyl [N-Term]
XP_047298007.1	HCFC1	host cell factor 1 isoform X1 [Homo sapiens]	0	158.616	25	205	25	1	2083	213.7	7.4	2606	359.95	25	24	0	3512	2315.1	1900.9	3924.4	2587.2	2051.2	4604.8	3082.4	2689.3	8598.8	6099.2	5130.8	Acetyl [N-Term]
NP_057535.1	COPB1	coatomer subunit beta [Homo sapiens]	0	158.472	23	247	23	1	953	107.1	6.05	2356	450.73	19	22	0	3354	2670.7	3962.9	3662.1	2805	4244.5	4333	3412.3	5480.5	8211.5	6213.2	10291.3	Acetyl [N-Term]
NP_057175.1	EIF3L	eukaryotic translation initiation factor 3 subunit L isoform 1 [Homo sapiens]	0	158.458	26	329	26	1	564	66.7	6.34	3133	494.72	24	25	0	4655.2	7136.6	4889.7	5361	8249.4	5563.6	6127.2	9347	6528.7	12678.5	19639.9	13998.9	Acetyl [N-Term]
NP_055680.3	NCAPD2	condensin complex subunit 1 [Homo sapiens]	0	158.321	33	196	33	1	1401	157.1	6.61	1572	292.66	30	32	0	2124.4	2410	2893.3	2795.9	2948.9	3559.5	3087.6	3026.8	3879.9	5636	5950	7995.4
NP_127492.1	GTF2I	general transcription factor II-I isoform 1 [Homo sapiens]	0	157.728	28	239	28	1	998	112.3	6.39	2250	379.97	24	28	0	4116.2	5211	3342.8	4639.1	5923.5	3708.4	5472.1	7316.4	4548.9	10347	14181.2	8796.8
XP_024305326.1	HNRNPC	heterogeneous nuclear ribonucleoproteins C1/C2 isoform X2 [Homo sapiens]	0	157.513	20	1268	19	1	293	32.3	5.08	16101	1760.95	16	19	1	21031.5	19567.1	18539	24357.2	22958.5	21396.5	29216	27471.6	25711	59005.4	53931.1	51475.3	Acetyl [N-Term]
NP_055121.1	RTCB	RNA-splicing ligase RtcB homolog [Homo sapiens]	0	157.382	22	353	22	1	505	55.2	7.23	4352	604.55	21	22	0	5862.4	7841.6	6919.3	6695.9	8895.4	7762.3	7621.8	10324.4	9031.5	16076.5	21450.1	19110.3
NP_001317558.1	CAST	calpastatin isoform s [Homo sapiens]	0	156.896	19	284	19	1	763	82.2	5.21	4016	497.19	17	19	0	3334.8	3078.3	2643.7	4043.5	3825.8	3136.8	4427.9	4212.7	3496	9931.5	9559.5	7864.5
NP_002795.2	PSMC3	26S proteasome regulatory subunit 6A [Homo sapiens]	0	156.424	19	410	19	1	439	49.2	5.24	4595	645.73	18	19	0	6724.2	7892.7	5183.8	8293	9537.4	6189.5	9370.1	10798.4	7005.2	19469.5	22353	14863.7
NP_000134.2	FH	fumarate hydratase, mitochondrial [Homo sapiens]	0	155.07	21	398	21	1	510	54.6	8.76	4864	633.94	20	21	0	7601.6	7443.3	7318.6	8121.7	7895.1	7879.6	10418.4	10368.5	10106	20909.8	20692.8	20548.3
NP_004784.2	LONP1	lon protease homolog, mitochondrial isoform 1 precursor [Homo sapiens]	0	155.062	30	274	28	1	959	106.4	6.39	2043	416.86	25	30	2	5348.7	6226.8	5314.2	5852.8	6741.8	5768.7	7409.4	8545.9	7297.7	14672.1	17331	14671.6
NP_002806.2	PSMD11	26S proteasome non-ATPase regulatory subunit 11 [Homo sapiens]	0	154.723	24	408	24	1	422	47.4	6.48	4225	654.35	21	24	0	6735.3	5262.7	6329.7	8180.3	6251.3	7682.2	9375.8	7156.9	8581.7	18520.3	14158.8	17105.8
NP_001310345.1	ALDH18A1	delta-1-pyrroline-5-carboxylate synthase isoform 3 [Homo sapiens]	0	153.743	24	383	1	1	684	74.7	6.3	4484	589.22	23	23	0			7.2			12.5			11.6			16.5	Acetyl [N-Term]
NP_068814.2	HSPA2	heat shock-related 70 kDa protein 2 [Homo sapiens]	0	153.418	19	916	4	1	639	70	5.74	13026	1635.15	17	19	0	441.2	582.5	399.2	476.5	671.8	426.7	580.2	752.8	521.8	1114.2	1506.4	1052.6
NP_000405.1	HSD17B4	peroxisomal multifunctional enzyme type 2 isoform 2 [Homo sapiens]	0	153.367	21	249	21	1	736	79.6	8.84	3890	491.37	19	21	0	2780	2464.5	2204.8	3302.7	3020.3	2688.8	3653	3243.1	2922.7	7409.9	6205.1	5895.8
XP_006716588.1	EEF1D	elongation factor 1-delta isoform X11 [Homo sapiens]	0	153.308	17	692	2	1	281	31.1	5.01	9887	1222.75	15	16	0	831.1	779.9	1065.5	907.3	891.8	1243.2	1174.5	1142.5	1575	2383.2	2368.6	3255.1	Acetyl [N-Term]
NP_000998.1	RPS4X	40S ribosomal protein S4, X isoform [Homo sapiens]	0	152.889	20	876	20	1	263	29.6	10.15	11160	1382.88	16	20	0	21015.4	19405.7	19071.8	24010.2	22266.3	21765.1	27805.6	25929.3	25427.3	57046.2	53567.6	52378.1
NP_647539.1	YWHAB	14-3-3 protein beta/alpha [Homo sapiens]	0	152.637	15	667	7	1	246	28.1	4.83	8315	1063.88	13	15	0	2534.8	2490.4	3024.6	2877.3	2946.3	3566.1	3484.2	3438.4	4194.4	7615.6	7618.3	9148.5
NP_001303701.1	GARS1	glycine--tRNA ligase isoform 2 [Homo sapiens]	0	152.186	23	409	22	1	685	77.5	6.24	4001	633.25	21	21	1	6275	6652.4	6020.4	7603.3	7879.5	7222.9	8502	8909.3	8130	16853.6	18484.9	16795.1	Acetyl [N-Term]
NP_001307540.1	KPNA2	importin subunit alpha-1 [Homo sapiens]	0	151.459	15	383	15	1	529	57.8	5.4	5861	698.92	15	14	0	4165.6	3559.9	4091.2	4984.8	4117.4	4778.9	5726.2	4896.9	5690.4	11397.4	9821.2	11709.9	Acetyl [N-Term]
NP_001129125.1	PABPC4	polyadenylate-binding protein 4 isoform 1 [Homo sapiens]	0	151.06	22	370	13	1	660	72.3	9.35	5818	658.93	19	22	0	1105	2904.9	1918.1	1598.7	3485	2366	1549.7	3746.6	2654.1	3437	8365.5	5769.6
NP_055484.3	NUP93	nuclear pore complex protein Nup93 isoform 1 [Homo sapiens]	0	150.966	27	293	27	1	819	93.4	5.72	2475	442.91	26	27	0	5221.6	5546.4	5601.1	6011.2	6600.8	6571.7	7363.5	7757.8	8023.8	14606	15813.8	16447.1
NP_000867.3	IGF2R	cation-independent mannose-6-phosphate receptor precursor [Homo sapiens]	0	150.425	27	176	27	1	2491	274.2	5.94	1326	279.74	26	27	0	4159	2887.8	3653.6	4817.2	3322.7	4126.8	5397.7	3899.7	4752.7	10261.8	7582.9	9284
NP_001020262.1	ABCF1	ATP-binding cassette sub-family F member 1 isoform a [Homo sapiens]	0	150.202	24	194	22	1	845	95.9	6.8	1983	312.59	22	24	1	2593.2	2292.6	2991.9	2995.8	2733.1	3443.7	3477.5	3209.3	4072.7	7104.5	6773.5	8347.5
NP_060979.2	LRRC59	leucine-rich repeat-containing protein 59 [Homo sapiens]	0	149.959	17	443	17	1	307	34.9	9.57	5953	775.92	15	17	0	6887.1	7498.3	6984.9	7850	8534.1	7975.6	9151.2	10093.9	9374	18397.5	20399.3	18767.3
NP_000995.1	RPLP2	60S acidic ribosomal protein P2 [Homo sapiens]	0	149.956	9	547	8	1	115	11.7	4.54	11387	1269.66	9	9	1	8039.9	7114	6787.9	9601.7	8626.8	8096.5	10457.9	9211.1	8953.1	19944.6	17200.5	16947.3
NP_001369291.1	FERMT3	fermitin family homolog 3 long isoform [Homo sapiens]	0	149.93	23	310	23	1	667	75.9	6.98	3086	443.88	21	23	0	3830.6	3027	3565.5	4677	3749.4	4177.6	5098.5	3976.6	4509.9	10604.7	8218.1	9432.8
NP_055426.1	MDN1	midasin [Homo sapiens]	0	149.817	36	184	36	1	5596	632.4	5.68	1286	240.81	34	34	0	3766.5	1717.3	2495.2	4834.4	2064.1	3209.6	5125.2	2176	3303	8631.8	4141.2	6012.5
NP_005210.3	DIAPH1	protein diaphanous homolog 1 isoform 1 [Homo sapiens]	0	149.797	28	235	27	1	1272	141.3	5.41	1791	362.16	26	28	1	3976.5	2895.4	4284.1	4540.7	3151.9	4903.1	5439.6	3886.3	6104.8	9925.5	7535.7	11246.9
XP_006716583.3	EEF1D	elongation factor 1-delta isoform X3 [Homo sapiens]	0	149.174	17	655	2	1	664	73	6.34	8496	1115.21	15	16	16	9721.7	9778.6	10143	10897.5	10912.7	11367.9	13599.5	13683.8	14216.7	25617.4	26058.2	27154.2
NP_004550.2	YBX1	Y-box-binding protein 1 [Homo sapiens]	0	148.649	12	405	9	1	324	35.9	9.88	7775	779.65	12	11	2	4527.9	5499.6	5208.2	5169.2	6510.6	5954.3	6471	7801.9	7332.4	13932.5	17375.2	16196	Acetyl [N-Term]
NP_006817.1	YWHAQ	14-3-3 protein theta [Homo sapiens]	0	148.5	16	657	10	1	245	27.7	4.78	7041	994.07	15	16	1	6057.8	5553.9	4874.7	7374.5	6641.3	5923.3	7722.9	7641.9	6378.5	16728.4	16907.7	13994.5
NP_542165.1	DDX39B	spliceosome RNA helicase DDX39B [Homo sapiens]	0	148.268	21	539	9	1	428	49	5.67	4974	838.61	20	20	0	1179.6	1614.4	2031.1	1482.3	1838	2369.8	1653.5	2032.7	2701.9	3109	4129.1	5302.5	Acetyl [N-Term]
NP_001958.2	EIF4A2	eukaryotic initiation factor 4A-II [Homo sapiens]	0	148.018	18	1070	5	1	407	46.4	5.48	13059	1612.61	17	18	0	111.7	513.1	613.2	159.4	646.9	722.7	127.5	694.3	761.8	261.8	1476.1	1602.3
NP_003277.1	TOP1	DNA topoisomerase 1 [Homo sapiens]	0	147.968	28	332	28	1	765	90.7	9.31	2512	509.56	26	28	0	6123.9	8640.4	7175.6	6632.4	9844.8	8107.2	8285	11823.3	9875.9	15623.1	22011.9	18525.2
NP_000692.2	ATP1A1	sodium/potassium-transporting ATPase subunit alpha-1 isoform a [Homo sapiens]	0	147.868	28	214	23	1	1023	112.8	5.49	2114	317.92	27	28	4	3804.1	3417.7	3313	4117.2	3731.7	3494.4	4946.5	4583.3	4554.6	8965.6	8331.2	8274.6
NP_001340.2	DARS1	aspartate--tRNA ligase, cytoplasmic isoform 1 [Homo sapiens]	0	147.844	29	376	29	1	501	57.1	6.55	3360	550.97	27	29	0	9208.9	7795.2	7415.2	10325.1	8681.6	8327.6	12536.8	10597.9	10163.2	25281.7	21517.4	20959.6
NP_001093131.1	EIF3CL	eukaryotic translation initiation factor 3 subunit C-like protein [Homo sapiens]	0	147.054	27	321	27	1	914	105.4	5.64	2604	489.57	26	27	0	5848.8	5644.4	5267.7	7547.4	7154.4	6514.8	8043.2	7625.1	7174.2	17267.3	16155.6	15475.4
NP_001351156.1	HNRNPH1	heterogeneous nuclear ribonucleoprotein H isoform c [Homo sapiens]	0	146.74	18	764	8	1	472	51.2	6.8	13251	1378.77	14	16	11	10582.4	11224.1	10013.7	12394.7	12955.4	11584	15627	16261	14190.2	29924.5	31173	27280.6	Acetyl [N-Term; N-Term]
NP_001027454.1	TMPO	thymopoietin isoform beta [Homo sapiens]	0	146.657	19	362	6	1	454	50.6	9.38	4410	551.48	18	18	5	3362.2	2438.3	2340.9	4423.2	3485.2	3208.2	5456	4339.8	4054.7	10203.9	7604.7	7018.8
NP_002943.2	RPS2	40S ribosomal protein S2 [Homo sapiens]	0	146.589	20	751	20	1	293	31.3	10.24	7914	1205.76	16	20	0	23914.4	23773	22287.5	27239.3	26764.2	25413	32186.8	32360.5	29900.2	69678.1	70361.8	65359.5
NP_001239007.1	USP15	ubiquitin carboxyl-terminal hydrolase 15 isoform 1 [Homo sapiens]	0	146.296	28	242	27	1	981	112.3	5.22	2231	348.64	27	28	1	3473.7	3826	3564.6	4512.3	5019	4716.3	4882	5124.9	5076.6	10625.5	11203.4	10662.6
NP_001089.1	ACO2	aconitate hydratase, mitochondrial precursor [Homo sapiens]	0	146.129	24	308	24	1	780	85.4	7.61	4011	515.48	22	24	0	4633	3934.2	4337.5	4407.5	3845.6	4163.7	6264.7	5278.5	5792.9	10960.1	9096.1	10148.3
NP_001005361.1	DNM2	dynamin-2 isoform 2 [Homo sapiens]	0	146.054	25	314	25	1	870	97.9	7.46	2942	519.29	24	25	0	4731.2	5525.4	6492.6	6269.5	6929.6	8257.6	6652	7659.8	9115.1	15253.4	17541.4	20879
NP_005745.1	G3BP1	ras GTPase-activating protein-binding protein 1 [Homo sapiens]	0	145.88	16	394	14	1	466	52.1	5.52	5811	725.1	15	15	2	4462.6	4920.2	4424.9	5933.7	6553.7	5822.7	6110.3	6757.4	5861.1	13245.4	14559.3	12593.9
NP_001387331.1	MACROH2A1	core histone macro-H2A.1 isoform 3 [Homo sapiens]	0	145.353	14	301	14	1	372	39.6	9.79	5016	601.77	14	14	0	5037.7	4212	4398.9	5833.1	4992.3	5057.2	6651.3	5657.4	5872.8	13701.6	11170.4	11918.1
NP_000550.2	HBG1	hemoglobin subunit gamma-1 [Homo sapiens]	0	144.646	10	910	2	1	147	16.1	7.2	15356	1626.2	10	9	0	1546.7	1032.3	941	1320	898	858.7	1953	1333.4	1222.6	2671.1	2166.6	2042.5	Acetyl [N-Term]
NP_055555.1	EIF4A3	eukaryotic initiation factor 4A-III [Homo sapiens]	0	143.958	20	524	17	1	411	46.8	6.73	5938	827.98	18	19	0	6041.2	7490.2	6458	6920.8	8628.8	7488.2	8585	10647.6	9169.6	17397.8	21278	18217.4	Acetyl [N-Term]
NP_005490.1	UBA2	SUMO-activating enzyme subunit 2 [Homo sapiens]	0	143.632	21	262	21	1	640	71.2	5.29	3750	451.04	20	21	0	4297.2	2990.3	3170.4	4951.6	3493.9	3651	5992.4	4032.3	4384.2	12132.6	8216.7	9085.4
NP_001229820.1	CSDE1	cold shock domain-containing protein E1 isoform 4 [Homo sapiens]	0	143.127	28	288	28	1	844	93.7	6.52	2373	412.31	25	28	0	4373.1	6599.8	4592.7	5471.8	8269.5	5577.6	5926.5	8807.7	5897.6	12606.4	19009.4	12349.4
NP_078938.3	NAT10	RNA cytidine acetyltransferase isoform a [Homo sapiens]	0	141.7	27	247	27	1	1025	115.7	8.27	2110	377.77	25	27	0	3796.3	3825.3	3787	4262.3	4233.8	3988.8	5166.8	5194.2	5080.2	9772.4	9828.3	9846.2
XP_016877212.1	ACTN1	alpha-actinin-1 isoform X4 [Homo sapiens]	0	141.636	22	335	6	1	1069	121.9	5.58	3732	526.97	19	22	0	644.4	306.8	271.1	541.8	230.8	190	822.3	454.1	361.5	1161.7	567.9	484.1
NP_001362541.1	UBAP2L	ubiquitin-associated protein 2-like isoform f [Homo sapiens]	0	140.615	19	187	19	1	1115	117.6	7.12	2244	327.89	19	19	0	1159.8	1819.7	1410.5	1433.2	2299.2	1698.1	1622.9	2463.5	1770.9	3278.6	5184.1	3592.4
NP_001091678.1	HNRNPF	heterogeneous nuclear ribonucleoprotein F [Homo sapiens]	0	140.323	17	641	15	1	415	45.6	5.58	10134	1109.92	16	15	0	5430.3	4300.9	5366.8	6676.1	5346.5	6778.2	7654.3	6117.8	7711.8	15650.5	12646.3	15211.6	Acetyl [N-Term; N-Term]
NP_705618.1	NUP155	nuclear pore complex protein Nup155 isoform 1 [Homo sapiens]	0	140.059	22	163	22	1	1391	155.1	6.16	1489	215.26	21	21	0	1849.9	1808.5	1337.6	1976.1	1896	1427.1	2410	2275.2	1633.8	4520	4246.2	3054.8
XP_047289443.1	FUBP1	far upstream element-binding protein 1 isoform X5 [Homo sapiens]	0	139.902	28	435	22	1	666	69.7	7.84	3532	613.84	26	27	0	6175	5957.4	6586.7	7799.6	7495.2	8403.5	8729.4	8178.2	9038.8	21039.8	18944.4	21353.9	Acetyl [N-Term]
NP_005800.3	PRDX2	peroxiredoxin-2 [Homo sapiens]	0	139.896	13	796	12	1	198	21.9	5.97	11044	1449.56	12	13	0	14044.5	15385.2	14178.2	19872.5	21801.3	20043.1	19911.1	22195.6	20424.9	44964.2	50130.6	46034.5
NP_005678.3	FARSB	phenylalanine--tRNA ligase beta subunit [Homo sapiens]	0	139.77	24	278	23	1	589	66.1	6.84	2847	456.32	20	24	1	5103.3	5965.6	5892.4	5988.9	6857.9	7195.6	7022.3	8235	8429.2	14544.4	16976.3	17302.4
NP_066952.1	PPA1	inorganic pyrophosphatase [Homo sapiens]	0	139.682	18	264	16	1	289	32.6	5.86	2360	426.52	17	18	2	4670.9	3695.2	3856.9	5146.7	4232.1	4189.8	6746	5270.7	5279.8	13187.6	10116.5	10242.5
NP_000994.1	RPLP1	60S acidic ribosomal protein P1 isoform 1 [Homo sapiens]	0	139.475	6	473	5	1	114	11.5	4.32	10302	1082.95	5	5	0	5345.7	5188.3	4694.1	6675.6	6267.3	5801.9	7168.5	7067.1	6546.8	13390.3	13679	12461.9	Acetyl [N-Term]
NP_000217.2	KRT9	keratin, type I cytoskeletal 9 [Homo sapiens]	0	139.454	20	273	19	1	623	62	5.24	4018	417.67	19	20	0	2166.5	2076.6	2092.9	2708.3	2590.7	2572.9	3594.7	3505.7	3372.1	6927.7	6760.8	6285.8
NP_938148.1	GANAB	neutral alpha-glucosidase AB isoform 2 precursor [Homo sapiens]	0	139.132	27	307	27	1	944	106.8	6.14	2207	449	27	27	0	5298.7	6215	7493.1	6064.8	7158.5	8556.8	7151.2	8320.3	9764.4	13607.1	16072.8	18962.7
NP_000997.1	RPS3A	40S ribosomal protein S3a isoform 1 [Homo sapiens]	0	138.999	21	1231	21	1	264	29.9	9.73	12157	1635.6	19	21	0	19230.3	18852.9	17369.3	23007.9	21958.4	20577.3	27951.6	26379.5	24546	56223.9	54137.1	49202.7
XP_047291480.1	EIF5A	eukaryotic translation initiation factor 5A-1 isoform X2 [Homo sapiens]	0	138.351	11	441	6	1	154	16.8	5.24	5523	683.51	11	10	8	8515.7	8638.5	7805.3	9625.8	10040.5	9206.7	11392.4	11626.9	10516.5	24504.1	25402.4	22775.9	Acetyl [N-Term]
NP_001370.1	DNMT1	DNA (cytosine-5)-methyltransferase 1 isoform b [Homo sapiens]	0	138.28	32	220	1	1	1616	183.1	7.75	1955	318.5	28	32	0	46.5		80.5	44.2		109.1	53.7		108.4	114.2		231.6
NP_003137.1	SSRP1	FACT complex subunit SSRP1 [Homo sapiens]	0	137.741	20	361	20	1	709	81	6.87	4609	602.19	18	19	0	7988.1	7537.5	7916.5	9062.7	8426.1	8953.9	10414.1	9809.4	10233.1	20970	20092.6	20724.6	Acetyl [N-Term]
NP_000963.1	RPL7A	60S ribosomal protein L7a [Homo sapiens]	0	137.458	15	635	14	1	266	30	10.61	8651	1100.05	13	15	1	14143.1	14829.9	13754.1	16213.3	17268.3	15904.5	20032.5	21591.9	19552.9	40579.3	43046.7	39424.5
XP_047287445.1	CAP1	adenylyl cyclase-associated protein 1 isoform X1 [Homo sapiens]	0	137.055	21	364	21	1	475	51.9	8.06	4290	589.49	18	21	0	4691.7	6044.5	6237.4	5935.9	7774.3	7777	6514.7	8513.6	8604.6	14958.2	19145.6	19653.1
NP_001350922.1	CANX	calnexin isoform a [Homo sapiens]	0	136.842	23	446	23	1	646	73.4	4.65	4124	677.57	20	23	0	9056	9183	9152.6	9345.2	9243.4	9299.7	12113	12392.3	12329.3	23019	24208.5	23385.7
NP_005013.1	PFN1	profilin-1 isoform 2 [Homo sapiens]	0	136.594	10	760	10	1	140	15	8.27	13494	1293.36	10	9	0	10875.5	9282.3	8291.2	11641.6	9693.8	9007.6	14360.3	12273.9	11575.2	24687	21113.5	19539	Acetyl [N-Term]
NP_001124295.1	DNMT1	DNA (cytosine-5)-methyltransferase 1 isoform a [Homo sapiens]	0	136.56	32	219	1	1	1632	184.7	7.85	1955	316.95	28	32	29	4446.9	3530.2	3433.8	5351.6	4235.2	4204.9	6291.8	4809.2	4835	12961	10211	10016.6
NP_733765.1	ATP2A2	sarcoplasmic/endoplasmic reticulum calcium ATPase 2 isoform b [Homo sapiens]	0	136.239	24	197	24	1	1042	114.7	5.34	2151	320.21	21	24	0	3275.1	4366.7	3989.6	3447.3	4590	4324.4	4317.7	5809.2	5245.3	8579.9	11616.2	10463
NP_002473.2	NASP	nuclear autoantigenic sperm protein isoform 2 [Homo sapiens]	0	135.866	19	393	17	1	788	85.2	4.3	3134	552.27	18	18	2	10087.5	9155	9473.8	11788.6	10650.5	11427.1	13816.3	12401.6	12971.7	30849.2	28312.2	29204.1	Acetyl [N-Term]
XP_005261752.1	RANGAP1	ran GTPase-activating protein 1 isoform X1 [Homo sapiens]	0	135.745	20	253	20	1	642	69.5	4.81	2993	408.75	19	20	0	4428.8	3898	4006.3	5636.6	4825.1	5063.6	5885.1	5232.4	5350.8	12229.6	10876.6	11503.4
NP_001264.2	CHD4	chromodomain-helicase-DNA-binding protein 4 isoform 1 [Homo sapiens]	0	134.774	30	191	30	1	1912	217.9	5.86	1544	289.54	27	30	0	3443.2	2698.7	2951.9	4158.3	3253	3516	4687.4	3667.6	3904	9852.7	7798.3	8482.4
NP_001035930.1	PSAP	prosaposin isoform b preproprotein [Homo sapiens]	0	134.66	20	360	20	1	527	58.4	5.14	3361	522.5	19	20	0	6650.3	6151.8	5869.8	7628.5	6801.4	6437.2	9138.7	8255.1	7818.5	19694.5	17945.7	16503.7
NP_001269633.1	PDIA6	protein disulfide-isomerase A6 isoform a [Homo sapiens]	0	134.577	17	466	16	1	492	53.9	5.33	8375	849.88	12	17	1	6049.6	5647.2	4923.4	7365.7	7062.2	6138.7	8351.6	8035.3	6793.4	17008.8	15616	13460.8
NP_056474.2	RSL1D1	ribosomal L1 domain-containing protein 1 [Homo sapiens]	0	134.327	20	380	20	1	490	54.9	10.13	3653	570.52	18	20	0	7374.3	8193.1	7488.6	7521.5	8704.5	7934.2	9759.2	11440.1	10407	18706.5	22015.7	19728.4
XP_047278350.1	CPNE3	copine-3 isoform X1 [Homo sapiens]	0	133.999	22	208	22	1	537	60.1	5.85	2181	317.01	22	22	0	3423.6	4871.3	4305.2	3563.5	5133	4514.4	4812.7	6758.4	6086.4	8348.1	11830	10506.1
XP_047295918.1	AHCY	adenosylhomocysteinase isoform X1 [Homo sapiens]	0	133.921	20	439	18	1	432	47.7	6.34	4259	693.97	19	20	2	10033.3	11364.5	10011.4	11882.6	13561	11769.1	14570.9	16680.3	14275.6	28567.8	32455.7	28427.8
NP_004757.1	COPB2	coatomer subunit beta' [Homo sapiens]	0	133.739	26	230	26	1	906	102.4	5.27	1754	300.1	22	26	0	5028.1	4555.5	4365.6	5482.2	4802.4	4725	5877	5791.1	5571.9	10883.5	11083.7	10833.9
XP_024308254.1	NUDC	nuclear migration protein nudC isoform X1 [Homo sapiens]	0	133.309	18	333	17	1	335	38.6	5.72	4758	560.14	16	18	1	7095.4	6353.6	7233.9	7866	7083.3	8159.7	9459	8669	9788.9	19829.8	18197.3	20764.7
NP_848927.2	MTDH	protein LYRIC isoform 1 [Homo sapiens]	0	133.304	16	228	16	1	582	63.8	9.32	3600	357.13	16	16	0	3185.7	3765.2	3904.4	3122.8	3821.9	3867.2	4226.2	5072.8	4901.4	7509.7	9229.1	9110.1
NP_005723.2	RAD50	DNA repair protein RAD50 [Homo sapiens]	0	133.069	38	171	36	1	1312	153.8	6.89	782	213.88	31	37	1	4305.8	3589.6	2813.7	4777.4	3988.8	2744.4	5878.9	4947.3	3442.7	11422.6	9645.8	6807.3
NP_003818.2	NAPA	alpha-soluble NSF attachment protein [Homo sapiens]	0	133.04	16	283	16	1	295	33.2	5.36	3893	507.58	14	16	0	2967	2992	3454.3	3464.9	3566.7	4162	4129.8	3999	4668.2	8602.4	8522.3	9771.8
NP_057212.1	COPG1	coatomer subunit gamma-1 [Homo sapiens]	0	132.781	22	167	18	1	874	97.7	5.47	1470	272.05	20	22	3	2376.1	2057.6	1543.2	2798.8	2771.6	1822.4	3281.3	3458.1	2077.5	6424.6	5596.6	3818
NP_001138880.1	NONO	non-POU domain-containing octamer-binding protein isoform 1 [Homo sapiens]	0	132.752	23	486	21	1	471	54.2	8.95	3953	724.4	19	23	1	9065.5	7302.1	7105.6	10923.9	8563.1	8462.2	13242.8	10464.2	10302.3	28034.6	22222.2	21349.6
XP_011513391.1	IGF2BP3	insulin-like growth factor 2 mRNA-binding protein 3 isoform X2 [Homo sapiens]	0	132.593	17	257	15	1	584	64.2	8.94	3072	443.74	17	17	1	2319	3114.5	2272.1	2423.9	3152.9	2472.9	2855.7	3489	2654.8	4892.1	5804.2	4614.1
NP_002936.1	RPA1	replication protein A 70 kDa DNA-binding subunit isoform 1 [Homo sapiens]	0	132.547	26	284	26	1	616	68.1	7.21	2957	443.66	22	24	0	5053.1	5330.5	4849.2	6038.6	6839.1	5842.5	7017.3	7387.6	6684.9	14662.3	15584.6	14132.9	Acetyl [N-Term]
NP_001020092.1	RPL9	60S ribosomal protein L9 [Homo sapiens]	0	132.434	11	678	11	1	192	21.9	9.95	10306	1233.45	9	11	0	13803.6	11556.1	12892.5	15742.8	13434.6	14928.4	18956.7	15916.9	17794.4	38684.6	32587.7	36798.8
NP_001138303.1	PHB2	prohibitin-2 isoform 1 [Homo sapiens]	0	132.325	22	723	22	1	299	33.3	9.83	8462	1172.75	20	22	0	13063.8	11905.5	13383.7	13875.3	13170.6	14078.4	18268.3	16768.7	18575.4	35215	31420.8	35954.1
NP_038470.1	STOML2	stomatin-like protein 2, mitochondrial isoform a [Homo sapiens]	0	131.604	14	192	14	1	356	38.5	7.39	3432	348.31	13	14	0	2089.5	1968.7	1479.2	2489.8	2210.9	1653.7	3037	2631.8	2013.9	6025.3	5119.4	4042
NP_001012.1	RPS17	40S ribosomal protein S17 [Homo sapiens]	0	130.953	10	382	9	1	135	15.5	9.85	6097	687.55	9	10	1	4637.7	4915.5	4900	5478.5	5891.9	5871	6371.3	6688.1	6730.7	12285.7	13283.5	13360.4
NP_009210.1	U2AF2	splicing factor U2AF 65 kDa subunit isoform a [Homo sapiens]	0	130.927	15	347	15	1	475	53.5	9.09	4591	638.96	13	14	0	4271.5	4432	4315.1	5349.2	5357.9	5319.9	5616.3	5721	5664.4	11295.3	11903.3	11423.4
NP_055950.2	NUP205	nuclear pore complex protein Nup205 isoform 1 [Homo sapiens]	0	130.322	23	185	23	1	2012	227.8	6.19	2347	267.59	18	22	0	2105.5	2587.4	1616.4	2220.3	2961.5	1832.1	2568	3400.8	2105.3	4888.8	6477.4	4102.3	Acetyl [N-Term]
NP_002807.1	PSMD12	26S proteasome non-ATPase regulatory subunit 12 isoform 1 [Homo sapiens]	0	128.892	25	310	24	1	456	52.9	7.65	2628	484.14	19	25	1	7323.7	7101.3	6692.5	8978	8645.9	7952.8	10741.2	10606.6	9453.2	22317	21974.6	19934.3
NP_066953.1	PPIA	peptidyl-prolyl cis-trans isomerase A isoform 1 [Homo sapiens]	0	128.737	15	900	13	1	165	18	7.81	11856	983.32	11	13	1	15614.6	16816.6	14620.9	16832.8	18046.9	16090.4	19949.9	21682.9	19327.7	38192.2	41229.4	36288.8	Acetyl [N-Term; N-Term]
NP_001631.3	APEH	acylamino-acid-releasing enzyme [Homo sapiens]	0	127.801	20	213	20	1	732	81.2	5.48	2440	339.02	18	20	0	2696	3075.8	3193.4	3524	3987.3	4033.3	3681.1	4114.4	4412.2	8045.5	9055.1	9540.8
NP_938074.2	PRMT1	protein arginine N-methyltransferase 1 isoform 3 [Homo sapiens]	0	127.773	15	396	15	1	353	40.5	5.5	4649	627.32	15	14	0	6338	6240.3	5802.3	7439.6	7327.1	6874.1	8549.7	8572.6	7874.8	17112.3	16292.2	14952.6	Acetyl [N-Term]
NP_055271.2	PDCD4	programmed cell death protein 4 isoform 1 [Homo sapiens]	0	127.547	18	305	18	1	469	51.7	5.21	3646	444.01	18	18	0	4441.3	3756.3	3944.1	5071	4378	4264.2	6505.6	5087.7	5279.3	12463	9876.2	10783.6
NP_004159.2	SDHA	succinate dehydrogenase [ubiquinone] flavoprotein subunit, mitochondrial isoform 1 [Homo sapiens]	0	127.343	19	287	19	1	664	72.6	7.39	3218	416.34	17	19	0	5738.3	5057.9	5017.2	6170.8	5346.6	5204.7	7880.6	6958.5	6653.3	15617.2	13734.7	13366.9
NP_001073027.1	HNRNPUL2	heterogeneous nuclear ribonucleoprotein U-like protein 2 [Homo sapiens]	0	126.897	22	326	22	1	747	85.1	4.91	3354	455.37	19	22	0	5803.9	6574.2	5818.3	7084.5	7845	7054.5	7985.8	9098.9	8035.3	17066.9	19859	17669.7
NP_001559.1	EIF3E	eukaryotic translation initiation factor 3 subunit E [Homo sapiens]	0	126.658	23	272	23	1	445	52.2	6.04	3169	426.22	21	22	0	4131.2	5519.9	4236.2	5033.3	6722.6	5078	5508.7	7678.9	5873	11308.9	15868.2	12302.2
NP_001349826.1	PUF60	poly(U)-binding-splicing factor PUF60 isoform j [Homo sapiens]	0	126.244	17	320	17	1	579	62.3	5.53	4094	526.61	16	17	0	6665.2	5966.1	5350.9	6899.2	6409.7	5825.4	8435.3	7756	7009.7	15282.1	14164.9	13140
NP_001186913.1	NDUFS1	NADH-ubiquinone oxidoreductase 75 kDa subunit, mitochondrial isoform 5 [Homo sapiens]	0	126.083	20	193	20	1	741	80.9	6.64	2090	320.39	20	20	0	1986.7	1593	1933.9	2197	1745.3	2097.8	2635.3	2157.2	2497.5	4688.6	3892.3	4624.5
XP_047291095.1	IGF2BP1	insulin-like growth factor 2 mRNA-binding protein 1 isoform X1 [Homo sapiens]	0	125.958	18	313	17	1	577	63.4	9.2	4310	516.09	15	18	1	5925.1	4607.9	4515.5	5230.8	4072.6	3923	7889.8	5991.6	5896.1	12692.7	9220.5	9086.4
NP_002071.2	GOT2	aspartate aminotransferase, mitochondrial isoform 1 precursor [Homo sapiens]	0	125.886	20	348	20	1	430	47.5	9.01	2680	516.36	20	20	0	6717.3	8128.2	7531.2	6623.5	8212	7598.3	9479	11695.2	11211	16561.5	20246.4	19065.1
NP_006319.1	RBM14	RNA-binding protein 14 isoform 1 [Homo sapiens]	0	125.835	19	240	19	1	669	69.4	9.67	3319	361.81	19	19	0	3844.7	3436.4	4914.6	4445	3832	5461.2	5662.2	4758.4	6928	11413.8	9729.2	14061.4
NP_002622.2	PGD	6-phosphogluconate dehydrogenase, decarboxylating isoform 1 [Homo sapiens]	0	125.758	20	246	20	1	483	53.1	7.23	2553	359	17	20	0	5731	5331.9	4036.5	7345.1	6747.6	4983.2	8247.7	7591.7	5893.1	17481.5	15876.5	11973.6
NP_001387946.1	VDAC1	voltage-dependent anion-selective channel protein 1 isoform 1 [Homo sapiens]	0	124.763	14	555	13	1	283	30.8	8.54	8075	870.2	14	13	1	11056.7	10685.9	9829.2	10219.9	10219.2	9246.7	14808.2	14071.7	13379.2	24547	23580.9	22231.5	Acetyl [N-Term]
XP_005268559.1	TCOF1	treacle protein isoform X1 [Homo sapiens]	0	124.736	22	131	1	1	1526	156.1	8.97	1379	197.92	22	22	0	88.5	11.5	65.8	122.2	14.9	94.7	153.4	16.6	117.6	331.7	22.8	262.8
NP_000962.2	RPL7	60S ribosomal protein L7 isoform 1 [Homo sapiens]	0	124.426	21	792	20	1	248	29.2	10.65	6991	1322.77	17	20	1	17486.4	16999.8	17208	20534.8	19788.6	20231.1	24768.1	24483.5	24899.6	47636.3	46983.8	47567.4	Acetyl [N-Term]
NP_003306.3	DNAJC7	dnaJ homolog subfamily C member 7 isoform 1 [Homo sapiens]	0	124.394	29	220	29	1	494	56.4	6.96	1917	346.19	24	28	0	3315.8	3142.6	5880.1	3703.1	3509.2	6906.9	4578	4266.9	8161.6	10589.9	10179.4	18145.2	Acetyl [N-Term]
NP_114414.2	EIF2A	eukaryotic translation initiation factor 2A isoform 1 [Homo sapiens]	0	124.329	19	163	19	1	585	64.9	8.87	1520	271.33	17	19	0	2077.5	2817.5	1714.1	2403.3	3264.6	2023.6	2754.3	3884	2389	5909.5	8216.2	5090.6
NP_000099.2	DLD	dihydrolipoyl dehydrogenase, mitochondrial isoform 1 precursor [Homo sapiens]	0	123.915	15	246	15	1	509	54.1	7.85	2705	372.28	13	15	0	4831.4	5095.2	5104.3	4913.5	5076.9	4934.6	6534.5	7025.9	6834	12026.8	13631	13010.5
NP_004628.4	RAB7A	ras-related protein Rab-7a [Homo sapiens]	0	123.755	14	363	14	1	207	23.5	6.7	4842	599.5	13	14	0	5507.5	6698.8	5115.4	6417.2	7537.2	5969.5	7939.7	9129.6	6960	15692.2	18779.8	13849
NP_002797.4	PSMC6	26S proteasome regulatory subunit 10B isoform 1 [Homo sapiens]	0	123.639	18	422	18	1	389	44.1	7.49	5416	671.95	17	18	0	5230.5	5861.3	5063.3	6461.5	7278.1	6072.8	6937.9	7949	6812.2	13812.4	15992.8	13471.6
NP_002085.3	GSPT1	eukaryotic peptide chain release factor GTP-binding subunit ERF3A isoform 1 [Homo sapiens]	0	123.541	20	286	20	1	637	68.7	5.33	2577	439.22	17	20	0	4751.8	5572.7	6034.2	5920.7	6751.1	7139.5	6831.2	7604.9	8304.2	14584	16316.4	17593.1
NP_003592.3	SMARCA5	SWI/SNF-related matrix-associated actin-dependent regulator of chromatin subfamily A member 5 [Homo sapiens]	0	123.09	30	219	30	1	1052	121.8	8.09	1308	337.75	25	30	0	5549.3	5525.5	4724.6	6097.3	6039.2	5127.4	7343.9	7414.7	6134.4	14560	14734.7	12142.7
NP_004530.1	NARS1	asparagine--tRNA ligase, cytoplasmic [Homo sapiens]	0	122.946	20	383	20	1	548	62.9	6.25	3747	620.17	16	20	0	6133.6	7570.8	5862.1	7073.6	8306.3	6606.6	8155.5	10330	7716.2	15807.9	21523.8	15578.4
NP_036611.2	YWHAG	14-3-3 protein gamma [Homo sapiens]	0	122.61	15	603	10	1	247	28.3	4.89	5849	891.77	14	15	2	6195.1	5637.6	6723.8	6900.7	6373.3	7525.4	8758.4	7650.5	9389.5	18667.5	16680	19825.3
NP_001143.2	SLC25A5	ADP/ATP translocase 2 [Homo sapiens]	0	122.193	17	783	7	1	298	32.8	9.69	7874	1173.96	16	16	0	4445.2	5089.3	4643.8	4870.6	5696.3	5474	5944.5	7018.1	6790.6	11046.7	13083.8	12138.2	Acetyl [N-Term]
NP_001317598.1	SARS1	serine--tRNA ligase, cytoplasmic isoform b [Homo sapiens]	0	122.158	17	224	17	1	536	61.3	7.06	3004	392.6	17	16	0	2965	2446.2	3031.9	3605	2949.7	3589.5	3822.7	3106.8	3784.3	7709.3	6040	7470.2
NP_001530.1	DNAJA1	dnaJ homolog subfamily A member 1 isoform 1 [Homo sapiens]	0	121.999	17	272	16	1	397	44.8	7.08	2692	529.34	13	17	0	5401.7	5651.7	4835.6	5607	5873.1	4974.6	7366.1	7648.1	6519.3	13765	15757.8	12384
NP_001949.1	EEF1A2	elongation factor 1-alpha 2 [Homo sapiens]	0	121.986	13	873	2	1	463	50.4	9.03	10985	1487.63	12	13	0	10	53.6	3.3	30.5	99.1	23.5	21	120	16	46.6	185.2	27.6
NP_002800.2	PSMD3	26S proteasome non-ATPase regulatory subunit 3 [Homo sapiens]	0	121.626	21	321	21	1	534	60.9	8.44	2586	502.22	20	21	0	4260	5246.8	5666.6	5005.7	5724.5	6144.1	5736.5	6824.1	7267.6	11807.5	14213.4	15196.2
NP_009035.3	RPL10A	60S ribosomal protein L10a [Homo sapiens]	0	121.506	13	488	13	1	217	24.8	9.94	5835	827.68	11	13	0	11430.5	10953.4	11123.1	13049.1	12278.6	12934.1	15546	14239.6	14924	32022.8	29770.6	30758.4
NP_001027455.1	TMPO	thymopoietin isoform gamma [Homo sapiens]	0	121.495	14	306	1	1	345	38.7	9.16	3945	480.2	14	13	0
NP_001291217.1	RPSA	40S ribosomal protein SA isoform 2 [Homo sapiens]	0	121.347	13	655	12	1	300	33.3	4.87	11947	1137.68	12	11	1	9949.9	9461.6	8959.1	11880	10693.9	10214.3	13661.7	12319.3	11773.2	26470.9	25142.6	23381.5	Acetyl [N-Term]
NP_919223.1	HNRNPA3	heterogeneous nuclear ribonucleoprotein A3 isoform a [Homo sapiens]	0	121.145	18	421	3	1	378	39.6	9.01	5905	696.4	17	16	11	3645.5	4558	4442.4	4395.9	5302.5	5175.8	5125.1	6433	6517.7	10175.3	13041.8	13365.1	Acetyl [N-Term]
NP_002625.1	PHB1	prohibitin 1 isoform 1 [Homo sapiens]	0	120.126	15	600	15	1	272	29.8	5.76	8564	947.43	14	15	0	9515	11111	9296.2	10421.4	12071.2	10201.2	13265.8	15303.6	12707.6	25908.5	29187.6	24325.7
NP_001092006.1	USP5	ubiquitin carboxyl-terminal hydrolase 5 isoform 1 [Homo sapiens]	0	119.787	19	259	19	1	858	95.7	5.03	3278	389.27	18	18	0	1673.1	2016.4	1147.9	2229	2572.2	1447.2	2116.5	2693.5	1387.2	4324.4	5193.5	2676.7	Acetyl [N-Term]
XP_005252522.1	#N/A	ATP-dependent 6-phosphofructokinase, platelet type isoform X1 [Homo sapiens]	0	119.772	20	181	19	1	835	90.8	7.11	2495	281.57	15	19	1	1913.2	2302.8	2193.8	2220.3	2551.4	2471.4	2605.9	3026.7	2825	5012.3	5957.2	5551.4
XP_005268561.1	TCOF1	treacle protein isoform X3 [Homo sapiens]	0	119.684	22	127	1	1	1525	156	8.97	1328	190.67	22	22	18	2481.7	1965.1	1929.1	2546.9	1987.9	1946.4	3548.5	2878.3	2783.5	6856.4	5359.7	5353.5
NP_001171712.1	VDAC2	voltage-dependent anion-selective channel protein 2 isoform 1 [Homo sapiens]	0	119.58	12	427	12	1	309	33.4	7.59	6017	716.38	12	12	0	9268.4	8260.5	8657.6	9171.4	8039	8754	12329.3	11331.9	11610	20711.4	18698.1	19607.6
NP_001164006.1	ATAD3A	ATPase family AAA domain-containing protein 3A isoform 2 [Homo sapiens]	0	119.415	27	258	12	1	586	66.2	9.25	2268	390.76	26	26	14	4586.6	5709.8	4275.3	4775.4	6199.2	4658.9	6321.7	8147	6360.2	11980.8	15117.9	11687	Acetyl [N-Term]
NP_005042.1	QARS1	glutamine--tRNA ligase isoform a [Homo sapiens]	0	119.372	21	159	21	1	775	87.7	7.15	1500	241.01	21	20	0	2351.3	1952.9	1977.2	2744.7	2304.9	2273.9	3148	2607.1	2650.1	6063.9	5110.6	5074.3	Acetyl [N-Term]
NP_006764.3	DDX18	ATP-dependent RNA helicase DDX18 [Homo sapiens]	0	119.153	19	270	19	1	670	75.4	9.5	3188	411.36	17	19	0	6703.7	5616.4	6050	7608.9	6178.6	6855.8	9543.1	8013.5	8795.2	18499.1	15584.6	16880.2
NP_004823.1	GSTO1	glutathione S-transferase omega-1 isoform 1 [Homo sapiens]	0	119.022	16	513	16	1	241	27.5	6.6	4823	727.07	16	16	0	10534.4	10344.3	10223.8	13435.5	13538	13260	13657.3	13524.9	13531.5	33570.4	32941.6	32605.1
NP_009109.3	STRAP	serine-threonine kinase receptor-associated protein [Homo sapiens]	0	118.631	15	243	15	1	350	38.4	5.12	2335	394.23	15	15	0	5228.6	3816.1	3689.8	6322.7	4477.1	4217.3	7152.1	5181.7	4896.7	14959.8	10763	10525.7
XP_006718422.1	API5	apoptosis inhibitor 5 isoform X1 [Homo sapiens]	0	118.447	17	227	17	1	509	57.3	6.09	2110	335.16	17	17	0	3169.1	3470.7	3043.8	3766.9	3998.2	3640	4244.8	4833.1	4122.9	9094.3	10366	8907.7
NP_001035203.1	MYH11	myosin-11 isoform SM1B [Homo sapiens]	0	118.411	19	278	1	1	1979	227.9	5.5	3241	425.76	17	19	0
XP_047286142.1	PDS5B	sister chromatid cohesion protein PDS5 homolog B isoform X1 [Homo sapiens]	0	118.286	24	169	18	1	1448	164.7	8.47	1566	288.69	21	24	0	2110.6	2046.3	2526.4	1541.3	1493.8	1873.8	2782.8	2603.7	3421.3	3477.5	3468.7	4024.9
NP_003534.1	H4C8	histone H4 [Homo sapiens]	0	118.068	9	2049	9	1	103	11.4	11.36	27591	3033.86	9	9	0	35236	34575.4	31174.7	39841.1	39458.5	35272.3	46887.8	47456.9	41683.2	87551.8	87904.6	77110.1
NP_060676.2	VPS35	vacuolar protein sorting-associated protein 35 [Homo sapiens]	0	117.892	20	292	19	1	796	91.6	5.49	3085	474.09	19	20	1	4263.7	4805.7	3707.9	5044.5	5870.1	4470.3	5645.4	6654.2	5163	12310.7	13817.7	10728.2
NP_001627.2	SLC25A6	ADP/ATP translocase 3 [Homo sapiens]	0	117.762	18	721	4	1	298	32.8	9.74	7961	1094.66	18	17	15	14816.6	14358.8	11688.6	15969.4	15487.2	12796.4	20301.6	19699.8	16550.6	37050.1	36541.8	29826.1	Acetyl [N-Term]
NP_001350.1	DECR1	2,4-dienoyl-CoA reductase [(3E)-enoyl-CoA-producing], mitochondrial isoform 1 precursor [Homo sapiens]	0	117.606	14	269	14	1	335	36	9.28	3851	436.4	14	14	0	3132.2	4308.1	4436.4	2719	3827.2	3758.3	4200.6	5922.6	5950.6	6341.7	9185.8	8909.8
NP_001002857.1	ANXA2	annexin A2 isoform 2 [Homo sapiens]	0	117.596	21	447	21	1	339	38.6	7.75	4849	662.44	21	20	0	7639.2	8831.2	7600.8	12049.4	13928.4	12978.5	10702	12000.9	10961.5	31802.8	36723.3	33751	Acetyl [N-Term]
NP_002129.2	HNRNPD	heterogeneous nuclear ribonucleoprotein D0 isoform c [Homo sapiens]	0	117.501	14	502	12	1	306	32.8	8.16	7265	833.34	13	14	2	8165.8	7778.9	7262.4	10256.4	9759	9107.5	11295.3	10498.2	10013.1	24139.5	22217.7	21244
NP_001003.1	RPS8	40S ribosomal protein S8 [Homo sapiens]	0	117.162	11	709	11	1	208	24.2	10.32	9847	1217.15	11	11	0	11306.9	10599.8	10712.7	14002.1	12883.5	13137.9	16708.5	14765.4	15688.5	32631.6	29238.1	30441.4
NP_001332801.1	PPIP5K2	inositol hexakisphosphate and diphosphoinositol-pentakisphosphate kinase 2 isoform 5 [Homo sapiens]	0	116.955	27	225	27	1	1200	135.7	7.93	1834	335	25	26	0	3425.5	2490.3	2955.6	4043.3	2936	3540.4	4667.7	3400	3960.4	9749.9	7140.4	8490.3
NP_000961.2	RPL6	60S ribosomal protein L6 isoform 1 [Homo sapiens]	0	116.775	17	520	17	1	288	32.7	10.58	4219	798.42	15	17	0	12171.5	14451.4	13200.5	14299.9	17016.2	15677.3	17176.4	20400.4	19366.6	34198.9	40934.9	38737.9
NP_001000.2	RPS5	40S ribosomal protein S5 [Homo sapiens]	0	116.698	14	604	13	1	204	22.9	9.72	9365	859.15	13	12	1	8351	10919.1	9860.6	10059.2	13062.4	12002.1	11301.1	15503.8	14197.4	23405	32316.5	29516.1	Acetyl [N-Term; N-Term]
NP_003744.1	EIF3D	eukaryotic translation initiation factor 3 subunit D [Homo sapiens]	0	116.662	17	248	17	1	548	63.9	6.05	2628	343.63	17	17	0	3513.5	3900.1	3339.2	4312.7	4701.7	3811.2	4911.3	5552.9	4599.5	10094.5	10962.2	9468.6
NP_006746.1	TALDO1	transaldolase [Homo sapiens]	0	116.57	19	480	19	1	337	37.5	6.81	5190	770.35	15	19	0	10314.6	12655.2	11614.3	13964.2	17167.5	15712.9	15623.8	18721.6	17280.2	36068.5	44385.3	41635.5
NP_002793.2	PSMC1	26S proteasome regulatory subunit 4 isoform a [Homo sapiens]	0	116.031	22	275	20	1	440	49.2	6.21	2572	390.16	20	22	0	4122.4	3999.6	4227.6	4616.7	4625.8	4891.7	5953.9	6057.9	6159.3	11867.6	11780.6	12304.8
NP_001245238.1	NOP2	probable 28S rRNA (cytosine(4447)-C(5))-methyltransferase isoform 3 [Homo sapiens]	0	116.02	17	221	17	1	845	92.8	9.19	2732	318.19	16	17	0	3551.5	3463.8	2604	3716	3642.4	2832.3	4676.9	4720.9	3539.6	8706.4	8723.4	6809.4
NP_001018146.1	NME1-NME2	NME1-NME2 protein [Homo sapiens]	0	115.848	14	626	6	1	267	30.1	8.92	3802	931.42	14	14	10	13426.7	13592.7	13319.8	15501.9	15675	15511.1	17532.4	17945.1	17670	35458.5	36642.9	36237.9
NP_476516.1	NAA15	N-alpha-acetyltransferase 15, NatA auxiliary subunit [Homo sapiens]	0	115.834	25	302	1	1	866	101.2	7.42	2248	425.92	24	25	0	344.5	154.8	424.6	418.2	183.2	502.5	476.5	230.2	613.9	962	482.3	1285.7
NP_065801.1	XPO5	exportin-5 [Homo sapiens]	0	115.758	22	161	22	1	1204	136.2	5.8	1767	244.27	20	21	0	2468.8	1799.8	2053.2	2476.2	2020.2	2230.1	2890.3	2187.1	2568.6	6200.9	4312.6	5126.8	Acetyl [N-Term]
XP_011511974.1	PDS5A	sister chromatid cohesion protein PDS5 homolog A isoform X1 [Homo sapiens]	0	115.168	25	197	19	1	1337	150.7	7.91	1159	296.71	20	25	5	4737.8	3531.8	4637.4	4776.9	3486.5	4671.4	6073.5	4626.6	6185	12069.7	8651.9	11737.6
NP_079199.2	NUP210	nuclear pore membrane glycoprotein 210 precursor [Homo sapiens]	0	114.863	25	147	25	1	1887	205	6.81	1601	235.95	23	25	0	1611.3	2019.1	2305	1892.1	2315.6	2574.2	2186	2928.5	3293.3	4156.3	5504.8	6448
NP_002781.2	PSMA5	proteasome subunit alpha type-5 isoform 1 [Homo sapiens]	0	114.819	10	309	10	1	241	26.4	4.79	5072	566.62	9	10	0	3048	3475.7	2993.2	3515.1	3990.3	3512.2	4190.9	4740.8	4117.3	8260.9	9448.4	8193.6
NP_003748.1	EIF3I	eukaryotic translation initiation factor 3 subunit I isoform 1 [Homo sapiens]	0	114.461	15	267	15	1	325	36.5	5.64	3752	461.39	14	15	0	3848.6	4260.8	4493.7	4436.1	4858.9	5046.5	5408.9	5735.4	5958.8	11403.9	11990.4	12436.2
XP_005263293.1	#N/A	N-alpha-acetyltransferase 15, NatA auxiliary subunit isoform X1 [Homo sapiens]	0	114.371	25	292	1	1	865	101.1	7.42	2027	409.98	24	25	24	5923.8	6246.4	6083	6929.5	7401.6	6924.4	8599.6	8752.6	8404.3	15767.9	16505.3	16051.5
NP_976221.1	HDLBP	vigilin isoform a [Homo sapiens]	0	114.229	26	162	25	1	1268	141.4	6.87	995	256.96	24	26	0	3072.4	2511.1	2098	3557.8	2943.7	2546	4095	3279.7	2816.7	8549.9	6679.9	5816.1
NP_036450.1	LETM1	mitochondrial proton/calcium exchanger protein precursor [Homo sapiens]	0	114.134	16	162	16	1	739	83.3	6.7	1317	275.43	14	15	0	2573.8	1764.2	1127	2771.3	1871	1234.4	3432.3	2331.9	1540.1	6171.1	4194.1	2769.8
NP_003396.1	YWHAH	14-3-3 protein eta [Homo sapiens]	0	113.834	14	521	10	1	246	28.2	4.84	4950	757.84	14	13	0	4315.9	3802.9	3395.5	5468.6	4823	4296.9	5866.2	5426.6	4615	13816.1	12460.9	10913.1	Acetyl [N-Term]
NP_055955.1	TTLL12	tubulin--tyrosine ligase-like protein 12 [Homo sapiens]	0	113.134	15	164	15	1	644	74.4	5.53	2021	320.01	15	15	0	1184	1048.4	1229.4	1469.2	1294.2	1580.3	1529	1340.5	1727.1	2910	2603.6	3314.7
NP_003512.1	H2BC14	histone H2B type 1-M [Homo sapiens]	0	112.833	11	1541	5	1	126	14	10.32	20111	2261.15	8	11	10	25815.2	26940.8	25168.1	30253.4	31973.9	29503.9	35083.6	37612.1	34241.5	70102.1	74196.1	67922.7
NP_002808.3	PSMD13	26S proteasome non-ATPase regulatory subunit 13 isoform 1 [Homo sapiens]	0	112.745	19	278	19	1	376	42.9	5.81	2629	396.16	19	19	0	4430.7	5296.2	3609.9	5021.8	6014.2	4146.8	5900.9	7056.3	4899	11910.9	14495.9	10095.7
NP_002898.2	RECQL	ATP-dependent DNA helicase Q1 [Homo sapiens]	0	112.691	20	187	19	1	649	73.4	7.88	2373	312.77	19	19	1	1903.2	3196.7	2811	1830	3253	3018.5	2471.9	4230.7	3734.4	4605.2	7949.4	6829.5
NP_112241.2	PABPC3	polyadenylate-binding protein 3 [Homo sapiens]	0	112.653	18	289	1	1	631	70	9.67	4002	502.96	14	17	0													Acetyl [N-Term]
XP_016864369.1	WDR1	WD repeat-containing protein 1 isoform X1 [Homo sapiens]	0	112.397	17	265	17	1	659	72	6.9	2687	404.82	17	17	0	6097.3	5831	6321.3	7087.7	6594.5	7440.9	8320.2	7773.2	8341.4	15813.9	15067.2	16000.4
NP_001309903.1	OAT	ornithine aminotransferase, mitochondrial isoform 4 [Homo sapiens]	0	112.004	13	431	1	1	239	26.2	4.93	4989	789.8	11	13	0	27.9		27.1	37.2		29	27.1		30.2	54.4		68.9
NP_003091.2	SNX2	sorting nexin-2 isoform 1 [Homo sapiens]	0	111.897	15	172	13	1	519	58.4	5.12	2277	307.65	14	15	2	2180.2	2873.8	3083.6	2637	3360.4	3770.7	3004.6	3999.9	4380.2	6413.1	8947.8	9784
XP_047296399.1	TGM2	protein-glutamine gamma-glutamyltransferase 2 isoform X1 [Homo sapiens]	0	111.637	17	197	17	1	729	81.8	5.39	2631	308.94	16	17	0	2465.2	2070	1849.8	3895.3	3405.6	2959.5	3384.1	2939.2	2649.3	9033.5	7723.9	6516.1
NP_056280.2	GEMIN5	gem-associated protein 5 isoform 1 [Homo sapiens]	0	111.615	24	109	24	1	1508	168.5	6.62	891	148.48	22	24	0	1664.9	1163	987.1	1823.1	1287.2	1162.7	2184.8	1515.4	1379.8	4346.8	3014.4	2649.8
NP_001280.3	CLIC2	chloride intracellular channel protein 2 [Homo sapiens]	0	111.544	14	328	13	1	247	28.3	5.59	4394	527.48	13	13	0	2861.2	2837.6	2968.5	2865.9	2871.5	2902.2	3647.3	3668.3	3880.7	5943.7	5963	6271.7	Acetyl [N-Term]
NP_001274273.1	BTK	tyrosine-protein kinase BTK isoform 3 [Homo sapiens]	0	111.517	22	133	22	1	693	79.9	7.46	922	180.3	20	22	0	2490.6	2378	2265.1	2786.4	2734.6	2587.9	3197.8	3402.9	3176.4	6440.3	6644.4	6406.4
NP_002477.1	NCBP1	nuclear cap-binding protein subunit 1 isoform 1 [Homo sapiens]	0	111.501	17	174	17	1	790	91.8	6.43	1820	271.33	15	17	0	2013.7	3411.3	2040.8	2321.2	3851.1	2329.5	2572.5	4451.8	2650.3	5167.4	9015.7	5368.3
XP_005258516.1	HNRNPUL1	heterogeneous nuclear ribonucleoprotein U-like protein 1 isoform X1 [Homo sapiens]	0	111.42	17	230	16	1	866	96.8	6.92	1736	412.29	15	17	0	2951.6	3305.1	3428.5	3374.6	3736.3	4094.6	4370.6	4530.3	4900.9	8651.8	9132.6	9943.8
NP_778225.1	H2BC26	histone H2B type 3-B [Homo sapiens]	0	111.359	11	1335	5	1	126	13.9	10.32	18043	1986.42	8	11	0	4467.9	5832.9	4658.7	4394.4	5757.7	4564.8	6624.4	8588.8	7077.9	11102.8	13800.6	11902
NP_001317177.1	HNRNPA3	heterogeneous nuclear ribonucleoprotein A3 isoform b [Homo sapiens]	0	111.311	16	389	1	1	356	37	8.31	5895	678.19	15	15	0	85.2		116.7	99.1		127.7	103.7		162.6	254.8		407.6	Acetyl [N-Term]
NP_055227.1	CACYBP	calcyclin-binding protein isoform 1 [Homo sapiens]	0	111.101	14	289	13	1	228	26.2	8.25	2993	540.8	11	14	1	5141.5	5536.2	6347.2	5620.7	6267.2	7019.2	6590.5	7186.1	8016.6	13699.9	14293.8	16035.8
XP_006718761.1	CAPN1	calpain-1 catalytic subunit isoform X1 [Homo sapiens]	0	110.261	19	196	19	1	714	81.8	5.67	1382	268.37	18	19	0	3089.7	2914.7	3055.4	3790.3	3421.1	3532.8	4203.1	3946	4103.1	9076.8	8574.6	8931.8
NP_001098707.1	CORO1C	coronin-1C isoform a [Homo sapiens]	0	110.155	21	315	21	1	527	58.9	7.75	2471	434.58	19	21	0	7544.3	7103.8	6700.1	8994	8180.9	7976.3	10955.7	9781.4	9344.4	23018.5	20562.2	19683.6
NP_006833.2	SF3B2	splicing factor 3B subunit 2 [Homo sapiens]	0	110.102	22	194	22	1	895	100.2	5.67	1678	303.14	19	22	0	4395.2	3602.4	4383.4	5177.2	4263.3	5289.9	5936.8	4973	6199.7	11920.6	10115.2	12474.7
XP_016864032.1	NCAPG	condensin complex subunit 3 isoform X1 [Homo sapiens]	0	110.015	23	192	23	1	1017	114.5	5.59	2205	311.57	21	23	0	2679.4	2289.9	2373	3379.2	3009.3	3111.9	3552.2	3143.8	3201.8	7335.8	6264.6	6552.2
NP_002130.2	RBMX	RNA-binding motif protein, X chromosome isoform 1 [Homo sapiens]	0	109.789	19	390	19	1	391	42.3	10.05	4795	574.76	17	19	0	5370.3	6187.8	6141.7	6037.2	7028	6944.2	7363.2	8509.7	8485.8	14523.5	17722.6	17392.6
NP_001026859.1	PLAA	phospholipase A-2-activating protein isoform 1 [Homo sapiens]	0	109.207	17	132	17	1	795	87.1	6.37	1638	210.59	16	17	0	1405	872.2	1275.3	1665.5	951.5	1416.4	1892	1097.6	1752.5	3823.5	2190.7	3259.5
NP_000929.1	POLR2B	DNA-directed RNA polymerase II subunit RPB2 isoform 1 [Homo sapiens]	0	108.946	25	144	25	1	1174	133.8	6.87	1137	193.08	22	25	0	2391.3	2259.6	1555.7	2613.1	2440.5	1704.6	2988.7	2634.5	1807.4	5708.3	5350.2	3647
NP_004730.2	MTA2	metastasis-associated protein MTA2 isoform 1 [Homo sapiens]	0	108.812	26	267	22	1	668	75	9.66	1966	393.55	23	26	5	5696.6	4227	5717.5	6918.3	5115.8	6885.3	8201.2	5837.6	7992.7	17904.3	12569.6	16909.1
XP_047304261.1	ATP6V1A	V-type proton ATPase catalytic subunit A isoform X1 [Homo sapiens]	0	108.806	19	201	19	1	617	68.3	5.52	1853	291.29	17	19	0	3288.4	3182.3	3987.4	3598.8	3673.3	4387.3	4297.3	4271.5	5352	9605.7	8875.7	11418.1
NP_000181.2	HMBS	porphobilinogen deaminase isoform 1 [Homo sapiens]	0	108.635	15	259	15	1	361	39.3	7.18	2937	444.35	14	15	0	3630.1	4302.6	3701.7	4907.9	5563.5	4696.6	5208.3	6131.4	5116.1	11566.3	14007.2	11409.8
NP_000510.1	HBD	hemoglobin subunit delta [Homo sapiens]	0	108.444	9	572	4	1	147	16	8.05	8248	1055.84	9	8	0	369.5	343.7	403.6	696.4	789.5	714.5	481.4	529.2	554.6	1472.6	1906.5	1728.2
NP_001684.2	ATP6V1B2	V-type proton ATPase subunit B, brain isoform [Homo sapiens]	0	108.359	15	134	15	1	511	56.5	5.81	1332	208.71	15	15	0	1032.2	837.7	1183.6	1305.5	1041.9	1426.8	1361.7	1171.4	1621.9	2668.7	2212.8	3201.9
NP_004490.2	HNRNPAB	heterogeneous nuclear ribonucleoprotein A/B isoform b [Homo sapiens]	0	107.497	12	442	11	1	285	30.6	7.91	7090	784.85	12	12	0	4996.8	5643	4861.7	6289.5	7057.9	5976.6	6504	7603.6	6741.9	14225.7	16962.5	14981.3
XP_047272886.1	ETF1	eukaryotic peptide chain release factor subunit 1 isoform X1 [Homo sapiens]	0	107.27	13	274	13	1	437	49	5.71	3105	488.27	12	13	0	5309.6	4375.8	4334.1	6204.8	5120.3	5055.2	7164.5	5868.7	5699.3	14848.4	12441.7	12252.9
NP_003160.2	SUPT5H	transcription elongation factor SPT5 isoform a [Homo sapiens]	0	107.174	19	143	19	1	1087	120.9	5.06	1375	207.86	18	19	0	1534.6	1772.4	2327.6	1918.5	2039.2	2796.4	2195	2481.8	3233.2	4401.8	5084.6	6642.5
NP_001128512.1	DCTN1	dynactin subunit 1 isoform 3 [Homo sapiens]	0	107.107	19	113	18	1	1253	138.7	5.54	986	216.44	17	19	1	1494.6	1853.8	1511.2	1762.5	2030.4	1669.3	2068.8	2457.6	2071.8	4086.9	4786.1	3964.9
NP_055994.2	RRP12	RRP12-like protein isoform 1 [Homo sapiens]	0	107.046	23	165	23	1	1297	143.6	8.75	1561	261.11	22	23	0	2418.9	1743.9	2147.4	2792.9	2305.2	2494.7	3198.7	2747.8	3030.1	6338.1	4676.9	6076
NP_066997.3	CCAR2	cell cycle and apoptosis regulator protein 2 isoform 1 [Homo sapiens]	0	106.92	19	225	18	1	923	102.8	5.22	2647	378.44	17	19	1	4675.4	3700.5	4326.5	5490	4434.7	5075	6126	5081.6	5965.5	12601.1	10713.3	12550.1
NP_002699.1	PPP1CA	serine/threonine-protein phosphatase PP1-alpha catalytic subunit isoform 1 [Homo sapiens]	0	106.904	14	271	3	1	330	37.5	6.33	3628	460.8	14	14	0	1348.3	792.1	925.3	1609.8	924	1108.2	2060.4	1162.2	1318.6	4114.2	2492.6	2741.3
XP_005271451.1	HYOU1	hypoxia up-regulated protein 1 isoform X1 [Homo sapiens]	0	106.755	22	180	22	1	1000	111.3	5.22	1077	255.57	22	21	0	3322.9	2709.4	3007.4	3934.6	3167.6	3611.1	4840.5	3813.3	4276	9680.3	7682.7	8834.5
NP_001427.2	FBL	rRNA 2'-O-methyltransferase fibrillarin [Homo sapiens]	0	106.632	14	307	14	1	321	33.8	10.18	2402	510.99	13	14	0	6645.8	6652.2	7972.3	7100.5	6999.4	8254.1	9014.7	9050.4	10605.5	16397.2	16378.2	19746.3
NP_001123561.1	KARS1	lysine--tRNA ligase isoform 1 [Homo sapiens]	0	106.323	21	232	21	1	625	71.5	6.81	1667	344.3	21	21	0	4016.7	5075.5	4132.9	4580.8	5600.9	4543.9	5344.9	6787.4	5488.1	10880.5	13451.4	10805.5
XP_047292171.1	THRAP3	thyroid hormone receptor-associated protein 3 isoform X1 [Homo sapiens]	0	106.321	21	238	20	1	955	108.6	10.15	2151	311.72	18	21	1	2707.2	4287.7	3967	3191.5	4801.1	4364.4	3910.9	6404.3	5814.7	7678.6	12888.3	11675.3
NP_000261.2	PNP	purine nucleoside phosphorylase [Homo sapiens]	0	106.105	13	183	13	1	289	32.1	6.95	1822	356.9	11	13	0	2899.1	2913.5	3377.1	3333.8	3406.4	3847.7	3600.2	3701.5	4272.4	6910.4	7357	8369.9
NP_937818.1	NME1	nucleoside diphosphate kinase A isoform a [Homo sapiens]	0	105.975	10	488	2	1	177	19.6	5.58	3650	754.74	10	10	0	554.3	639.8	509.8	629.4	681.6	571.5	787.7	927.2	778.9	1726	1969.1	1650.9
XP_011536806.1	PPP1CC	serine/threonine-protein phosphatase PP1-gamma catalytic subunit isoform X1 [Homo sapiens]	0	105.8	15	269	4	1	362	41.4	6.07	3616	436.26	15	14	10	3432.4	3025.2	3406.6	3995.5	3430.6	3786.7	4386.7	3899.8	4318.8	8522.1	7620.3	8655.9	Acetyl [N-Term]
NP_055317.1	PRPF19	pre-mRNA-processing factor 19 [Homo sapiens]	0	105.537	17	304	17	1	504	55.1	6.61	2143	498.02	16	16	0	4353.3	4909.7	4514.6	5445.7	6039.5	5776.4	6020.5	6908.3	6276.4	13176.1	15519.5	13947.2	Acetyl [N-Term]
NP_150644.1	RPL8	60S ribosomal protein L8 [Homo sapiens]	0	105.384	13	425	12	1	257	28	11.03	4392	756.67	12	13	0	10746.1	12430.1	12757.5	14355.4	15813.5	16902.1	18297.3	20133.8	21094.3	35078.9	39932.5	40669.5
NP_002427.1	MPP1	55 kDa erythrocyte membrane protein isoform 1 [Homo sapiens]	0	105.278	15	200	15	1	466	52.3	7.37	2480	328.1	14	15	0	2514	2237.2	2078.7	2959.9	2709.9	2457.9	3487.7	3059.3	2766	7197.6	6358.5	5732.9
NP_005808.3	PLIN3	perilipin-3 isoform 1 [Homo sapiens]	0	105.206	15	176	15	1	434	47	5.44	3101	310.86	14	15	0	2595.2	2918.5	2241.3	2837.8	3140.3	2400	3609	3872	3030.9	6127.4	6787.8	5476.3
NP_001006.1	RPS11	40S ribosomal protein S11 [Homo sapiens]	0	105.074	13	467	13	1	158	18.4	10.3	3020	711.22	13	13	0	11411.2	12674.4	13008.6	13219.1	15090.1	15632.6	16055.1	18488.1	19266	34572.9	38830.9	39468.7
XP_024306443.2	CLUH	clustered mitochondria protein homolog isoform X1 [Homo sapiens]	0	104.957	24	125	23	1	1504	166.4	6.1	1005	202.93	21	24	1	2443.8	1839.8	1530.3	3008.5	2126.4	1899.6	3627.1	2257.3	2268.3	7158.3	4973	4629.2
sp	#N/A	peroxiredoxin-1 [Homo sapiens] peroxiredoxin-1 [Homo sapiens] peroxiredoxin-1 [Homo sapiens] peroxiredoxin-1 [Homo sapiens]	0	104.39	15	514	12	1	199	22.1	8.13	6081	815.58	14	15	3	14624.6	14747.7	13438.4	16039	16350.3	14734.3	20169.4	20442.1	18438	38654.2	38605	35883.2
NP_006382.1	IPO7	importin-7 [Homo sapiens]	0	104.049	16	150	16	1	1038	119.4	4.82	1419	225.17	14	16	0	1824.9	1888.1	1431.8	2287.9	2349.7	1786.3	2403.2	2628.1	2057.5	4802.6	5387.7	4291.6
NP_005403.2	SHMT2	serine hydroxymethyltransferase, mitochondrial isoform 1 precursor [Homo sapiens]	0	103.755	20	273	19	1	504	56	8.53	2379	376.16	18	20	1	3882.4	5991.9	4848.8	4143.7	6583.2	5393.7	5200.1	8214.9	6587.1	10711.9	16779	13508.4
XP_005270330.1	NOLC1	nucleolar and coiled-body phosphoprotein 1 isoform X1 [Homo sapiens]	0	103.401	20	267	20	1	710	74.8	9.47	1690	423.86	20	20	0	7578.7	7332.1	7354.1	7848.7	7643.5	7583.6	11036.2	10660.5	10699.1	20078.4	19552.4	19982.9
NP_001686.1	ATP6V1C1	V-type proton ATPase subunit C 1 [Homo sapiens]	0	103.392	20	256	20	1	382	43.9	7.46	2054	316.01	20	19	0	5958.1	5550.2	5642	6459.8	6116.2	6155.8	7891.9	7505.3	7526.8	15638.9	14635	15106.5	Acetyl [N-Term]
NP_001688.1	ATP5PO	ATP synthase subunit O, mitochondrial precursor [Homo sapiens]	0	103.371	11	255	11	1	213	23.3	9.96	2882	433.96	10	11	0	4196.5	4113.7	2978.9	4724.5	4552.2	3441.5	6094.1	5778.2	4496	11331.2	11324.3	8404.9
NP_003523.1	H3C6	histone H3.1 [Homo sapiens]	0	103.308	9	529	1	1	136	15.4	11.12	2583	716.93	6	9	0	244.7	136.8	107.7	631.4	372.2	243	294	173.5	135	992.9	575.5	437.7
NP_003356.2	UQCRC1	cytochrome b-c1 complex subunit 1, mitochondrial precursor [Homo sapiens]	0	102.783	15	242	14	1	480	52.6	6.37	3837	474.82	15	15	1	4168.1	3928.6	3144.4	4514.5	4174.5	3333.2	5742.4	5541.2	4400.1	11092.3	10407.6	8341.9
NP_683877.1	PSMA1	proteasome subunit alpha type-1 isoform 1 [Homo sapiens]	0	102.477	15	283	15	1	269	30.2	6.99	2783	457.94	15	15	0	5853.5	5629.9	5463.9	6673.3	6401.4	6269.1	8584.2	8077.9	7741.1	16311.2	15098.8	14953.9
NP_001950.1	EEF1B2	elongation factor 1-beta [Homo sapiens]	0	102.331	11	512	9	1	225	24.7	4.67	5451	952.62	9	11	0	8325.7	8482.5	9538.5	9482.8	9485.8	10546.9	11240.3	11309.9	12673.7	22713.3	22930.7	25865.2
NP_004896.1	PRDX6	peroxiredoxin-6 [Homo sapiens]	0	101.619	16	385	16	1	224	25	6.38	3835	512.36	15	15	0	5517.9	7544.1	6574.3	6539.9	8877.1	7602.2	7080	9515.1	8068.6	14654.8	20236.8	17268.1
NP_000967.1	RPL12	60S ribosomal protein L12 [Homo sapiens]	0	101.462	11	433	11	1	165	17.8	9.42	6770	787.91	9	11	0	10181.8	8422.2	8590.9	11916.4	9687.4	10053.5	14091.8	11350.4	11943.7	30532.7	24484.9	25504.3
NP_001166176.1	EIF4G2	eukaryotic translation initiation factor 4 gamma 2 isoform 1 [Homo sapiens]	0	101.345	25	172	25	1	907	102.3	7.14	1030	200.87	20	25	0	2045.2	1859.6	2255	2473	2151.3	2727.9	2859.1	2196.7	2954.7	5903.5	4566.2	5953.5
XP_047300448.1	SEPTIN2	septin-2 isoform X1 [Homo sapiens]	0	101.32	15	232	15	1	428	49.4	7.36	2484	380.55	15	15	0	3330.5	3161.2	3584.2	3942.3	3763.3	4090.7	4289.6	4012.9	4410.6	8880.8	8283.1	9345
NP_057671.2	CBX3	chromobox protein homolog 3 [Homo sapiens]	0	101.256	10	418	8	1	183	20.8	5.33	6641	683.86	9	10	3	4179.6	4270.9	3169.7	4764.9	4835.8	3841	5650.5	5711.4	4265.3	10838	11085.1	8131.3
NP_036387.2	XRN2	5'-3' exoribonuclease 2 isoform 2 [Homo sapiens]	0	101.178	18	96	18	1	950	108.5	7.47	731	140.02	17	17	0	2077	1633.1	2391.9	2490.1	1902.4	2873.9	2696	2106.8	3110.4	5476.6	4225.1	6208.1
NP_001007.2	RPS12	40S ribosomal protein S12 [Homo sapiens]	0	100.924	8	520	8	1	132	14.5	7.21	11008	661.27	8	7	0	7599.3	7913.6	7973.8	9249	9353.4	9067.1	10644.7	10820.1	10480.1	21227.5	22207.7	21215.8	Acetyl [N-Term]
NP_002620.1	PGAM1	phosphoglycerate mutase 1 isoform 1 [Homo sapiens]	0	100.887	10	271	10	1	254	28.8	7.18	3157	427.86	10	10	0	4168.2	3879.5	4295.7	4756.3	4385.5	4950.8	5491.3	5034.2	5365.2	10853.1	9440.8	10099.6
NP_001354876.1	TPP2	tripeptidyl-peptidase 2 isoform 3 [Homo sapiens]	0	100.675	22	130	22	1	1291	142.9	6.48	1384	165.37	20	20	0	994.6	901.6	1506.5	1586.6	1414	2240	1303.4	1242.5	2118.3	3145.3	2959.2	5335.5	Acetyl [N-Term]
XP_005250462.1	SRRT	serrate RNA effector molecule homolog isoform X1 [Homo sapiens]	0	100.548	24	184	24	1	883	101.3	5.96	1525	270.23	21	24	0	3613.6	3185.2	2731.2	4269.7	3660.9	3186.1	4744.2	4321.8	3815.2	9255.4	9405	7962.6
NP_001093631.1	XPO7	exportin-7 isoform a [Homo sapiens]	0	100.483	19	127	19	1	1096	124.8	6.27	1760	216.83	18	19	0	1509	1266.7	1484.5	1709.9	1461.4	1686.3	1821.8	1626.6	1881.6	3600.9	3426	3866
NP_004902.1	PDIA4	protein disulfide-isomerase A4 isofrom 2 precursor [Homo sapiens]	0	100.275	25	188	25	1	645	72.9	5.07	1217	254.75	21	25	0	2481.3	3937.4	3742.1	2863.3	4339.6	3982.9	3287.6	5406.6	5183.4	6571.9	11109.2	10473
NP_001269548.1	GNAI2	guanine nucleotide-binding protein G(i) subunit alpha-2 isoform 5 [Homo sapiens]	0	100.148	16	201	10	1	339	38.4	5.48	1758	284.62	13	15	5	2091.4	2506.9	2341.4	2556	3085.1	2858.4	2557.6	3282.7	2995.4	5295.6	6743.1	6178.1	Acetyl [N-Term]
NP_001247422.1	RDX	radixin isoform 1 [Homo sapiens]	0	100.111	21	434	5	1	604	71	6.71	1798	598.24	20	20	0	270.2	316.3		303.4	394.3		384.3	440.5		761.5	899
NP_000174.1	HADHB	trifunctional enzyme subunit beta, mitochondrial isoform 1 precursor [Homo sapiens]	0	99.639	19	240	18	1	474	51.3	9.41	1897	336.2	18	19	1	5762.8	6590.7	5980.7	6243.8	7144.1	6580.7	8648	9676.9	8736.2	15720.6	18007.2	16280.6
NP_001096137.1	PSMA4	proteasome subunit alpha type-4 isoform 1 [Homo sapiens]	0	99.524	12	394	12	1	261	29.5	7.72	5535	731.64	11	12	0	6468.3	6666.9	5715.3	7396.8	7368.1	6476.7	8761.4	8958.8	7748.7	17750.8	18325.8	15869
NP_003650.1	AGPS	alkyldihydroxyacetonephosphate synthase, peroxisomal precursor [Homo sapiens]	0	99.138	18	143	18	1	658	72.9	7.34	947	209.85	15	18	0	1631.1	2391.2	2777.8	1851.3	2680.5	3064.8	2182.6	3254.7	3745	4073.1	6485.8	7265.6
NP_000170.1	MSH6	DNA mismatch repair protein Msh6 isoform 1 [Homo sapiens]	0	99.067	22	125	22	1	1360	152.7	6.9	1127	179.15	19	22	0	1262.7	1496.3	1404.2	1458.8	1762.1	1622.8	1565.1	1989.4	1825	2944	3783.5	3469.9
NP_002188.1	ACO1	cytoplasmic aconitate hydratase [Homo sapiens]	0	98.842	17	94	17	1	889	98.3	6.68	670	158	15	16	0	1043.7	1272.3	980.6	1625	1896.5	1465.6	1432.6	1758.2	1433.6	3521.2	4188.7	3520.2	Acetyl [N-Term]
NP_001027565.1	HNRNPH2	heterogeneous nuclear ribonucleoprotein H2 [Homo sapiens]	0	98.727	14	463	5	1	449	49.2	6.3	6986	815.87	9	14	0	352.7	461.7	851.3	436.9	617.8	956.7	444.9	593.8	1108	911.2	1196.1	1984.6
NP_060225.4	NSUN2	RNA cytosine C(5)-methyltransferase NSUN2 isoform 1 [Homo sapiens]	0	98.563	20	163	19	1	767	86.4	6.77	1132	224.71	18	19	1	1709.3	2371.9	2489.3	1901.3	2636.9	2717.2	2351.8	3201.4	3464.4	4538.6	6223.8	6781.7
NP_001257376.1	ACADVL	very long-chain specific acyl-CoA dehydrogenase, mitochondrial isoform 3 [Homo sapiens]	0	98.226	16	133	16	1	678	72.9	8.75	1693	213.15	16	16	0	1745.9	2041.3	1783.6	1876.6	2196.3	1808.7	2305.6	2709	2349.5	4258.4	5013.5	4274.7
XP_047274565.1	MTHFD1L	monofunctional C1-tetrahydrofolate synthase, mitochondrial isoform X1 [Homo sapiens]	0	98.221	17	95	17	1	987	106.7	8.15	892	157.64	16	17	0	1174.8	1490.6	1902.3	1166.8	1533.9	1940.7	1747.2	2100.2	2599.2	3152.8	3928.9	4810.4
XP_024306572.1	PFAS	phosphoribosylformylglycinamidine synthase isoform X1 [Homo sapiens]	0	98.182	20	140	19	1	1338	144.6	5.76	1862	224.03	18	20	0	1907.9	2014.4	1639.1	2370.2	2416.8	2010.8	2588.1	2752.7	2220.5	5645.3	5844.3	4777.1
NP_002783.1	PSMA7	proteasome subunit alpha type-7 [Homo sapiens]	0	97.855	12	245	12	1	248	27.9	8.46	3400	381.72	12	11	0	3369.3	4767.6	3454.3	3632.6	5272.3	3807.6	4421.2	6505.8	4708.2	8673.1	12660.4	9141.9
NP_001203.1	C1QBP	complement component 1 Q subcomponent-binding protein, mitochondrial precursor [Homo sapiens]	0	97.85	7	611	7	1	282	31.3	4.84	7727	1018.68	7	7	0	4447	3248	4037.6	4838.1	3514.1	4498.6	4821.3	3500.6	4546.7	8280.5	5903.9	7598.6
NP_001017992.1	ACTBL2	beta-actin-like protein 2 [Homo sapiens]	0	97.71	11	918	3	1	376	42	5.59	10536	1328.42	9	11	0	64.3	155.6	66.9	91	218.1	92.8	96.6	216.5	75.4	178.6	429.9	158.6
NP_002782.1	PSMA6	proteasome subunit alpha type-6 isoform a [Homo sapiens]	0	97.375	12	267	12	1	246	27.4	6.76	3603	414.64	12	12	0	4144.3	4741.4	5639.3	4526.2	5264.5	6280.3	5557.7	6190.3	7424.8	11241.6	12373.5	15159.7
NP_078934.3	IPO4	importin-4 [Homo sapiens]	0	97.294	18	162	18	1	1081	118.6	4.96	1692	244.22	17	18	0	1444.5	905.2	719	1753.5	1224.5	798.1	1897.8	1072.1	864.7	3691.8	2169.9	1797.5
NP_060289.2	TRMT10C	tRNA methyltransferase 10 homolog C precursor [Homo sapiens]	0	96.95	17	150	16	1	403	47.3	9.36	1207	233.86	15	17	1	2382	2587	2185.8	2657.4	2857.5	2445.3	3126.4	3505.5	2763.8	6449.2	7242.1	5657.1
NP_001188267.1	SAFB	scaffold attachment factor B1 isoform 1 [Homo sapiens]	0	96.92	21	212	13	1	917	102.8	5.49	1616	296.49	16	21	7	4985	4115.5	4203.1	5743.3	4840.1	4847	7305.1	5801	5840.9	15276.4	12055.6	12484.4
NP_006392.1	ANP32B	acidic leucine-rich nuclear phosphoprotein 32 family member B [Homo sapiens]	0	96.761	11	613	6	1	251	28.8	4.06	8328	1014.89	11	11	5	10286.9	8643.3	9224.5	12526.5	10521.4	11113.4	14150.7	11820.8	12708.8	30288.8	24920.4	27011.5
NP_001300821.1	HMGB1	high mobility group protein B1 isoform 1 [Homo sapiens]	0	96.717	10	360	5	1	215	24.9	5.74	3115	688.16	7	10	2	8072.7	8343.9	9074.1	10862.2	10838.7	11984.4	11231.6	11416.2	12499.4	29797.9	30947.4	32818
NP_001193997.1	BZW1	eIF5-mimic protein 2 isoform 2 [Homo sapiens]	0	96.447	18	205	16	1	451	51.2	6.62	1794	336.34	16	18	2	3425.8	5052.2	4686	3844.1	5813.2	5322.2	4513.9	7187.9	6427.2	8983.8	14780.9	13205.7
NP_003127.1	SRP54	signal recognition particle 54 kDa protein isoform 1 [Homo sapiens]	0	96.337	17	161	17	1	504	55.7	8.75	1648	232.55	17	16	0	2173.8	2413.6	2217.3	2565.1	2853.5	2462.8	2918.8	3346.2	2872.1	6042.2	6748.2	5943.4
NP_112740.1	HNRNPDL	heterogeneous nuclear ribonucleoprotein D-like isoform a [Homo sapiens]	0	96.253	13	307	11	1	420	46.4	9.57	3828	444.93	13	13	0	2819	3408.8	2699.1	3224.6	3738.3	2989.1	3832.2	4523.7	3693.5	7122.7	8890.1	6950.5
NP_001290553.1	RPL10	60S ribosomal protein L10 isoform a [Homo sapiens]	0	96.195	15	466	8	1	214	24.6	10.08	4799	751.27	11	15	8	11326.4	12142.9	9982.8	13180.1	14052.7	11487.3	15981.8	17390.8	14388	34340.5	37130.4	31520.2
NP_036221.2	ABCB10	ATP-binding cassette sub-family B member 10, mitochondrial [Homo sapiens]	0	96.066	21	104	21	1	738	79.1	9.85	662	144.06	18	21	0	1886.9	1365.1	1156.7	2172.5	1562.7	1407.3	2468.3	1814	1604	5005.5	3613.4	3267.4
NP_005264.2	GNB2	guanine nucleotide-binding protein G(I)/G(S)/G(T) subunit beta-2 [Homo sapiens]	0	96.037	10	242	4	1	340	37.3	6	3808	438.73	10	10	1	1034.7	1014.6	1141.3	1233.3	1245.8	1532.2	1358	1354.7	1295.4	2709.1	2655.8	2825.6
NP_909122.1	RBM39	RNA-binding protein 39 isoform a [Homo sapiens]	0	95.403	13	273	13	1	530	59.3	10.1	3520	442.64	12	13	0	5588.9	5452.3	6191.2	6493.7	6441.8	7000.8	7800.8	7983.9	8770.8	15638.1	16347.2	18002.4
NP_036243.1	AHSA1	activator of 90 kDa heat shock protein ATPase homolog 1 isoform 1 [Homo sapiens]	0	95.362	15	261	15	1	338	38.3	5.53	3733	478.08	14	14	0	3526.8	3677.5	3734.1	4022.9	3946.9	4037.9	4695.1	4675.6	4841.7	9513.5	9451.5	9713.9
NP_057368.3	CNOT1	CCR4-NOT transcription complex subunit 1 isoform a [Homo sapiens]	0	95.318	20	115	20	1	2376	266.8	7.11	1074	203.52	18	20	0	1351.8	1365.5	1754.5	1601.3	1584.1	2067.2	1770.3	1677	2118.3	3492.1	3281.8	4216.7
NP_003357.2	UQCRC2	cytochrome b-c1 complex subunit 2, mitochondrial precursor [Homo sapiens]	0	94.682	17	173	17	1	453	48.4	8.63	2455	292.86	15	17	0	1973.2	2780.2	3465.1	2235.1	2856.5	3597.8	2966.8	3829.5	4562.4	5412.6	7002	8581.1
NP_055635.3	TOMM70	mitochondrial import receptor subunit TOM70 [Homo sapiens]	0	94.421	19	153	19	1	608	67.4	7.12	1334	226.76	19	17	0	4009.5	2816.6	2648.2	4316.3	3014.7	2865.2	5694	3941.6	3713.6	10587.1	7361.8	6947.1	Acetyl [N-Term]
NP_001308413.1	RPS19	40S ribosomal protein S19 isoform 1 [Homo sapiens]	0	94.257	12	501	12	1	145	16.1	10.32	6829	802.75	12	12	0	13485.9	15317.5	13402.9	15217.1	17195	15146.1	18258.2	20936.6	18282	38998.2	44774.2	39036.7
NP_009193.2	PARK7	Parkinson disease protein 7 [Homo sapiens]	0	94.178	12	237	12	1	189	19.9	6.79	2917	399.42	12	12	0	3535.2	3178.6	3555.3	4007.6	4036.6	4000.3	5038.2	5032.7	4991.6	9636.1	9082.1	9258.9
NP_001368852.1	ANPEP	aminopeptidase N [Homo sapiens]	0	94.058	15	149	15	1	967	109.5	5.48	1785	222.49	14	15	0	1752.4	1607.9	2158.6	2427.2	2282.4	3010.8	2361	2296.8	2967.8	5299.4	5508.2	6964.8
NP_055045.2	SRP68	signal recognition particle subunit SRP68 isoform 1 [Homo sapiens]	0	94.013	16	151	16	1	627	70.7	8.56	1435	199.17	15	16	0	1901.1	1598.5	1142.5	2183.6	1837.7	1298.8	2473.2	2081.1	1483.3	4996.3	4230.5	2923
NP_005902.1	MAT2A	S-adenosylmethionine synthase isoform type-2 [Homo sapiens]	0	93.908	14	269	14	1	395	43.6	6.48	2277	396.28	13	14	0	5551.5	5097.8	4192.2	7205	6574.4	5221.4	8249.6	7560.4	6042.3	16499.1	15557.2	12560.4
sp	#N/A	histidine--tRNA ligase, cytoplasmic isoform 1 [Homo sapiens]	0	93.833	17	169	17	1	509	57.4	5.88	1621	239.36	14	17	0	2614.2	1642.6	2598.4	3204.3	2063.2	3113.7	3589.8	2157.3	3661.3	7478.6	4410.3	7636
NP_038466.2	UBQLN1	ubiquilin-1 isoform 1 [Homo sapiens]	0	93.806	11	122	6	1	589	62.5	5.11	1335	218.09	10	11	5	996.4	1008	787.3	1305.3	1279.8	1093.7	1459.7	1366.9	1031.8	2774	2519.5	1947.4
NP_006342.2	TIMM44	mitochondrial import inner membrane translocase subunit TIM44 [Homo sapiens]	0	93.754	17	130	17	1	452	51.3	8.32	1507	209.16	15	17	0	2029.2	1864	2134.6	2245.8	1996.1	2222.5	2724.6	2642.9	2802.9	5305	5031.6	5312.7
NP_036473.2	GTPBP4	GTP-binding protein 4 [Homo sapiens]	0	93.715	18	212	18	1	634	73.9	9.5	1650	308.36	17	18	0	4183.5	4102.6	4123.9	4868.4	4582.8	4608.9	5739.7	5419.3	5605.8	11310	10607.8	11201.5
NP_001341592.1	OPA1	dynamin-like 120 kDa protein, mitochondrial isoform 9 [Homo sapiens]	0	93.68	19	115	19	1	837	97.4	6.23	832	155.05	19	17	0	1733.2	1131.4	1604.7	1982.7	1246.6	1706.8	2143.9	1471	2018.2	3944.8	2689.4	3686.8	Acetyl [N-Term]
NP_004102.1	FEN1	flap endonuclease 1 [Homo sapiens]	0	93.52	18	228	18	1	380	42.6	8.62	1747	367.68	15	17	0	5361.6	5507	4742	6999.4	7142.5	6279.7	7417.1	7460.6	6699.5	16603.1	17094.6	15269.8
NP_001129166.1	VDAC3	voltage-dependent anion-selective channel protein 3 isoform 2 [Homo sapiens]	0	93.477	13	356	12	1	284	30.8	8.66	4665	582.01	11	12	0	3303.1	2824.9	4179.5	3364.3	3017.3	4305.6	4425.6	3909.1	5636.9	8148.3	7399.8	10646.1	Acetyl [N-Term]
NP_001155855.1	ARHGEF2	rho guanine nucleotide exchange factor 2 isoform 1 [Homo sapiens]	0	93.32	22	135	22	1	986	111.5	7.27	946	205.3	19	22	0	2204.7	2874.8	1921.2	2939	3682.2	2397.7	2737.4	4060.4	2589.1	6404	8755.6	5827.5
sp	#N/A	albumin preproprotein [Homo sapiens]	0	93.015	16	1239	9	1	609	69.3	6.28	10989	1741.19	14	16	0	892.1	1711.1	1093.3	1025.8	1956.4	1342.1	1020.1	2095.7	1396.6	1752.9	3432	2287.6
NP_001193943.1	SERPINH1	serpin H1 precursor [Homo sapiens]	0	92.886	11	128	11	1	418	46.4	8.69	1611	240.61	11	11	0	2658.6	1399.2	1014.1	2343.4	1318.7	856.7	3565	1778	1362.4	5385.6	2611.3	1880.8
NP_001004.2	RPS9	40S ribosomal protein S9 isoform a [Homo sapiens]	0	92.876	17	582	16	1	194	22.6	10.65	3723	732.77	16	17	1	12172.4	12673.6	10892.7	14185	15070.5	13016.7	17385.7	19223.1	16255.5	34665.3	37138	31843.4
NP_055844.2	POP1	ribonucleases P/MRP protein subunit POP1 [Homo sapiens]	0	92.873	16	110	16	1	1024	114.6	9.22	1321	209.43	16	16	0	1167.2	883.3	1211.4	1253	942.2	1186.1	1534.2	1243.5	1610.1	2571.1	2028.4	2521.1
XP_047287717.1	WARS1	tryptophan--tRNA ligase, cytoplasmic isoform X1 [Homo sapiens]	0	92.808	14	152	14	1	471	53.1	6.23	1789	229.45	11	14	0	2188.1	1767.1	1316.4	2772.7	2308.5	1834.1	2978.8	2468.2	1882	6489.5	5451.6	3889.6
NP_853551.1	RFC4	replication factor C subunit 4 [Homo sapiens]	0	92.807	14	141	14	1	363	39.7	8.02	1192	214.09	12	14	0	1969.9	2231.5	1646.2	2476.8	2616.4	2010.8	2886.5	3084.7	2278.2	5806.1	6357.4	4753
XP_011511172.1	PAK2	serine/threonine-protein kinase PAK 2 isoform X1 [Homo sapiens]	0	92.439	15	154	12	1	524	58	5.96	1052	228.42	14	15	3	3097.2	2460.6	2687.8	3382.6	2951.5	2879.8	4063.3	3354.3	3505.7	8354.1	6396.6	7015
NP_001186040.1	MDH1	malate dehydrogenase, cytoplasmic isoform 2 [Homo sapiens]	0	92.372	15	295	15	1	352	38.6	7.71	3371	434.11	13	15	0	7588	7369.4	6697.7	8826.2	8429.6	7702.8	10788.3	10478.7	9527	22863.9	22506.5	20351.4
NP_008996.1	CDC37	hsp90 co-chaperone Cdc37 [Homo sapiens]	0	92.171	19	257	19	1	378	44.4	5.25	2059	320.94	15	19	0	5617.3	5044.5	4437.5	6578.8	5781.4	5256.9	8096.5	7056.3	6312.6	16991.2	15285.4	13353.3
XP_047274005.1	GNB1	guanine nucleotide-binding protein G(I)/G(S)/G(T) subunit beta-1 isoform X1 [Homo sapiens]	0	92.097	11	193	4	1	340	37.4	6	3062	341.89	11	11	6	1823.1	2279.5	2360.3	2106.1	2656.7	2726.7	2386.5	3031.4	3186.1	4557.1	6159.8	6317.4
NP_005310.1	H1-2	histone H1.2 [Homo sapiens]	0	91.867	13	585	3	1	213	21.4	10.93	7311	938.43	11	12	0	1582.6	1450.5	1672.7	1679.7	1579.7	1829.3	2301.1	2119	2413.1	4124.1	3879.4	4503	Acetyl [N-Term]
XP_006714460.1	USO1	general vesicular transport factor p115 isoform X2 [Homo sapiens]	0	91.657	14	110	14	1	966	108.3	4.88	1687	199.83	13	14	0	1328.4	749.7	1189.5	1314.9	800.4	1065.9	1518.2	1012.6	1282.3	3062.8	1925	2845.8
NP_002258.2	KPNA3	importin subunit alpha-4 [Homo sapiens]	0	91.544	10	146	6	1	521	57.8	4.94	2331	296.43	10	10	4	1908.4	1339.6	1396.5	1947.9	1394.3	1482.4	2450.1	1708.1	1742.8	4308.2	2925.7	2793.2
NP_004138.1	DRG1	developmentally-regulated GTP-binding protein 1 [Homo sapiens]	0	91.536	15	138	15	1	367	40.5	8.9	1793	211.13	13	15	0	2326.2	1831.7	3071.9	2571.4	2002.5	3314.5	3154.5	2493.2	4190.5	6138.9	4788.3	8098
NP_060697.4	UBA6	ubiquitin-like modifier-activating enzyme 6 [Homo sapiens]	0	91.351	20	81	20	1	1052	117.9	6.14	622	115.05	18	20	0	1794.6	1466.3	1157.2	1797.7	1415.3	1021.6	2511	2064.6	1615.3	4413.7	3353.6	2719.3
NP_001142.2	SLC25A4	ADP/ATP translocase 1 [Homo sapiens]	0	91.266	13	433	2	1	298	33	9.76	4943	645.14	13	12	0	125.1			141.1			176.9			317.6			Acetyl [N-Term]
NP_008878.3	SRP72	signal recognition particle subunit SRP72 isoform 1 [Homo sapiens]	0	91.207	18	120	18	1	671	74.6	9.26	1097	167.62	14	17	0	2511.4	1882.3	2492.3	3049.9	2262.9	3169	3389.3	2603.3	3363.1	6965.9	5444.7	6939	Acetyl [N-Term]
NP_003747.1	EIF3H	eukaryotic translation initiation factor 3 subunit H [Homo sapiens]	0	91.133	16	210	16	1	352	39.9	6.54	2517	366.57	14	16	0	2992.5	3627.5	2946.4	3442.5	4062	3347.8	4067.7	4839	4045.8	9154.7	10828.3	9063.4
NP_003461.2	USP7	ubiquitin carboxyl-terminal hydrolase 7 isoform 1 [Homo sapiens]	0	91.046	23	137	23	1	1102	128.2	5.55	602	189.81	22	22	0	2269.8	2479.8	2160.8	2602.4	2735.3	2443.4	3084.9	3230.5	3068.5	6004.1	6576	6073.2	Acetyl [N-Term]
NP_001166925.1	PDHA1	pyruvate dehydrogenase E1 component subunit alpha, somatic form, mitochondrial isoform 2 precursor [Homo sapiens]	0	91.036	17	172	17	1	428	47.5	8.54	1142	262.37	16	17	0	4122.8	3444.6	3628	4408.3	3581.2	3710.6	5901.1	4708.3	5014.2	11276.5	9022	9495.8
NP_004068.2	CS	citrate synthase, mitochondrial precursor [Homo sapiens]	0	90.868	12	423	12	1	466	51.7	8.32	4832	661.62	11	12	0	8840.2	8344.5	7835.7	9824.6	9316.6	8622.9	12001.6	11172.5	10448	23442.2	21889.8	20441.1
NP_001518.3	HDAC2	histone deacetylase 2 [Homo sapiens]	0	90.78	12	192	8	1	488	55.3	5.91	1699	325.35	10	12	5	5210.5	4076.2	4441.8	5865.1	4551.2	5082.7	7482.1	5730.1	6372.1	15004.9	11497.4	12991.5
XP_005271474.1	DDX6	probable ATP-dependent RNA helicase DDX6 isoform X1 [Homo sapiens]	0	90.74	13	142	12	1	483	54.4	8.66	1749	263.75	11	13	0	1968.5	1637.2	1824.5	2285	1913.6	2077.3	2674.2	2168.4	2423.7	5442.9	4544.1	5028.3
NP_000704.1	BLVRB	flavin reductase (NADPH) [Homo sapiens]	0	90.635	9	280	9	1	206	22.1	7.65	4363	565.05	8	9	0	3220.1	2581.3	2150.3	3777.8	3025.8	2445.7	4344	3335.6	2834.2	8070.4	6199.7	5163.5
NP_004199.1	AIFM1	apoptosis-inducing factor 1, mitochondrial isoform AIF precursor [Homo sapiens]	0	90.612	13	119	13	1	613	66.9	8.95	1296	190.1	13	13	0	1107	1477	1898.1	1302	1602.1	2032.9	1458.8	1971.5	2496	2626	3473.2	4607.1
NP_001012680.1	SLC3A2	4F2 cell-surface antigen heavy chain isoform b [Homo sapiens]	0	90.307	14	172	13	1	631	68.1	5.05	1954	284.92	13	14	0	2897.7	2746.9	2109.3	3013.3	2638.1	2075.9	3653.2	3320.6	2686.9	6391.5	5677.5	4632.2
NP_001341838.1	PSPC1	paraspeckle component 1 isoform 1 [Homo sapiens]	0	90.086	14	187	13	1	523	58.7	6.67	1837	297.98	13	14	0	2923.2	1965.4	2243.3	3387.5	2352	2573.5	4052.2	2932.2	3206	8324.3	5647.4	6570.7
NP_003839.2	SUCLG2	succinate--CoA ligase [GDP-forming] subunit beta, mitochondrial isoform 2 precursor [Homo sapiens]	0	89.802	14	119	13	1	432	46.5	6.39	1406	178.02	14	14	1	867.7	1318.2	1676.7	1053.3	1492.7	2119.7	1143.3	1774.8	2160.3	2411.2	3597.2	4209.1
NP_001354.1	DKC1	H/ACA ribonucleoprotein complex subunit DKC1 isoform 1 [Homo sapiens]	0	89.601	14	178	14	1	514	57.6	9.42	1483	282.77	14	14	0	2054.2	2323.3	2614.1	2477.7	2806.7	3167	2719.3	2916.6	3569.5	5245.8	5965.1	7380.8
NP_065761.1	LRRC47	leucine-rich repeat-containing protein 47 [Homo sapiens]	0	89.456	15	107	15	1	583	63.4	8.28	1179	181.69	15	14	0	1285.2	742.7	1236.3	1605.2	938.5	1539.3	1769.2	944.1	1619.4	3560.3	1856	3297.5	Acetyl [N-Term]
NP_002939.2	RPL15	60S ribosomal protein L15 isoform 1 [Homo sapiens]	0	89.275	13	274	13	1	204	24.1	11.62	3326	466.74	12	13	0	7753.8	6497.8	5561.1	9323.7	7698.8	6698	11092.2	9144.4	7901.2	21667.8	18202.4	15558.4
NP_001108225.1	ENG	endoglin isoform 1 precursor [Homo sapiens]	0	89.098	13	177	13	1	658	70.5	6.61	2181	285.68	13	13	0	2572.4	2049.5	2014.1	3522.7	2699.7	2749.3	3440.9	2761.1	2832.2	8169.3	6371.4	6206.7
NP_055181.3	GNL3	guanine nucleotide-binding protein-like 3 isoform 1 [Homo sapiens]	0	89.094	19	129	18	1	549	62	9.16	757	182.99	17	19	0	2000	2515.5	1784.5	2379.8	2941	2164.7	2659.7	3447.7	2502.7	5896.7	7492.9	5209.9
NP_001129676.1	RCC2	protein RCC2 [Homo sapiens]	0	89.037	17	241	17	1	522	56	8.78	2465	422.82	15	17	0	4334	4834.6	5489.4	5376.8	5798.5	6767.3	6268.2	6772.5	7965.2	13038.1	13877.3	16184.1
NP_001124384.1	SUGT1	protein SGT1 homolog isoform B [Homo sapiens]	0	88.998	17	163	17	1	365	41	5.16	1870	219.14	16	15	0	1812.5	2288	2973.9	1758.8	2206.1	3076.9	2593.4	3343.7	4347.2	4316.6	5477.4	7327.7	Acetyl [N-Term]
NP_001309365.1	HNRNPH3	heterogeneous nuclear ribonucleoprotein H3 isoform a [Homo sapiens]	0	88.989	13	283	12	1	346	36.9	6.87	3702	444.71	11	13	0	3898.9	3300.5	4109.4	4217.5	3695.9	4710.1	5150.5	4625.3	5517.3	9324.2	8323.9	10366.7
NP_001245218.1	SELENBP1	methanethiol oxidase isoform 3 [Homo sapiens]	0	88.76	17	154	17	1	514	56.8	6.48	1172	222.69	17	17	0	2282	1837.1	1486.7	2927.9	2336.2	1843.7	3171.7	2561	1990.9	6673.2	5491.7	4230.7
NP_001020419.1	DUT	deoxyuridine 5'-triphosphate nucleotidohydrolase, mitochondrial isoform 1 precursor [Homo sapiens]	0	88.687	9	451	9	1	252	26.5	9.36	4989	703.24	9	9	0	4305.6	4476.5	4705	5492.6	6180.2	6150.6	6070.8	6719.1	6772.4	12826.9	14064.3	14680.3
NP_116126.3	LMNB2	lamin-B2 [Homo sapiens]	0	88.647	17	253	12	1	620	69.9	5.59	2545	354.76	16	17	0	1547.2	1603.2	1418.3	1933.8	2132.3	1713.4	2149.9	2376.1	2009.1	4342.3	4971.9	4260.4
NP_060802.1	DDX19A	ATP-dependent RNA helicase DDX19A isoform 1 [Homo sapiens]	0	88.637	18	162	18	1	478	53.9	6.58	1350	234.97	16	18	0	3113	3776	3028.5	3409.1	4116.3	3347.3	4244.5	5212.2	4324.8	8482.9	10145.5	8333.7
NP_932095.1	HEMGN	hemogen [Homo sapiens]	0	88.62	14	135	14	1	484	55.3	4.87	1263	217.41	14	14	0	2139	1145.9	1866.4	2790.5	1615.1	2489.9	3020.7	1739.8	2706.2	7225.3	4047	6396.5
NP_005312.1	H1-4	histone H1.4 [Homo sapiens]	0	88.477	13	558	3	1	219	21.9	11.03	7251	876.26	11	12	10	17099.8	18134.1	16702.3	20070.7	20998.6	19931	25274	26578.1	25350.8	51464.9	55060.2	50341	Acetyl [N-Term]
NP_001003680.1	LEPR	leptin receptor isoform 2 precursor [Homo sapiens]	0	88.463	12	125	12	1	958	109.3	7.8	1099	209.96	12	12	0	996.6	998.7	826.4	1132.7	1295.7	994.7	1270.8	1258.6	1088	2676.4	2370.3	2019.5
NP_004085.1	EIF2S1	eukaryotic translation initiation factor 2 subunit 1 [Homo sapiens]	0	88.413	14	302	14	1	315	36.1	5.08	3019	481.98	14	14	0	6453.1	4586.1	5964.5	7120.4	4994.3	6496.6	8835	6253.6	7987.7	16778.7	11843.5	15528
NP_003079.1	FSCN1	fascin [Homo sapiens]	0	88.076	16	214	16	1	493	54.5	7.24	1801	335.38	15	16	0	2978.1	3354	3579.8	4112.5	4590.1	4786.3	4240.2	4706.1	5067.8	9773.2	10561.5	11307.4
NP_001646.2	ARCN1	coatomer subunit delta isoform 1 [Homo sapiens]	0	87.618	15	173	15	1	511	57.2	6.21	1812	240.34	15	14	0	2366.4	2300.1	2326.3	2712.2	2653.9	2622.9	3071.2	3010.6	3160.5	6142.9	5978.8	6201.5
NP_005313.1	H1-5	histone H1.5 [Homo sapiens]	0	87.612	13	497	8	1	226	22.6	10.92	6658	759.86	11	12	0	8704.9	9570.8	7480.2	9804.7	11040.1	8643.7	12788.7	14685.6	11689.3	28428.6	33471	26331.1	Acetyl [N-Term]
NP_005712.1	ACTR3	actin-related protein 3 isoform 1 [Homo sapiens]	0	87.604	10	172	10	1	418	47.3	5.88	2326	314.52	10	10	0	1929.2	1868.5	2039.7	2228.7	2071.9	2295.5	2748.3	2612	2779.6	5544.2	5230.4	5514.9
NP_001248755.1	AP3D1	AP-3 complex subunit delta-1 isoform 3 [Homo sapiens]	0	87.263	19	122	19	1	1215	136.6	7.64	802	156.7	18	19	0	1118.3	2348.3	1225.8	1408.7	2721.9	1534.7	1648.4	3259.8	1651.2	3265.3	6599.1	3440
XP_011526754.1	#N/A	kelch-like ECH-associated protein 1 isoform X1 [Homo sapiens]	0	87.119	15	113	15	1	624	69.6	6.44	1663	192.67	12	15	0	943.4	984.9	1298	1182.4	1189.6	1512.9	1262.1	1308.6	1702.6	2526.7	2557.3	3160.3
NP_001295561.1	POLD1	DNA polymerase delta catalytic subunit isoform 2 [Homo sapiens]	0	87.066	17	124	16	1	1133	126.3	7.21	928	172.69	17	16	0	1521	1464.7	1426.3	1950.8	1788.6	1844	2165.7	1920.2	2037.7	4100.9	3632.1	3986.9
XP_011533256.1	ESD	S-formylglutathione hydrolase isoform X1 [Homo sapiens]	0	86.794	8	216	8	1	282	31.4	7.02	2697	342.79	8	8	0	2954	4328.7	3552.7	2839.5	4029.3	3460.2	3869.3	5537.2	4727.2	6431.4	9157.6	7758.1
NP_001135887.1	AIMP1	aminoacyl tRNA synthase complex-interacting multifunctional protein 1 precursor [Homo sapiens]	0	86.679	15	266	13	1	312	34.3	8.43	2007	415.49	14	15	0	3707.4	4733.5	2926.7	4345.2	5378.5	3590.1	5377.5	6353	4179.7	10905.5	13309.5	8875.7
NP_055629.1	PSMD6	26S proteasome non-ATPase regulatory subunit 6 isoform 2 [Homo sapiens]	0	86.592	13	257	13	1	389	45.5	5.62	2134	399.85	12	12	0	4840.3	4373.2	4765.7	5635.3	5224.1	5494.2	6385.7	5802.5	6283	13077.7	12167.1	12940.1
NP_001001.2	RPS6	40S ribosomal protein S6 [Homo sapiens]	0	86.587	10	444	10	1	249	28.7	10.84	6607	801	8	10	0	8719.2	9364.1	8327.8	10049	10638.7	9490.4	12143.1	13270.6	11870.1	25320.5	27566.3	24563.5
NP_056016.1	BOP1	ribosome biogenesis protein BOP1 [Homo sapiens]	0	86.464	16	147	16	1	746	83.6	6.19	1463	245.85	15	16	0	2027.3	1687.1	1416.7	2139	1788.8	1604.8	2639.2	2209.3	1858.3	5438.4	4272.4	3734.9
XP_047272597.1	IQGAP2	ras GTPase-activating-like protein IQGAP2 isoform X1 [Homo sapiens]	0	86.43	21	112	18	1	1600	183	5.91	801	160.12	20	21	1	1935	1312.1	994.9	2359.5	1569.6	1237.6	2630.6	1810.2	1428	5889.3	4038	3080.3
NP_291029.2	LARP1	la-related protein 1 isoform 2 [Homo sapiens]	0	85.952	21	211	19	1	1096	123.4	8.82	1552	270.88	18	20	1	3575.9	3881.8	3954.2	4044	4396.7	4588.4	4834.8	5429.5	5395.5	9565.6	10879.6	10854.4	Acetyl [N-Term]
NP_004152.1	RAB1A	ras-related protein Rab-1A isoform 1 [Homo sapiens]	0	85.859	17	541	7	1	205	22.7	6.21	4680	783.41	14	16	10	11253.6	11706.6	11499.6	12255.6	12896.7	12261.1	14487.1	15363.7	15296.6	28545.7	29903.6	29908.9	Acetyl [N-Term]
NP_005073.2	TRIM25	E3 ubiquitin/ISG15 ligase TRIM25 [Homo sapiens]	0	85.763	13	117	13	1	630	70.9	8.09	1218	213.5	11	13	0	2026.6	1274.3	1872.7	2363.3	1781	2302.6	2873.1	1938.5	2588.9	5815.6	3562.8	5380.6
NP_001317259.1	LUC7L3	luc7-like protein 3 isoform 2 [Homo sapiens]	0	85.702	12	126	11	1	489	58.2	9.92	2507	237.74	11	12	1	2051.3	1866.6	1031.1	2221	2022.5	1138.1	2717.5	2631.5	1330.9	5381	5346.5	2586.1
NP_054908.2	ADD1	alpha-adducin isoform b [Homo sapiens]	0	85.692	13	105	12	1	768	84.3	5.96	1297	146.55	13	13	1	1292	744.8	1154.3	1717	1094.9	1521.8	1672.7	1070.9	1535.7	4137.8	2748.3	3647.5
NP_001198.2	BTF3	transcription factor BTF3 isoform B [Homo sapiens]	0	85.655	10	190	9	1	162	17.7	7.5	3619	381.69	9	10	1	3387.1	3010.3	3599.3	4313.3	3862.5	4200	4761.7	4300.4	5217	10743.4	9381.7	11646.3
NP_001244.1	CDC5L	cell division cycle 5-like protein [Homo sapiens]	0	85.444	19	110	19	1	802	92.2	8.18	992	144.9	15	19	0	1105.5	1815.6	2225.3	1475.3	2277.7	2934.9	1659.1	2638.3	3245.1	3539.5	5598.8	7102.4
NP_110437.2	TXNDC5	thioredoxin domain-containing protein 5 isoform 1 precursor [Homo sapiens]	0	85.432	14	231	13	1	432	47.6	5.97	2702	415.77	13	14	0	3807.8	3793	3442	4658.4	4461	4107.1	5171.6	4967.2	4658.2	11262.8	10552.4	9920.2
NP_001275647.1	STAT5A	signal transducer and activator of transcription 5A isoform 1 [Homo sapiens]	0	85.217	17	130	4	1	794	90.6	6.39	981	189.39	16	17	13	2139.8	2068.9	2338.7	2581	2386.5	2906.3	2891.4	2711.8	3178.5	6324.3	5541	7174.7
NP_001632.2	APEX1	DNA-(apurinic or apyrimidinic site) endonuclease [Homo sapiens]	0	85.181	15	157	15	1	318	35.5	8.12	1410	223.46	13	15	0	2397.3	2342.8	2404.7	2985.8	2961.3	3555.8	3228	3194.6	3905.5	7390	6913.4	7653
NP_789839.1	PSME3	proteasome activator complex subunit 3 isoform 2 [Homo sapiens]	0	85.137	12	258	12	1	267	30.9	6.11	2781	427.73	9	12	0	3239.6	4216.6	3965.4	3672.6	4859.9	4512.4	3859.1	5239.5	5052.1	7620.6	10753	10215
NP_057190.2	SCFD1	sec1 family domain-containing protein 1 isoform a [Homo sapiens]	0	85.133	14	99	14	1	642	72.3	6.27	703	162.14	11	14	0	1149.9	599.2	953.3	1407.8	744.9	1128.7	1469.2	770.2	1224.6	2794.4	1485.1	2267.7
NP_112243.1	RAB1B	ras-related protein Rab-1B [Homo sapiens]	0	85.131	15	525	5	1	201	22.2	5.73	4472	758.23	13	15	0	949.7	978	593.9	1159.3	1099	691.3	1399.4	1425	854.7	2529.4	2608.5	1582.7	Acetyl [N-Term]
NP_001276033.1	PRKCSH	glucosidase 2 subunit beta isoform 3 precursor [Homo sapiens]	0	85.117	14	218	13	1	535	60.2	4.41	2321	330.06	13	14	1	3145.8	3885	3739.9	3322.6	4221.8	4279.7	4241	5294.2	5146.8	8957.5	10784.2	10696.3
NP_000933.1	PPIB	peptidyl-prolyl cis-trans isomerase B precursor [Homo sapiens]	0	84.902	14	325	13	1	216	23.7	9.41	2855	483.28	12	14	0	6624.1	7718.2	7745.2	7652.3	9287.3	9167.9	8692.6	10459.5	10732.9	16725	20080.6	20393.4
NP_001004060.1	NOMO2	nodal modulator 2 isoform 1 precursor [Homo sapiens]	0	84.754	18	106	18	1	1267	139.4	5.76	1022	151.65	17	16	0	1936.9	1344.3	1713.6	2192	1542.9	1884.7	2750.9	1761.8	2438.1	5780.3	3605	5193.8
NP_001041659.1	RCC1	regulator of chromosome condensation isoform a [Homo sapiens]	0	84.657	12	108	12	1	452	48.1	8.16	1642	180.89	10	12	0	1481.3	1586.9	1587.3	1798.8	1929.9	1833.4	2056.5	2244.7	2121.6	4323.2	4861.9	4593
NP_001298127.1	AP2M1	AP-2 complex subunit mu isoform c [Homo sapiens]	0	84.405	15	158	15	1	460	52.3	9.5	1371	224.47	15	15	0	2614.8	2357.5	2554.5	3280.9	2879.7	3230.5	3650.5	3384.8	3515.3	8043.4	7266	7579.6
NP_000928.1	POLR2A	DNA-directed RNA polymerase II subunit RPB1 [Homo sapiens]	0	84.393	27	114	27	1	1970	217.1	7.37	635	135.5	23	27	0	2486	878.3	1904.1	2928.4	1004.6	2032.5	3330.3	1174	2451.9	6898.7	2490.5	5069.8
NP_006494.1	PSMC4	26S proteasome regulatory subunit 6B isoform 1 [Homo sapiens]	0	84.386	17	234	16	1	418	47.3	5.21	1958	305.45	17	15	0	3232.3	2714.3	2485.2	3784.7	3146.8	2920.5	4482.5	3775.1	3370.6	9569.9	7737.2	6919.2	Acetyl [N-Term]
XP_011516714.1	FAM120A	constitutive coactivator of PPAR-gamma-like protein 1 isoform X1 [Homo sapiens]	0	84.203	19	68	19	1	1146	125.2	9	551	126.8	17	19	0	511	1157	553.1	655.5	1453.1	718.9	675	1499.9	823.6	1340.7	3209.3	1628
NP_000088.3	CPOX	oxygen-dependent coproporphyrinogen-III oxidase, mitochondrial precursor [Homo sapiens]	0	84.197	13	180	13	1	454	50.1	8.25	1432	304.01	13	13	0	1792	1754.8	1223.8	2490	2477.9	1682.1	2524.8	2468.8	1710.4	5687.8	5875.9	4040.3
NP_001311148.1	HMGCS1	hydroxymethylglutaryl-CoA synthase, cytoplasmic isoform 1 [Homo sapiens]	0	84.108	15	202	15	1	520	57.3	5.41	2347	270.36	15	14	0	2380.8	2480.9	2500.1	5114.9	4826.3	5257.6	3582.6	3552.7	3863.9	13497.3	12181.7	14022
NP_001186284.1	RPL17-C18orf32	RPL17-C18orf32 protein isoform 1 [Homo sapiens]	0	83.92	11	370	11	1	228	26.4	10.1	2995	599.15	8	11	0	8321.1	9433.3	8250.2	9665.5	10852.6	9367.9	11003.1	12600.4	10847.7	23675.6	27041	23111.5
sp	#N/A	ubiquitin-40S ribosomal protein S27a precursor [Homo sapiens] ubiquitin-40S ribosomal protein S27a precursor [Homo sapiens] ubiquitin-40S ribosomal protein S27a precursor [Homo sapiens]	0	83.737	11	731	3	1	156	18	9.64	9191	1252.21	7	11	9	17748.8	18274.8	18613.7	16386	16921.8	16800	26898.2	28008.3	28027.2	46832.6	49235.4	48514.7
NP_001124160.1	HMGB2	high mobility group protein B2 [Homo sapiens]	0	83.669	13	274	9	1	209	24	7.81	2044	456.48	9	13	6	8240	8309.3	7978.5	11560.3	11846.9	11240.2	12593	12814.4	11814.2	32020	32996.4	30996.6
NP_981944.1	STMN1	stathmin isoform a [Homo sapiens]	0	83.574	12	324	12	1	149	17.3	5.97	4252	537.56	12	11	0	4445.4	5089.4	4478.2	5165.7	5740.9	5103.6	5800.4	6699	5925.8	12951.6	15199.6	13366.7	Acetyl [N-Term]
NP_000628.2	GSR	glutathione reductase, mitochondrial isoform 1 precursor [Homo sapiens]	0	83.573	10	110	10	1	522	56.2	8.5	934	175.71	8	10	0	2166.1	2865.7	2371.5	2401.5	3127.2	2656.6	2874.2	3912.9	3059.8	5296.9	7627.7	5854.8
NP_996759.1	PPP1CB	serine/threonine-protein phosphatase PP1-beta catalytic subunit isoform 1 [Homo sapiens]	0	83.413	9	224	1	1	327	37.2	6.19	3339	379.57	9	9	0		73.4	168.8		92.8	220.2		116	287.6		204.8	439.7
NP_009145.1	SEC63	translocation protein SEC63 homolog [Homo sapiens]	0	83.206	15	89	15	1	760	87.9	5.31	781	158.78	14	15	0	1009.3	1709.9	1070.6	1013	1879.1	1053.6	1217	2234.5	1403.8	2098.8	3884.9	2467.1
NP_055866.1	ERP44	endoplasmic reticulum resident protein 44 precursor [Homo sapiens]	0	82.773	13	165	12	1	406	46.9	5.26	1405	245.9	13	13	1	3075.3	3372.1	2411.5	3099.3	3357.6	2359.9	4070.2	4330	3032.8	6901.2	7460.9	5059.3
NP_057406.2	RAB14	ras-related protein Rab-14 [Homo sapiens]	0	82.654	12	180	11	1	215	23.9	6.21	1673	278.44	12	11	0	1845.6	1964.4	1274.6	2080.8	2298.5	1504.7	2300.1	2407.5	1662	4736	4776.9	3531.2	Acetyl [N-Term]
XP_005247645.1	CDV3	protein CDV3 homolog isoform X1 [Homo sapiens]	0	82.624	10	90	10	1	259	27.5	6.4	927	147.82	10	10	0	675	700.8	408	764	779.3	456.4	880.4	916.9	544.9	1788.4	2023.4	1154.1
NP_005879.1	SLC25A3	phosphate carrier protein, mitochondrial isoform a precursor [Homo sapiens]	0	82.604	12	280	12	1	362	40.1	9.38	2766	420.76	12	12	0	7370.4	7704.9	6526	8371.1	8742.2	7673.7	11501.2	11402.4	10167.8	18850.8	19887.4	16967
NP_037473.3	OLA1	obg-like ATPase 1 isoform 1 [Homo sapiens]	0	82.53	12	154	12	1	396	44.7	7.81	1710	274.64	12	12	0	3234.2	2513.8	3083.8	3608.3	2837.1	3371.2	4467	3391.1	4364.7	8538.3	6764.3	8540.5
NP_005311.1	H1-3	histone H1.3 [Homo sapiens]	0	82.43	12	544	3	1	221	22.3	11.02	7259	861.28	9	11	0	909.1	923	999.7	973.3	987.5	1057.7	1251.3	1261.8	1316	2651.3	2688	2766.1	Acetyl [N-Term]
NP_057371.2	HP1BP3	heterochromatin protein 1-binding protein 3 isoform 1 [Homo sapiens]	0	82.425	15	175	15	1	553	61.2	9.67	1364	258.92	15	15	0	3233.4	3056.3	2788.3	3677.3	3464.1	3097.6	4245.8	4043.3	3695.5	8403.2	8125.6	7347.5
NP_002159.2	IDH2	isocitrate dehydrogenase [NADP], mitochondrial isoform 1 precursor [Homo sapiens]	0	82.376	17	246	16	1	452	50.9	8.69	2651	366.39	16	17	1	3099.9	4030	3204	4249.5	5414.9	4327.6	3838	5318.9	4239.8	8822.1	11764.5	9511
NP_064505.1	UGGT1	UDP-glucose:glycoprotein glucosyltransferase 1 precursor [Homo sapiens]	0	82.338	18	122	18	1	1555	177.1	5.63	1045	181.83	17	18	0	2419.8	2295.8	2063	2899.2	2778.2	2539	3107.9	3041.5	2732	6975.2	6554.3	5663.2
NP_006100.2	PRMT5	protein arginine N-methyltransferase 5 isoform a [Homo sapiens]	0	82.326	15	215	15	1	637	72.6	6.29	1521	303.63	14	15	0	3744.4	3809.5	3346.8	4431.1	4521.5	3908.1	5153.2	5286.7	4640.2	10981.4	11054.1	9658.6
NP_852133.1	EIF6	eukaryotic translation initiation factor 6 isoform a [Homo sapiens]	0	82.232	8	177	8	1	245	26.6	4.68	2780	287.54	7	8	0	1926.2	2213	1439.6	2391.9	2685.3	1709.7	2560.1	2901.8	1847.3	5430.1	6117.8	3787.2
XP_047287323.1	#N/A	galectin-3 isoform X1 [Homo sapiens]	0	82.148	11	239	10	1	264	27.8	8.94	1719	383.23	10	11	1	4406.1	4768.2	4438.4	8733.8	9081.7	8592.7	6611.1	7172.2	6642	21588.8	23689.2	22531.1
NP_001616.1	AK2	adenylate kinase 2, mitochondrial isoform a [Homo sapiens]	0	82.078	9	170	9	1	239	26.5	7.81	2306	283.43	9	8	0	2840.7	3440.4	3306.7	3087.5	3642.7	3572.2	3926.3	4833.8	4404.9	7860.2	9216.7	8486
NP_006296.1	ANP32A	acidic leucine-rich nuclear phosphoprotein 32 family member A [Homo sapiens]	0	82	10	473	5	1	249	28.6	4.09	6715	758	10	10	0	1901.7	2039.9	1535.8	2492.9	2644.5	1881.5	2910.2	3005.1	2103.8	6110.7	6390.9	4327.5
NP_001073884.1	U2SURP	U2 snRNP-associated SURP motif-containing protein isoform 1 [Homo sapiens]	0	81.975	17	122	16	1	1029	118.2	8.47	1014	186.4	15	17	0	819.2	1443.5	1502.1	920.8	1722.2	1812.8	1144	1968	1983	2222	3979	3700.2
XP_024307057.1	TXNL1	thioredoxin-like protein 1 isoform X1 [Homo sapiens]	0	81.911	11	159	11	1	292	32.7	5.07	1541	233.45	11	10	0	2079.2	1985.1	1790	2469.4	2344.9	2194.7	2856	2607	2419.6	5904.6	5283.6	4679.3
NP_597709.3	RAVER1	ribonucleoprotein PTB-binding 1 isoform 1 [Homo sapiens]	0	81.837	13	120	13	1	739	77.8	8.84	1846	226.57	13	13	0	753.2	643.1	919.2	923.5	843.9	1067.7	999.6	839.7	1230.2	2019.8	1654.8	2506.8
NP_001265393.1	DNM1L	dynamin-1-like protein isoform 5 [Homo sapiens]	0	81.49	14	73	14	1	749	83.3	7.08	770	115.53	13	13	0	1377.2	858.8	1133.5	1827.1	1094.3	1346.1	2248.7	1203.6	1579.2	3515	2441.1	2798.2	Acetyl [N-Term]
NP_065123.1	EIF5A2	eukaryotic translation initiation factor 5A-2 [Homo sapiens]	0	81.352	6	244	1	1	153	16.8	5.58	2652	408.92	6	5	0													Acetyl [N-Term]
NP_005491.1	SAE1	SUMO-activating enzyme subunit 1 isoform a [Homo sapiens]	0	81.302	12	144	12	1	346	38.4	5.3	1615	239.44	12	12	0	2969.9	1889.6	1464.4	3231	2123.5	1663.1	3834.4	2555.6	2019	7745.5	5005.5	4067.2
NP_005619.1	SLC1A5	neutral amino acid transporter B(0) isoform 1 [Homo sapiens]	0	81.196	8	231	8	1	541	56.6	5.48	2979	346.83	8	8	0	2087.9	2057.2	2128.2	2136.7	2064.8	2082.2	2621.5	2534.6	2614	4674.6	4691.1	4856.4
NP_001287789.1	DDX46	probable ATP-dependent RNA helicase DDX46 isoform 1 [Homo sapiens]	0	81.076	21	113	21	1	1032	117.4	9.29	543	138.82	18	21	0	2581.2	2375.7	2806.7	2756.9	2636.4	3014.5	3500.2	3197	3745.8	7277	6483.1	7743.3
XP_024309320.1	CTPS1	CTP synthase 1 isoform X1 [Homo sapiens]	0	80.998	14	104	12	1	598	67.4	6.71	909	168.62	13	14	2	2424.2	2402.3	2408.3	2717.8	2563.2	2610.2	3291	3296	3191.5	6599.4	6448.4	6457.6
XP_047293580.1	CNDP2	cytosolic non-specific dipeptidase isoform X1 [Homo sapiens]	0	80.993	13	114	13	1	475	52.8	5.97	1653	190.76	12	12	0	1962.5	1579.1	2223.5	2273.6	1729.3	2427.7	2766.3	2158.6	3062.3	5384	4144.4	5846.4	Acetyl [N-Term]
NP_001410.2	ELAVL1	ELAV-like protein 1 [Homo sapiens]	0	80.789	9	228	9	1	326	36.1	9.17	3317	372.75	8	8	0	4924	4740.6	4515.6	5612.5	5494.5	5181.2	6235.2	6290.4	6058.8	12753.2	13022.5	12818	Acetyl [N-Term]
NP_000055.2	C3	complement C3 preproprotein [Homo sapiens]	0	80.776	14	432	14	1	1663	187	6.4	4256	628.44	11	14	0	9721.8	10595.8	9149.6	11670.7	12770.9	11132.6	8815.7	9728.1	8604.4	15044.4	16457	14582.8
NP_003123.2	SRM	spermidine synthase [Homo sapiens]	0	80.726	11	125	11	1	302	33.8	5.49	1659	200.82	10	11	0	1650.6	1507.1	1272.4	1868.7	1637.6	1456.8	2191.1	1959.9	1760.5	3968.3	3311.7	3023.8
NP_000364.1	UMPS	uridine 5'-monophosphate synthase [Homo sapiens]	0	80.559	12	111	12	1	480	52.2	7.24	1431	198.04	12	12	0	2937.9	1954.1	2381.2	3398	2265.2	2746.8	4095.3	2698.2	3338	8359.5	5415.8	6796.4
XP_005261192.1	PFKL	ATP-dependent 6-phosphofructokinase, liver type isoform X3 [Homo sapiens]	0	80.457	13	93	12	1	803	87.6	7.87	1371	155.05	12	13	0	1465.6	816.3	403.9	1616.5	954.2	473.6	1936.1	1094.2	537.6	3926	2287.4	1013.7
XP_016874237.1	XPOT	exportin-T isoform X1 [Homo sapiens]	0	80.358	12	71	12	1	962	109.9	5.39	611	106.99	12	12	0	909.4	662.6	1161.5	1120.9	775.7	1390.7	1208.1	865.3	1610.3	2582.6	1769.3	3162.4
NP_001333292.1	SF1	splicing factor 1 isoform 9 [Homo sapiens]	0	80.343	14	131	14	1	608	65.6	9.22	1431	183.59	14	12	0	2617.6	1572.1	1572.7	2836	1818	1731.8	3522.2	2061.5	2065.1	7139.3	4055.9	4078.8	Acetyl [N-Term]
NP_000971.1	RPL18A	60S ribosomal protein L18a [Homo sapiens]	0	80.294	10	298	10	1	176	20.7	10.71	3497	455.38	9	10	0	6119.5	6496.9	5355.4	7962.6	7489.8	6209.9	8259.4	8777.3	7169.6	16737.5	18261.4	15024.4
NP_002261.3	TNPO1	transportin-1 isoform 1 [Homo sapiens]	0	80.161	13	173	9	1	898	102.3	4.98	1828	253.91	13	13	4	2225.6	2023.4	1980.5	2456.4	2256.6	2110.9	3146.4	2838.7	2679.5	5680.9	5154.1	4695.3
NP_006351.2	EIF3M	eukaryotic translation initiation factor 3 subunit M isoform 1 [Homo sapiens]	0	80.127	13	174	13	1	374	42.5	5.63	1717	322.67	10	12	0	2786.3	3556.4	2842.2	3111.9	4372	3420.4	3253.1	4596	3620.3	7347.5	9687.3	7578.4	Acetyl [N-Term]
NP_003899.2	EIF2S2	eukaryotic translation initiation factor 2 subunit 2 isoform 1 [Homo sapiens]	0	79.89	15	218	15	1	333	38.4	5.8	1567	325.49	14	14	0	4625.9	4810	5058.3	4933.7	5244.4	5284.9	6473	6711.5	6786.7	12029.8	12411.8	12575.3	Acetyl [N-Term]
NP_478059.1	PSAT1	phosphoserine aminotransferase isoform 1 [Homo sapiens]	0	79.706	14	128	14	1	370	40.4	7.66	1184	204.21	12	14	0	1523.5	2902	1935.6	1676.1	3598.9	2149.5	2085.4	4084.4	2604.5	3695.4	6961.7	4404.3
NP_060117.3	FTSJ3	pre-rRNA 2'-O-ribose RNA methyltransferase FTSJ3 [Homo sapiens]	0	79.649	18	127	18	1	847	96.5	8.4	751	189.49	16	18	0	3307.7	2890.2	2260.8	3764.7	3276.7	2281.9	4333.1	3780.7	2947.6	8401.6	7274.2	6119.9
NP_006808.1	ERP29	endoplasmic reticulum resident protein 29 isoform 1 precursor [Homo sapiens]	0	79.603	11	223	10	1	261	29	7.31	2455	352.59	8	11	1	3201.3	2869.4	3673	3609.4	3383.7	4059.6	4426.2	3910.2	5075.6	8884.8	7398.4	9864.6
NP_001191020.1	RPS10	40S ribosomal protein S10 [Homo sapiens]	0	79.33	13	341	12	1	165	18.9	10.15	2661	548.3	12	13	0	6929.9	6422.4	6865.5	8920.9	8017	8260.4	10215.6	9284.1	9734.5	21497.6	20175	20951.6
NP_006550.1	KHDRBS1	KH domain-containing, RNA-binding, signal transduction-associated protein 1 isoform 1 [Homo sapiens]	0	79.322	11	196	11	1	443	48.2	8.66	1576	332.72	9	11	0	4260.1	3697.7	4366.4	5125.5	4422	5267	6073.3	5270.3	6507.7	12540.7	10895.4	13401.4
XP_006719119.1	A2M	alpha-2-macroglobulin isoform X1 [Homo sapiens]	0	79.173	11	492	9	1	1512	167.4	6.76	3966	667.95	10	10	3	19407.6	20414.4	19068.9	24239.4	25511.5	23566.3	18345.8	19706	17854	31936.1	33495.7	30701.9
NP_005882.2	ACAT2	acetyl-CoA acetyltransferase, cytosolic isoform 1 [Homo sapiens]	0	79.135	11	86	11	1	397	41.3	6.92	1218	169.57	10	11	0	888.8	889.1	472.1	1068	1049.3	515.9	1194.8	1124.4	532.8	2327	2420.7	1151.2
NP_001019399.1	ARF1	ADP-ribosylation factor 1 [Homo sapiens]	0	79.011	6	184	3	1	181	20.7	6.8	3403	326.53	6	6	1	1557.6	1704.7	1593.6	1719	1804.8	1698.8	1902.4	2083	1969.5	3393.5	3799.3	3498.6
NP_006444.2	TBL3	transducin beta-like protein 3 [Homo sapiens]	0	78.685	17	88	17	1	808	89	6.9	1081	165.02	11	17	0	1882.5	1774.3	2043.3	2058.6	1853.6	2040.3	2451.4	2422.7	2713.4	4563.9	4149.3	4754.3
XP_047286169.1	SPART	spartin isoform X1 [Homo sapiens]	0	78.656	14	138	14	1	666	72.8	5.91	1372	191.31	12	14	0	3106.3	2850.1	2569.7	2250.7	2240.4	1885	4144.2	4075.1	3512.8	5017.2	5224.6	4306.7
NP_078986.1	ISOC2	isochorismatase domain-containing protein 2 isoform 2 [Homo sapiens]	0	78.604	6	99	6	1	221	24.1	7.77	1259	210.69	5	6	0	1807.1	1166.3	994.6	2059.2	1369.3	1142.6	2286.7	1753.5	1415.1	4609.7	3244.3	2831.9
NP_001304161.1	MTCH2	mitochondrial carrier homolog 2 isoform 2 [Homo sapiens]	0	78.5	12	151	1	1	294	32.2	8.27	1398	199.55	10	11	0													Acetyl [N-Term]
NP_003080.2	SNRNP70	U1 small nuclear ribonucleoprotein 70 kDa isoform 1 [Homo sapiens]	0	78.359	16	312	16	1	437	51.5	9.94	2836	440.57	15	15	0	7063.6	6779.3	5474.6	7742.3	7606.5	6093.7	9853.1	9820.8	7869.1	20526	20001.8	15807.5	Acetyl [N-Term]
NP_055792.1	ACIN1	apoptotic chromatin condensation inducer in the nucleus isoform 1 [Homo sapiens]	0	78.343	14	164	14	1	1341	151.8	6.43	1235	209.08	13	14	0	2308.8	2073.2	1742.4	2583.2	2478.1	2043.7	3165.4	2983.5	2443.5	6334.4	5814	4851.3
NP_002788.1	PSMB5	proteasome subunit beta type-5 isoform 1 [Homo sapiens]	0	78.165	10	152	10	1	263	28.5	6.92	2804	241.31	9	10	0	2536.9	2629.8	2213.5	2848.9	3026	2465.3	3515.9	3654.6	3183.3	7070.4	7269.4	6327.1
XP_005270360.1	CDK1	cyclin-dependent kinase 1 isoform X1 [Homo sapiens]	0	78.089	15	221	12	1	297	34.1	8.4	1674	319.79	14	15	3	5954.4	4631.6	4186.6	6873	5404.3	4799.6	8002.4	6348.1	5737.6	17498.3	13878.6	12406.8
NP_055118.1	PES1	pescadillo homolog isoform 1 [Homo sapiens]	0	78.042	21	162	20	1	588	68	7.33	1304	234.1	15	21	1	4562.6	4410.5	3641.6	5175.6	4972.7	4059.8	6230.9	5988.4	4932.5	12589	12419.6	9972.8
NP_001008.1	RPS13	40S ribosomal protein S13 [Homo sapiens]	0	77.993	13	526	13	1	151	17.2	10.54	4317	800.23	12	13	0	11255.6	10550.9	9723.2	13070.1	12764.1	11737.2	14710.1	13823.6	12914.1	30387.9	27750.1	26100.3
NP_060726.3	WDR12	ribosome biogenesis protein WDR12 isoform 1 [Homo sapiens]	0	77.972	13	99	13	1	423	47.7	5.9	1194	178.83	11	13	0	1661.4	1229.1	1231.4	1917.8	1429.6	1428.4	2277.8	1732	1685.6	4481.6	3506.7	3337.1
NP_001387084.1	SEC31A	protein transport protein Sec31A isoform 8 [Homo sapiens]	0	77.934	19	149	19	1	1251	136.1	6.98	1033	210.21	17	19	0	2613.7	2253.1	2627.4	3265	2689	3096.4	3153.6	2750	3348.6	6346	5717.5	7008.1
NP_001007074.1	RPL32	60S ribosomal protein L32 [Homo sapiens]	0	77.762	8	279	8	1	135	15.9	11.33	3509	404.92	8	7	0	9642.5	9423.3	7974.8	11288.8	10460.6	8954.6	13582.7	12836.3	11150.4	27100.5	26043.9	22595.5
XP_005258006.1	ALDOC	fructose-bisphosphate aldolase C isoform X1 [Homo sapiens]	0	77.662	9	234	2	1	364	39.4	6.87	2923	371.44	9	9	0	275.7	312.9	332.3	333.8	417.7	438.1	369.3	426.8	459	748.8	836.7	913.7
XP_047292479.1	SRSF1	serine/arginine-rich splicing factor 1 isoform X1 [Homo sapiens]	0	77.575	13	438	13	1	248	27.7	10.36	5288	698.54	12	13	0	7924.1	6320.2	6645.3	9274.8	7376.2	7533.3	11226.7	8806.3	9239.5	22524.8	17999.5	18551
NP_817092.1	PPM1G	protein phosphatase 1G [Homo sapiens]	0	77.513	12	172	12	1	546	59.2	4.36	2001	253.03	12	12	0	3559	3101.1	2825.8	4125.3	3774.5	3315.6	4869.9	4619	4132	10142.2	9371	8472.9
NP_005262.1	GLUD1	glutamate dehydrogenase 1, mitochondrial isoform a precursor [Homo sapiens]	0	77.492	16	174	16	1	558	61.4	7.8	1756	289.81	14	16	0	5636.1	4094	3935.2	5174.5	3674.8	3536.8	7626.9	5566.4	5341.9	13349.9	9263	9040.3
NP_006347.1	ATP5PD	ATP synthase subunit d, mitochondrial isoform a [Homo sapiens]	0	77.472	13	266	13	1	161	18.5	5.3	2537	447.2	10	13	0	4203.5	3825	4459.7	4826.9	4354.7	5095.3	6038.8	5324.3	6389.2	11799.8	10218.2	12747.4
NP_006651.2	CLPX	ATP-dependent Clp protease ATP-binding subunit clpX-like, mitochondrial precursor [Homo sapiens]	0	77.255	15	90	15	1	633	69.2	7.58	826	132.9	15	15	0	1452.3	973.4	1303.5	1545.9	1025.5	1406.6	1990.9	1257.6	1753.5	3920.8	2367.5	3423.1
NP_004921.1	CAPZB	F-actin-capping protein subunit beta isoform 1 [Homo sapiens]	0	77.076	15	236	15	1	272	30.6	6	2586	349.55	14	14	0	5358.6	4908	4809.5	6618.2	6158.5	6104.4	7794.7	7127.3	6971.5	17164.2	16201.7	15894.9	Acetyl [N-Term]
NP_055048.1	UBTF	nucleolar transcription factor 1 isoform a [Homo sapiens]	0	76.927	20	94	20	1	764	89.4	5.81	489	126.1	18	19	0	1194.8	1739.9	1537.2	1682	2170.2	2084.9	1637.2	2348.1	2214.6	3765.1	5272.1	5043.6
XP_047298248.1	RBBP7	histone-binding protein RBBP7 isoform X2 [Homo sapiens]	0	76.856	11	279	4	1	470	52.9	5.2	2878	412.04	11	11	0	719	842.7	1135.6	778.3	939.3	1293.6	921.6	1092.6	1535.9	2217.6	2549.6	3540.1
NP_000975.2	RPL23A	60S ribosomal protein L23a [Homo sapiens]	0	76.729	10	345	10	1	156	17.7	10.45	3324	511.41	10	10	0	10317.5	9280.9	10783	12101.2	10830.9	12514.1	14862.3	13284.1	15425	31521.2	28221.7	33290.9
NP_001304160.1	MTCH2	mitochondrial carrier homolog 2 isoform 1x [Homo sapiens]	0	76.688	12	151	1	1	314	34.4	8.09	1413	200.28	10	11	10	3268.1	3158.2	2510.1	3287.6	3305	2477.9	4826.8	4608.2	3486.4	8771	8192.2	6206	Acetyl [N-Term]
NP_005361.2	RAB8A	ras-related protein Rab-8A [Homo sapiens]	0	76.686	14	326	7	1	207	23.7	9.07	2342	461.08	11	14	2	1514.3	1349.7	1389.2	2068.6	1654.7	1677.1	2374.5	1834	1895.7	4685.8	3989.1	4106.5
NP_002779.1	PSMA3	proteasome subunit alpha type-3 isoform 1 [Homo sapiens]	0	76.544	13	125	13	1	255	28.4	5.33	1552	199.24	11	12	0	3790.5	3625.4	3541.6	4341.1	4104	4015.5	4733.9	4402.7	4503.7	9781.6	9194.8	9132.4	Acetyl [N-Term]
NP_006796.1	HNRNPA0	heterogeneous nuclear ribonucleoprotein A0 [Homo sapiens]	0	76.503	10	189	8	1	305	30.8	9.29	2402	298.76	10	10	0	1209	1193.6	1255.6	1467.2	1496.5	1603.8	1579.7	1644.8	1722.1	3255.2	3329.6	3552.2
NP_001132982.1	ECHDC1	ethylmalonyl-CoA decarboxylase isoform 5 [Homo sapiens]	0	76.487	11	151	11	1	307	33.7	8.21	2521	267.44	11	11	0	1272.1	2281.1	1461.7	1319.5	2437.3	1672.1	1730.3	3031.8	1961.2	3072.5	5727	3590.3
NP_003285.2	TPSAB1	tryptase alpha/beta-1 precursor [Homo sapiens]	0	76.385	10	212	10	1	275	30.5	7.11	2576	343.24	9	10	0	3420	4116.3	3408.8	4756.1	5619.3	4646.7	4770	5699.6	4649.7	12603.4	14822.7	12061.5
NP_056175.3	MTREX	exosome RNA helicase MTR4 [Homo sapiens]	0	76.359	20	128	19	1	1042	117.7	6.52	643	165.9	18	19	1	2864.3	2234.5	2626.9	3413.7	2527	3231.9	4016.2	3056.7	3846.8	8290.3	6352.6	7716.1	Acetyl [N-Term]
XP_047297270.1	ATXN10	ataxin-10 isoform X1 [Homo sapiens]	0	76.333	15	146	14	1	524	58.2	5.53	1337	229.65	11	15	1	2238.3	3298.7	2905.8	2704.3	3816.8	3446.9	2923.4	4116.1	3738.9	6406.3	9279.6	8317.5
NP_000980.1	RPL30	60S ribosomal protein L30 [Homo sapiens]	0	76.24	9	340	8	1	115	12.8	9.63	5982	645.24	7	9	0	4877.2	5572.4	5731.8	5559.3	6286	6546.8	6503.9	7388.1	7575.1	12762.1	14717.8	14657.2
NP_060695.2	SMU1	WD40 repeat-containing protein SMU1 [Homo sapiens]	0	76.127	13	166	13	1	513	57.5	7.18	2085	269.16	13	13	0	2371.5	2744.9	2539.4	2806.8	3042.5	2858.3	3076.1	3521.2	3358.2	5959.4	6936.5	6677.4
NP_005683.2	ABCF2-H2BK1	ABCF2-H2B protein [Homo sapiens]	0	76.061	13	179	13	1	634	72.4	7.49	2416	293.81	11	13	0	2231.2	2182.5	1800.8	2461.5	2397.7	2047.5	2953.4	2866.8	2465.3	5686.1	5466.7	4616.9
NP_000393.4	G6PD	glucose-6-phosphate 1-dehydrogenase isoform a [Homo sapiens]	0	76.055	15	142	15	1	545	62.4	8.05	1082	188.31	13	15	0	2810.3	3294.9	2764.5	3017	3859.7	3170.2	3811.1	4809.6	4031.1	7444.8	9168.2	7535.2
XP_005252192.3	NIBAN2	protein Niban 2 isoform X1 [Homo sapiens]	0	75.938	18	121	18	1	819	92.5	5.99	757	170.72	17	18	0	1950.3	2096.3	2143.5	2856	2944.9	2977.8	2858.9	2906.7	3027.6	7630.6	7705.3	7987.7
NP_055647.2	TBC1D4	TBC1 domain family member 4 isoform 1 [Homo sapiens]	0	75.713	14	127	14	1	1298	146.5	7.01	1811	204.55	13	14	0	1124.2	1033	759.1	1127.1	998.2	739.8	1452.5	1402.5	1028.7	2311.4	2059.3	1396.7
NP_004554.3	PCK2	phosphoenolpyruvate carboxykinase [GTP], mitochondrial isoform 1 precursor [Homo sapiens]	0	75.612	13	107	13	1	640	70.7	7.62	918	145.88	13	13	0	1251.1	1542.8	1420.5	1419.1	1724.4	1625.5	1748.3	2105.9	1922.1	3208	4040.9	3677.2
NP_005751.2	CEBPZ	CCAAT/enhancer-binding protein zeta [Homo sapiens]	0	75.569	13	71	13	1	1054	120.9	5.94	1002	122.93	12	13	0	748	905	1162.1	911.5	1019.9	1297.2	1053.8	1292.2	1660.6	1810.6	2165.5	2878.9
NP_006105.1	TOMM40	mitochondrial import receptor subunit TOM40 homolog [Homo sapiens]	0	75.504	10	198	10	1	361	37.9	7.25	2228	340.73	9	10	0	3110.8	2409.6	2227.2	3011.6	2273.6	2143.8	4035.3	3135.6	2947.4	7494.3	5766.3	5466.7
NP_065147.1	DDX24	ATP-dependent RNA helicase DDX24 [Homo sapiens]	0	75.503	19	73	18	1	859	96.3	9.06	553	104.47	16	19	1	1509.7	1785.8	1287.4	1826.1	2157.3	1570.9	2036.8	2455.9	1780.7	3992.3	4802.1	3484.1
NP_003745.1	EIF3F	eukaryotic translation initiation factor 3 subunit F [Homo sapiens]	0	75.49	9	267	9	1	357	37.5	5.45	2935	399.59	9	9	0	4421.7	4354.9	4663.1	5310.8	5150.4	5660	6068	5974.7	6522.2	13207	12764.9	14209.7
NP_000242.1	MSH2	DNA mismatch repair protein Msh2 isoform 1 [Homo sapiens]	0	75.408	14	133	14	1	934	104.7	5.77	910	214.25	12	14	0	2008.7	2757.3	2185.4	2201.4	3075.2	2381.3	2642.5	3577.4	3033.6	5188.6	7136.8	5920.6
NP_644805.1	STAT3	signal transducer and activator of transcription 3 isoform 1 [Homo sapiens]	0	75.12	11	75	11	1	770	88	6.3	843	127.97	10	11	0	1147.2	781.2	459	1359	972.3	571.6	1557.3	1063.6	547.4	2756	1921.3	1078.6
NP_060597.4	ELAC2	zinc phosphodiesterase ELAC protein 2 isoform 1 [Homo sapiens]	0	75.104	13	106	13	1	826	92.2	7.9	1113	159.73	13	13	0	734.8	770.2	765.5	920.4	969.6	990.8	956	995.3	996.6	2007.8	2027.7	2092.7
NP_006829.1	METAP2	methionine aminopeptidase 2 isoform 1 [Homo sapiens]	0	75.091	13	248	13	1	478	52.9	5.82	1571	323.15	12	13	0	3790.1	3511.3	3851.3	5279.6	4977.6	5101.8	5345.4	5037.8	5365.9	13050.4	12675.9	12551.6
NP_064628.1	TOMM22	mitochondrial import receptor subunit TOM22 homolog [Homo sapiens]	0	75.045	7	197	7	1	142	15.5	4.34	3033	249.78	7	6	0	637.6	880.2	788.3	717.1	1053.4	904.6	786.2	1138.9	994.4	1434.7	2039.1	1842.3	Acetyl [N-Term]
NP_056461.1	RAP1B	ras-related protein Rap-1b isoform 1 precursor [Homo sapiens]	0	74.998	9	153	4	1	184	20.8	5.78	2330	250.74	9	9	5	2092.7	2596.1	2200.1	2393.2	2934	2512	2718.8	3447.9	2945.4	5503.7	6813.3	5924.4
NP_004273.1	BAG2	BAG family molecular chaperone regulator 2 [Homo sapiens]	0	74.936	10	194	10	1	211	23.8	6.7	2244	317.61	10	10	0	2896.6	2806.7	3894.7	3004.2	2968.3	4032.8	3863.2	3721.5	5278.6	7074.3	7072.1	9997.3
XP_005246722.1	RIF1	telomere-associated protein RIF1 isoform X1 [Homo sapiens]	0	74.752	14	89	14	1	2472	274.3	5.52	1055	134.16	14	14	0	675.1	668.5	519.3	826.6	836.9	594.6	962.4	941.9	707.8	1894.2	1872.7	1414.9
NP_001366242.1	SRPRB	signal recognition particle receptor subunit beta [Homo sapiens]	0	74.675	12	134	12	1	271	29.7	9.04	1494	197.47	11	12	0	1648.3	2322.2	2662.1	1982	2720.8	3059	2305.8	3194.3	3481	4481.1	6375.7	7086.2
XP_024307914.1	NUP50	nuclear pore complex protein Nup50 isoform X1 [Homo sapiens]	0	74.646	13	77	13	1	468	50.1	7.06	1073	143.14	13	13	0	875	1045.7	1161.1	1069.9	1442.9	1392	1240.1	1531.1	1480.5	2474.3	3277.7	3141.1
NP_002146.2	HSPA6	heat shock 70 kDa protein 6 [Homo sapiens]	0	74.608	11	463	1	1	643	71	6.14	5571	709.77	11	11	0	22			25.8			28			39.1
NP_060598.3	TSR1	pre-rRNA-processing protein TSR1 homolog [Homo sapiens]	0	74.439	12	118	12	1	804	91.8	7.42	1243	153.1	12	12	0	1299.8	990.5	1272.1	1448.3	1215.9	1522.2	1630.6	1236.4	1609.3	3227.8	2432.6	3167
NP_002516.2	NRDC	nardilysin isoform a [Homo sapiens]	0	74.38	14	104	14	1	1219	139.3	5	879	179.42	13	13	0	1700.5	1971.4	1583.3	2214.9	2514	1983.1	2135	2445.7	1945.2	4617.7	5386.2	4220.9
NP_006316.1	RAN	GTP-binding nuclear protein Ran isoform 1 [Homo sapiens]	0	74.342	10	426	10	1	216	24.4	7.49	6826	747.76	9	9	0	9764.8	9804	10591.5	11567.3	11760.5	12573.8	14208.9	14402.2	15617.6	30530	30729.4	33691.1	Acetyl [N-Term]
NP_005601.1	RBBP4	histone-binding protein RBBP4 isoform a [Homo sapiens]	0	74.306	12	314	4	1	425	47.6	4.89	3102	453.37	11	11	8	8102.8	8753.6	7210	9588.8	9962.1	8354.4	10902.9	11486.8	9570.7	21163.4	22191.6	18914.6	Acetyl [N-Term]
NP_003338.1	UBE2L3	ubiquitin-conjugating enzyme E2 L3 isoform 1 [Homo sapiens]	0	74.292	8	141	8	1	154	17.9	8.51	1144	278.6	8	8	0	2596.3	1850.1	1491.5	3061.1	2361.2	1822.9	3222.7	2340.1	1862.6	6716.1	4615.6	3758
NP_056138.1	UFL1	E3 UFM1-protein ligase 1 [Homo sapiens]	0	74.159	18	106	18	1	794	89.5	6.79	474	129.63	16	18	0	1160.3	1771.8	1788.9	1324.2	2042.3	2038.5	1491.8	2309.5	2305.4	2861.7	4472.2	4377.3
XP_005245570.1	ANP32E	acidic leucine-rich nuclear phosphoprotein 32 family member E isoform X1 [Homo sapiens]	0	74.15	7	136	6	1	286	32.9	3.89	1650	260.62	5	7	0	2356	1749.4	2409.7	2901.4	2190.7	3153.1	3229.2	2408	3220.9	6996.7	5067.4	7041.2
XP_016857671.1	RO60	RNA-binding protein RO60 isoform X2 [Homo sapiens]	0	74.004	15	126	15	1	538	60.6	8.03	1096	189.13	14	14	0	2394.8	2792.4	2460.7	2537.7	3020.4	2631.2	3102.5	3696.5	3218	5808.3	6798.1	5965.3	Acetyl [N-Term]
NP_004083.3	ECHS1	enoyl-CoA hydratase, mitochondrial [Homo sapiens]	0	73.387	10	115	10	1	290	31.4	8.07	1735	182.05	10	10	0	1503.8	1481.8	1430.1	1812.8	1719.6	1642.1	2055.8	1984.7	1883.1	4085.3	4186.1	3914.5
XP_047281210.1	ATP5F1C	ATP synthase subunit gamma, mitochondrial isoform X1 [Homo sapiens]	0	73.327	12	273	12	1	298	33	9.22	3424	416.64	10	12	0	6450.8	6424	7191.6	7034.5	6874.5	7761.6	8599.6	8686.7	9480.4	17633.2	17139.4	18889.3
NP_056473.3	NOC2L	nucleolar complex protein 2 homolog [Homo sapiens]	0	73.307	14	174	14	1	749	84.9	5.62	1586	259.24	13	14	0	3463.8	3774.3	3000.3	3557.1	3890.9	3066.6	4737.2	5149.2	4184.5	9141.5	9904.3	7881.9
XP_005267559.2	HECTD1	E3 ubiquitin-protein ligase HECTD1 isoform X1 [Homo sapiens]	0	73.246	18	85	18	1	2610	289.2	5.35	597	112.12	16	17	0	1334.9	844.7	1408.2	1647	1050.1	1711.9	1983.6	1212.1	1959.5	4325.7	2599.4	4227.4
NP_056986.2	UBR5	E3 ubiquitin-protein ligase UBR5 isoform 1 [Homo sapiens]	0	73.141	17	81	17	1	2799	309.2	5.85	624	99.2	16	17	0	1661.8	703.7	520.4	1865	845.2	629.7	1987.7	1008.5	733.7	3758	1947.1	1380.7
NP_005137.1	SART1	U4/U6.U5 tri-snRNP-associated protein 1 [Homo sapiens]	0	73.013	15	81	15	1	800	90.2	6.13	881	124.9	13	14	0	1189.3	921.2	1064	1509	1128.2	1359.8	1698.8	1217.7	1524.1	3789.9	2616.2	3393.5
NP_057123.1	RTRAF	RNA transcription, translation and transport factor protein [Homo sapiens]	0	72.897	11	158	11	1	244	28.1	6.65	1571	224.45	10	11	0	3287.5	2168	2023.1	3838.8	2476.1	2254.4	4331.2	2932.9	2656.2	9218.2	6130.4	5543.9
NP_000058.1	CA2	carbonic anhydrase 2 isoform 1 [Homo sapiens]	0	72.794	13	217	11	1	260	29.2	7.4	2601	316.54	10	12	2	4291.4	3855.8	4579.4	5865.3	5302.7	6273.3	5947.3	5448.8	6168.1	13585.4	12148.3	13882.7	Acetyl [N-Term]
NP_002296.1	LGALS1	galectin-1 [Homo sapiens]	0	72.781	8	190	8	1	135	14.7	5.5	2968	289.73	8	7	0	2497.5	2674.4	2235.1	3624.2	3735.1	3460	3751.9	3818	3438.1	8328.3	8603.3	7703.4	Acetyl [N-Term]
NP_000512.2	HEXB	beta-hexosaminidase subunit beta isoform 1 preproprotein [Homo sapiens]	0	72.706	16	112	15	1	556	63.1	6.76	950	189.16	12	16	1	1895.3	2424.9	2354.5	2166	2844.8	2727.3	2560.6	3802.8	3241.6	5331.3	6914.9	6813.5
NP_001358960.1	DLAT	dihydrolipoyllysine-residue acetyltransferase component of pyruvate dehydrogenase complex, mitochondrial isoform 1 precursor [Homo sapiens]	0	72.461	11	171	11	1	653	69.7	7.84	1376	247.36	11	10	0	2472.2	1611.3	2530.6	2660.5	1638.4	2499.7	3193.4	2097.1	3429.6	5239.5	3761.3	5872.6
NP_004270.2	PMPCB	mitochondrial-processing peptidase subunit beta precursor [Homo sapiens]	0	72.293	13	113	12	1	489	54.3	6.83	1181	168.06	13	13	0	1493.4	1221.1	1852.8	1591.3	1359.7	2079.9	1996.1	1714.6	2444.9	3907.9	3276.7	4618.6
NP_003746.2	EIF3G	eukaryotic translation initiation factor 3 subunit G [Homo sapiens]	0	72.259	8	173	8	1	320	35.6	6.13	2364	323.78	7	8	0	3035.5	3677.5	2862.3	3530.9	4476.9	3386	4199.7	5089.9	4060.2	8821.5	10716.9	8785.4
NP_001238968.1	RAB5C	ras-related protein Rab-5C isoform b [Homo sapiens]	0	72.057	7	137	4	1	249	27	8.66	1961	220.58	7	7	2	1690.4	1826	1820.5	1957.7	2142.6	2170.9	2249.9	2473.8	2573.7	4466	4616.4	4948.7
NP_004688.2	PRPF4	U4/U6 small nuclear ribonucleoprotein Prp4 isoform 1 [Homo sapiens]	0	71.995	10	67	10	1	522	58.4	7.42	898	123.57	10	10	0	798.4	441.7	620.1	905.2	482.5	666.1	973.4	543.9	736.4	1793	1035.8	1410
NP_065393.1	RTN4	reticulon-4 isoform A [Homo sapiens]	0	71.936	8	121	8	1	1192	129.9	4.5	1477	197.44	8	8	0	1198.4	1332	1295	1531.7	1566.1	1621.7	1700	1656.8	1788.8	3967.5	3936.6	3915.2
XP_047284088.1	CPSF6	cleavage and polyadenylation specificity factor subunit 6 isoform X1 [Homo sapiens]	0	71.777	10	120	10	1	589	63.6	7.97	1542	206.32	10	10	0	2149.9	1522.4	1980.9	2515.3	1743.5	2273.3	2790.1	2079.9	2758.9	5480.2	4246.3	5416.5
NP_002660.1	PLRG1	pleiotropic regulator 1 isoform 1 [Homo sapiens]	0	71.5	14	116	14	1	514	57.2	9.17	1143	185.46	13	14	0	889	1082.9	1218.1	1103.6	1290.3	1449.1	1239.3	1471.3	1659	2522.4	3105.1	3407.6
NP_001137359.1	COPS2	COP9 signalosome complex subunit 2 isoform 2 [Homo sapiens]	0	71.445	11	105	11	1	450	52.4	5.47	1222	176.02	11	11	0	1259.9	1017	851.4	1599.7	1333.8	1088.1	1601	1180.8	1054.8	3231.8	2371.8	2166.3
NP_079422.1	NAA50	N-alpha-acetyltransferase 50 isoform 1 [Homo sapiens]	0	71.411	7	94	7	1	169	19.4	8.81	1398	170.43	7	7	0	830.4	1688.7	1440.1	948	1921	1629.8	1092.5	2340.5	1875.5	2028.2	4367.4	3569.3
XP_024308119.1	ACSL4	long-chain-fatty-acid--CoA ligase 4 isoform X1 [Homo sapiens]	0	71.354	16	118	15	1	717	79.8	8.31	672	151.49	16	16	1	995.3	1815.7	1940	1105.6	2329	2421.4	1142.9	2514.1	2680.5	2529.9	5398.4	5684.6
NP_001072989.1	KTN1	kinectin isoform a [Homo sapiens]	0	71.069	16	73	16	1	1357	156.2	5.64	595	97.06	12	16	0	996.6	832.3	666.8	1239.9	1006.6	856.8	1355.6	927.3	966.1	2886.5	1926	1994.8
NP_001976.1	ETFB	electron transfer flavoprotein subunit beta isoform 1 [Homo sapiens]	0	70.939	12	261	12	1	255	27.8	8.1	2012	362.47	12	12	0	5882.6	4120.7	4468.5	6627.8	4443.8	4933.9	7997.9	5427.5	6075.5	14429.9	10118.6	11420.8
NP_002786.2	PSMB3	proteasome subunit beta type-3 [Homo sapiens]	0	70.878	9	142	9	1	205	22.9	6.55	1638	222.42	9	9	0	1956.6	2195.1	2146	2153.2	2335.3	2289.3	2494.7	2921.7	2811.2	5291.1	5884.4	5762.3
XP_016857913.1	CAPZA1	F-actin-capping protein subunit alpha-1 isoform X1 [Homo sapiens]	0	70.814	7	141	5	1	318	36.5	5.85	2362	269.89	6	7	2	1020.1	1701.1	1459.2	1233.7	2052.9	1789.1	1387.8	2198.5	1967.7	2920	5071.4	4038.5
NP_056290.3	FAM98A	protein FAM98A isoform 1 [Homo sapiens]	0	70.765	11	80	9	1	518	55.2	8.95	1588	167.08	10	11	1	739.4	494.1	1300.6	865.5	540.3	1592.3	1240.5	756.7	2310.2	2554.2	1450.2	4771.9
NP_003121.1	SRI	sorcin isoform A [Homo sapiens]	0	70.762	10	192	10	1	198	21.7	5.59	2264	281.03	10	10	0	3808.7	3406.1	3641.2	4866.7	4409.1	4582.3	5395.1	5004.3	5318.8	12218.2	10778.5	11649.9
NP_001238978.1	PCMT1	protein-L-isoaspartate(D-aspartate) O-methyltransferase isoform 2 [Homo sapiens]	0	70.706	8	213	8	1	286	30.3	6.73	2421	361	8	8	0	4018.5	4500.7	4735.3	4586.5	5328.4	5771.5	5602.9	6075.9	6474.6	11375.4	12759	13516.1
XP_024302312.1	DEK	protein DEK isoform X1 [Homo sapiens]	0	70.556	10	221	10	1	375	42.6	8.56	1959	337.29	9	10	0	5626.2	5031.8	4098.3	6168.8	5700	4598.7	7393.8	6407.6	5241.2	14822	12467.2	10049.3
NP_004951.1	FUS	RNA-binding protein FUS isoform 1 [Homo sapiens]	0	70.442	8	303	5	1	526	53.4	9.36	3735	507.56	7	8	3	5271.4	6396.6	4772.4	6036.8	7286.9	5543.8	7042.1	8612.1	6440.4	16365.2	20314.9	14993.7
NP_705935.1	TPM3	tropomyosin alpha-3 chain isoform Tpm3.1cy [Homo sapiens]	0	70.416	17	319	10	1	248	29	4.78	3071	423.95	14	16	8	7411.3	7372.4	6181.7	9542.5	9287.5	7914.2	10496.7	10302.6	8697.5	24024.8	24212.2	20750.8	Acetyl [N-Term]
NP_060547.2	RBM28	RNA-binding protein 28 isoform 1 [Homo sapiens]	0	70.397	16	75	15	1	759	85.7	9.22	448	106.15	15	15	1	2769.6	620.9	1435.9	3146.3	704.3	1485.8	3886.5	924.2	1898.4	7717	1708.9	3870.3	Acetyl [N-Term]
XP_005251108.3	#N/A	GDP-L-fucose synthase isoform X1 [Homo sapiens]	0	70.262	9	112	9	1	441	48.3	6.79	1355	163.29	9	9	0	1564.7	1352.5	1326.8	1692.6	1478.8	1456.1	2072	1735	1850.6	4055.6	3401.4	3705.5
NP_690051.1	RBM12	RNA-binding protein 12 [Homo sapiens]	0	70.063	15	108	15	1	932	97.3	8.63	882	170.17	15	15	0	2110.1	1391.5	1419.3	2458.2	1580.6	1682	2542	1722	1798.2	5426.9	3590.9	3584.4
NP_001186797.1	GLRX3	glutaredoxin-3 isoform 1 [Homo sapiens]	0	70.062	10	124	10	1	335	37.4	5.39	1432	187.48	10	9	0	2547.1	2821.3	2011	2726	3010.7	2136	3322.5	3595.4	2464.8	6452.4	6882.5	4698	Acetyl [N-Term]
NP_002787.2	PSMB4	proteasome subunit beta type-4 [Homo sapiens]	0	70.053	8	124	8	1	264	29.2	5.97	1626	178.21	8	8	0	1804	2204	1796.9	1923.7	2486.7	2011.1	2310.7	2866.7	2369	4718.5	5891.1	4851.3
NP_004209.2	RAB11B	ras-related protein Rab-11B [Homo sapiens]	0	70.036	14	242	14	1	218	24.5	5.94	2140	339.92	13	13	0	6367.8	5243.3	5264.1	7042.2	5814.8	5720.8	8751.1	7114.3	7068.9	17257.2	14080.3	14032.6	Acetyl [N-Term]
XP_016871679.2	IDE	insulin-degrading enzyme isoform X2 [Homo sapiens]	0	69.753	17	79	17	1	1061	122	7.24	468	130.35	14	17	0	2129.2	1616.5	1021.1	2219.9	1852	1135.3	2574.7	2130.4	1312.6	4646.6	3846.7	2456.3
NP_116780.1	SEC23B	protein transport protein Sec23B isoform 1 [Homo sapiens]	0	69.656	13	86	13	1	767	86.4	6.89	741	134.7	13	12	0	1643	1691.8	1364	1760.6	1857.2	1513.5	1923.3	2137.1	1696.3	4187.3	4517.4	3656	Acetyl [N-Term]
NP_000662.3	ADH5	alcohol dehydrogenase class-3 [Homo sapiens]	0	69.35	10	92	10	1	374	39.7	7.49	1146	162.12	8	10	0	2356.3	2269.9	2385.7	2760.3	2614	2770	3433.7	3260.7	3435.1	6688.2	6536.5	7035.5
XP_005245810.1	EPB41	protein 4.1 isoform X1 [Homo sapiens]	0	69.335	17	78	17	1	1014	112.9	5.48	359	106.7	14	15	0	940.3	1793.3	1740.5	1098.6	2000	2043.3	1170.4	2402.9	2235.9	2362.3	4870.5	4700.1
NP_057103.2	LUC7L2	putative RNA-binding protein Luc7-like 2 isoform 1 [Homo sapiens]	0	69.249	11	184	7	1	392	46.5	10.01	2226	305.09	10	11	4	4695.8	5701.7	3893.6	5286.6	6365.7	4357.6	6470.5	8431.7	5567	13410.2	17451.9	11173.8
NP_055144.3	EDC4	enhancer of mRNA-decapping protein 4 [Homo sapiens]	0	69.157	11	77	11	1	1401	151.6	5.86	853	136.9	11	11	0	845.7	1259	849.2	1155.6	1601.3	1052.7	1165.3	1639.8	1108.3	2482.3	3799.9	2448.7
NP_005863.1	BCAS2	pre-mRNA-splicing factor SPF27 [Homo sapiens]	0	69.138	10	78	10	1	225	26.1	5.66	986	142.54	10	10	0	1182.8	619.6	799.9	1409.4	799	999.9	1494.3	812.9	1081.7	3140.2	1739.6	2334
XP_024309291.1	MAP4	microtubule-associated protein 4 isoform X1 [Homo sapiens]	0	69.005	16	86	16	1	2326	248.2	6.23	658	111.09	14	15	0	1497.3	893.8	1177.8	1753.5	1086.7	1399	2233.4	1239.9	1736.6	4354.3	2487.1	3470.4
XP_006710537.1	#N/A	lysine-specific histone demethylase 1A isoform X1 [Homo sapiens]	0	68.978	11	60	11	1	878	95.3	6.25	684	105.57	11	11	0	1779.2	765.9	827	2025.2	899.7	1011.5	2376.3	1037.7	1133.4	4912	2123.9	2433.9
NP_072045.1	RPS18	40S ribosomal protein S18 [Homo sapiens]	0	68.931	13	291	13	1	152	17.7	10.99	2779	391.94	13	12	0	6298.4	6883.1	9057.4	7781.9	7809.4	10641.4	9429.5	9272.3	13096.7	17968.8	18935.6	24971.8	Acetyl [N-Term]
NP_004452.1	FARSA	phenylalanine--tRNA ligase alpha subunit [Homo sapiens]	0	68.756	12	130	12	1	508	57.5	7.8	1190	192.55	12	11	0	2087.5	1460.3	1747.6	2367.2	1714.8	2107.9	2975.7	2124.1	2575.1	6084.6	4148.1	5149.5	Acetyl [N-Term]
NP_006391.1	DCTN2	dynactin subunit 2 isoform 1 [Homo sapiens]	0	68.735	14	131	14	1	406	44.8	5.17	1314	224.27	11	14	0	2557.9	1565.5	1679.9	3074.3	1845.2	1951.7	3431.1	2050	2262.7	7205.6	4434.2	4564.9
NP_001139281.1	MYH14	myosin-14 isoform 3 [Homo sapiens]	0	68.719	11	151	2	1	2036	231.9	5.6	1987	225.07	9	11	0			229.5			244.9			315			673.3
NP_006868.3	GMPR	GMP reductase 1 [Homo sapiens]	0	68.576	10	120	8	1	345	37.4	7.06	1950	232.05	9	10	2	1866.8	1846.6	1521.2	2674.6	2564.8	2160	2750.1	2612.1	2244	7499.2	6748.6	6001.4
NP_001243239.1	GLS	glutaminase kidney isoform, mitochondrial isoform 2 [Homo sapiens]	0	68.568	10	69	10	1	598	65.4	7.88	911	137.34	9	10	0	495.7	848	810.4	525.7	846.7	794.7	638.5	1038.7	1076	1058.8	1810.7	1903.3
NP_001287750.1	EIF4B	eukaryotic translation initiation factor 4B isoform 1 [Homo sapiens]	0	68.465	17	190	17	1	616	69.7	5.67	1220	248.04	16	17	0	3075	3719.4	3366.2	3501.4	4242.5	3738	4179.8	5151.5	4671.5	9338.7	11328.2	10110.8
NP_001295093.1	GFM1	elongation factor G, mitochondrial isoform 1 [Homo sapiens]	0	68.337	13	114	13	1	770	85.8	7.18	838	158.38	13	13	0	1354	1524.7	1388.8	1393.6	1625.9	1446.7	1891.2	2052.8	1824.7	3631.9	3811	3539.2
NP_001374941.1	BAG6	large proline-rich protein BAG6 isoform 23 [Homo sapiens]	0	68.316	10	98	10	1	1171	123.1	5.69	1377	196.51	10	10	0	927.1	929.9	1063.9	1068	1068.6	1294.6	1373.6	1328.1	1608.5	2666.1	2676.4	3174.2
NP_001002.1	RPS7	40S ribosomal protein S7 [Homo sapiens]	0	68.284	12	300	12	1	194	22.1	10.1	2523	422.23	12	12	0	7802.7	8930.3	8968.4	9435.5	10992.2	10610.1	11732.7	13395.5	13030	24688.9	29256.7	28586.1	Acetyl [N-Term]
NP_006294.2	AIMP2	aminoacyl tRNA synthase complex-interacting multifunctional protein 2 isoform a [Homo sapiens]	0	68.216	12	142	12	1	320	35.3	8.22	1389	237.77	9	12	0	3785.5	3927.1	3562.8	4454.8	4572.3	4049.7	5364	5849.7	5120	11457	11705.4	10766.9
NP_004090.4	STOM	stomatin isoform a [Homo sapiens]	0	68.198	9	173	9	1	288	31.7	7.88	2498	285.38	9	9	0	1977.2	2831.1	2710.5	2089.6	3040.3	2954.2	2771.6	3962.1	3750.5	5129.3	7485.1	7203.8
NP_006364.2	VAT1	synaptic vesicle membrane protein VAT-1 homolog [Homo sapiens]	0	68.156	9	98	9	1	393	41.9	6.29	691	134.88	8	9	0	1163.8	1219.2	1047.1	1585.7	1617	1365.7	1708.1	1791.3	1471.2	3815.1	3964.8	3134.1
XP_011528279.1	#N/A	adenylosuccinate lyase isoform X1 [Homo sapiens]	0	68.021	11	125	11	1	526	59.3	7.09	1730	219.49	10	10	0	1810.6	1182.6	1173	2226.3	1477.5	1520.3	2428.8	1537.4	1600.4	5294.1	3379.9	3490.5	Acetyl [N-Term]
NP_000966.2	RPL11	60S ribosomal protein L11 isoform 1 [Homo sapiens]	0	67.971	9	357	2	1	178	20.2	9.6	4426	499.02	9	7	7	6319.2	5127.1	4730.3	7428.2	5926.1	5525.3	9271.5	7362.2	6801.5	19469.2	15357.9	14250.5	Acetyl [N-Term]
NP_001972.1	EPS15	epidermal growth factor receptor substrate 15 isoform A [Homo sapiens]	0	67.962	14	98	14	1	896	98.6	4.64	897	118.09	13	13	0	1013.2	899.3	901.4	1293.9	1115.9	1145.4	1339.1	1136.8	1240.9	2806.6	2360.5	2583.7	Acetyl [N-Term]
NP_003749.2	EIF3J	eukaryotic translation initiation factor 3 subunit J isoform 1 [Homo sapiens]	0	67.954	12	140	12	1	258	29	4.83	1965	221.81	10	12	0	2730.4	2892.3	2199.4	3083.7	3169.4	2580.4	3664.7	4021.5	3072.6	8072.5	8647.5	6630.6
NP_055464.1	SAFB2	scaffold attachment factor B2 [Homo sapiens]	0	67.894	15	131	7	1	953	107.4	6.16	1326	199.8	11	14	0	471	305.2	688.4	566.8	397	841.9	658.3	447.8	922.7	1150	859.2	1876.7
NP_714941.1	NUP62	nuclear pore glycoprotein p62 [Homo sapiens]	0	67.888	9	108	9	1	522	53.2	5.31	1369	174.1	8	8	0	1040.5	1675.8	1067.5	1213.1	1925.5	1376.6	1290.4	2035.8	1418.6	2627.5	4195	2718.4	Acetyl [N-Term]
NP_004716.1	BUB3	mitotic checkpoint protein BUB3 isoform a [Homo sapiens]	0	67.862	10	188	10	1	328	37.1	6.84	2516	292.41	10	10	0	3225.3	3106.8	2724.8	3729.6	3479.1	3075.8	4292	4208.1	3682.4	8771.3	8546.2	7452.3
NP_064504.2	ZC3HAV1	zinc finger CCCH-type antiviral protein 1 isoform 1 [Homo sapiens]	0	67.852	14	113	13	1	902	101.4	8.4	969	153.3	12	14	1	1954.9	1356.8	1337.6	2237.7	1517.9	1533.1	2830.5	1931.1	1931.9	5971.8	4009.8	4046
NP_150254.1	RPL13	60S ribosomal protein L13 isoform 1 [Homo sapiens]	0	67.769	9	291	9	1	211	24.2	11.65	3277	425.47	9	9	0	6198.3	7428.4	7115.8	6997.5	8463.3	8063.3	8552.6	10311.4	9840.5	18650.5	21902	21187.1
NP_064576.1	MRPS22	28S ribosomal protein S22, mitochondrial isoform 1 [Homo sapiens]	0	67.745	14	79	14	1	360	41.3	7.9	517	113.97	13	14	0	1473.8	787.7	1290.3	1666.9	804	1395.8	1941.8	885.6	1585.6	3603.4	1779.7	3149.4
NP_001011.1	RPS16	40S ribosomal protein S16 isoform 1 [Homo sapiens]	0	67.612	11	493	11	1	146	16.4	10.21	5206	671.28	11	11	0	13159.6	12821.8	13135.4	14852.6	14965.3	15385.5	17209	17562	17972.5	34980.9	35148.5	35543.8
NP_004485.1	HDGF	hepatoma-derived growth factor isoform a [Homo sapiens]	0	67.585	11	144	10	1	240	26.8	4.73	1721	240.62	11	11	1	2277.8	1711.7	1738.9	2630.9	2112.5	2132	2788.8	2266.7	2299.2	6786	5539.3	5733.7
NP_003644.2	COPS3	COP9 signalosome complex subunit 3 isoform 1 [Homo sapiens]	0	67.442	10	80	10	1	423	47.8	6.65	1129	114.89	10	9	0	719.8	438.4	572.5	906.2	567.2	774.6	1009.3	616.6	832.1	2319.8	1352.6	1984.2	Acetyl [N-Term]
NP_004472.1	GALNT2	polypeptide N-acetylgalactosaminyltransferase 2 precursor [Homo sapiens]	0	67.406	16	124	16	1	571	64.7	8.35	618	143.76	15	16	0	1671.1	2704.2	2357	1751.5	2851.1	2563.8	2121.1	3795.8	3184.7	4374.7	7453.8	6411.7
NP_003237.2	THBS1	thrombospondin-1 precursor [Homo sapiens]	0	67.381	13	101	13	1	1170	129.3	4.94	1130	138.06	13	13	0	593.3	1828.6	1402	651.5	2059.1	1520.8	713.3	2108	1543.2	1292.4	3411.7	2564.4
NP_003090.2	SNX1	sorting nexin-1 isoform a [Homo sapiens]	0	67.365	12	107	9	1	522	59	5.15	459	152.34	11	12	0	1779	1061.1	1391.6	2153.4	1221.2	1737.9	2137.1	1396.9	1659.8	4252.2	2782	3380.2
NP_060700.2	NUP133	nuclear pore complex protein Nup133 [Homo sapiens]	0	67.356	11	84	11	1	1156	128.9	5.1	1189	145.96	10	11	0	1286.9	986.8	1296.6	1419.6	1178.4	1490.3	1766.5	1415.1	1872.5	3597.2	2877.4	3817
NP_000225.1	LIG1	DNA ligase 1 isoform 1 [Homo sapiens]	0	67.292	15	76	15	1	919	101.7	5.62	627	117.29	14	15	0	1159.3	583.6	1141.7	1462.5	723.7	1398.7	1546.6	733.3	1548.9	3329.9	1608.8	3230.6
XP_047282915.1	CAPRIN1	caprin-1 isoform X1 [Homo sapiens]	0	67.247	9	229	9	1	709	78.3	5.25	2441	346.8	9	9	0	4054.3	4512.9	3802.4	5160	5671.9	4662.9	5729.6	6198.2	5230.9	12581.6	14151.5	11836.1
NP_036580.2	STAT5B	signal transducer and activator of transcription 5B [Homo sapiens]	0	67.144	14	124	1	1	787	89.8	6.05	966	187.3	13	14	0	59.1	58.1	57.9	78.9	73	69.5	63.1	64.1	59.3	116.4	128.4	125.8
NP_789845.1	PPA2	inorganic pyrophosphatase 2, mitochondrial isoform 1 precursor [Homo sapiens]	0	67.083	10	129	8	1	334	37.9	7.39	1351	204.97	8	10	0	986.7	1070.8	1104.6	1110.4	1301.2	1173.3	1338	1344.9	1423.1	2688.1	2758	2939.2
NP_510868.1	BCCIP	BRCA2 and CDKN1A-interacting protein isoform BCCIPbeta [Homo sapiens]	0	67.032	10	214	10	1	314	36	4.61	2147	374.94	9	10	0	2219	2804.9	2806.6	2524.1	3138.4	3062	2816.7	3550.4	3483.5	5357.6	6733.3	6679
NP_001371820.1	STAT1	signal transducer and activator of transcription 1-alpha/beta isoform 12 [Homo sapiens]	0	66.788	12	73	12	1	762	88.6	6.38	631	108.56	12	11	0	440.4	990.2	865.1	569.6	1185.8	990.9	611.4	1208.5	1123.7	1145.7	2328.5	2026.1	Acetyl [N-Term]
NP_002865.1	RAD23B	UV excision repair protein RAD23 homolog B isoform 1 [Homo sapiens]	0	66.621	11	260	9	1	409	43.1	4.84	2260	386.9	10	11	2	6007.1	5399.5	5439.2	6970.5	6120	6235.9	8232.5	7367	7393.7	18104.6	15880.8	15797.9
NP_002148.1	HSPE1	10 kDa heat shock protein, mitochondrial [Homo sapiens]	0	66.607	11	554	11	1	102	10.9	8.92	5184	844.93	9	11	0	13279.6	16315.5	15272.2	12959.3	15209.1	14159.2	17249.4	20922.1	19870.1	27874.1	34533.5	31665
NP_003002.2	SET	protein SET isoform 2 [Homo sapiens]	0	66.565	9	267	9	1	277	32.1	4.22	3560	484.01	7	9	0	4957.7	6636.9	5503.4	5422.1	7135.8	5820.7	6975.8	9088.2	7283.6	13369.6	18366.9	15070.5
NP_004308.2	GET3	ATPase GET3 [Homo sapiens]	0	66.504	11	123	11	1	348	38.8	4.91	1150	200.13	11	10	0	1590.5	1304.9	1059.2	2132.3	1637.2	1366.7	2088.7	1723.9	1430.5	4416.5	3701.7	3077.1	Acetyl [N-Term]
NP_004699.1	PDCD5	programmed cell death protein 5 [Homo sapiens]	0	66.497	8	214	8	1	125	14.3	6.04	1827	310.11	8	8	0	4559.1	4353.9	3032.7	5220.7	5029.7	3397	6283.7	6026.3	3991.2	11729.8	12152.9	8272.5
NP_001030168.1	RPL14	60S ribosomal protein L14 [Homo sapiens]	0	66.486	9	379	9	1	215	23.4	10.93	6186	660.41	6	9	0	9430.5	8815.4	8006.1	11360.5	10139.9	9208.3	13622.9	11950.4	10835.1	26557	24591.9	21775.4
NP_788955.1	PSME1	proteasome activator complex subunit 1 isoform 2 [Homo sapiens]	0	66.474	12	123	12	1	250	28.6	6.71	1024	208.68	11	12	0	3223.5	1475.1	1499.1	3430.1	1612.8	1502.6	3953.5	1842.7	1742.2	7623	3113.9	3221.5
NP_001369477.1	TCERG1	transcription elongation regulator 1 isoform 3 [Homo sapiens]	0	66.392	19	134	19	1	1115	125.9	8.92	740	189.04	16	19	0	2880.1	3640.9	3730.6	3238.6	4328.4	4197.7	4076.5	4975.4	5014.2	8122.9	10152.2	10437.4
NP_002937.1	RPA2	replication protein A 32 kDa subunit isoform 1 [Homo sapiens]	0	66.383	8	96	8	1	270	29.2	6.15	1167	144.64	8	7	0	1374.2	1895.9	1830.7	1587.9	2182.1	2089	1885	2837.1	2590.7	4125.4	5894.6	5541.8	Acetyl [N-Term]
NP_001349700.1	CSNK2A1	casein kinase II subunit alpha isoform a [Homo sapiens]	0	66.35	13	94	12	1	391	45.1	7.74	544	162.87	12	13	1	2072.7	1669.8	2088.1	2390.2	1934.4	2496	2937.1	2296.9	2996.6	5841.3	4542.7	5780.1
NP_001389.2	ECH1	delta(3,5)-Delta(2,4)-dienoyl-CoA isomerase, mitochondrial precursor [Homo sapiens]	0	66.325	10	181	10	1	328	35.8	8	1944	241.99	9	10	0	3454.6	3910.7	3571	3857.8	4305.3	3976.7	4808.8	5528.2	5160.2	9773.7	11260.1	10339.7
NP_057322.3	ANAPC7	anaphase-promoting complex subunit 7 isoform a [Homo sapiens]	0	66.26	11	65	11	1	565	63.1	5.72	936	112.39	10	11	0	551.6	1090.7	418.3	664.7	1416.2	495.1	752.6	1548.3	561.4	1531.1	3140	1107.8
NP_116219.2	UTP4	U3 small nucleolar RNA-associated protein 4 homolog isoform 1 [Homo sapiens]	0	66.235	10	104	10	1	686	76.8	8.85	858	148.7	9	10	0	1496.9	1083.9	636.7	1522.5	1196.7	654.2	1841	1400.3	841.8	3598.9	2572.1	1452.3
XP_047282332.1	CPT1A	carnitine O-palmitoyltransferase 1, liver isoform isoform X1 [Homo sapiens]	0	66.201	15	106	15	1	805	91.8	8.5	735	144.23	14	15	0	2076.8	1391.2	1238.7	2318	1583.6	1370.4	2602.1	1746.2	1542.7	5155.1	3561.4	3011.5
XP_006715869.1	SEPTIN7	septin-7 isoform X2 [Homo sapiens]	0	66.168	11	163	1	1	448	52	8.73	1880	270.97	11	11	10	2553.5	2112.2	2715.9	2912.8	2361.5	3117.6	3635.5	2953.3	3857.3	7407.3	6207.5	8008.6
XP_016867152.2	SLC25A13	calcium-binding mitochondrial carrier protein Aralar2 isoform X1 [Homo sapiens]	0	65.935	13	95	8	1	721	79.4	8.15	711	133.86	13	13	5	1077	1544	693.4	1153.8	1673	673.1	1401.6	1979.7	889.3	2483.5	3448	1693.7
NP_002004.1	FKBP3	peptidyl-prolyl cis-trans isomerase FKBP3 [Homo sapiens]	0	65.933	13	109	13	1	224	25.2	9.28	715	179.9	9	13	0	2114.2	2410.6	3251.1	2266.9	2745	3485.6	2648.3	3258.3	4059.1	5552	6583.9	8509.6
NP_057215.3	RAB10	ras-related protein Rab-10 [Homo sapiens]	0	65.828	16	350	11	1	200	22.5	8.38	2155	472.06	14	15	3	4926.1	3883.7	4548.5	5576.6	4407.7	5129.6	6739.6	5286	6266.2	14876.3	11479.3	13625.7
XP_047296922.1	#N/A	protein SON isoform X1 [Homo sapiens]	0	65.614	13	96	13	1	2459	266.9	5.73	785	138.2	13	13	0	2016.1	1064.6	1384	2259.8	1224.3	1605.1	2770.8	1437.8	1958.8	5386	2748.5	3864.3
NP_001352542.1	RRBP1	ribosome-binding protein 1 isoform 1 [Homo sapiens]	0	65.568	14	102	13	1	1410	152.4	8.6	924	142.44	12	14	1	674.6	1150.1	668	776.1	1332.5	763.6	940.9	1586	899.8	1846.2	3252	1749.5	Acetyl [N-Term]
NP_005691.2	DPP3	dipeptidyl peptidase 3 isoform 1 [Homo sapiens]	0	65.557	14	109	14	1	737	82.5	5.1	896	151.07	11	13	0	1563.7	1285.1	1320.6	1810.8	1567.8	1546.3	2136.3	1779.4	1749.2	4301	3550.5	3651.8	Acetyl [N-Term]
XP_047283152.1	PPP2R1B	serine/threonine-protein phosphatase 2A 65 kDa regulatory subunit A beta isoform isoform X5 [Homo sapiens]	0	65.473	6	160	2	1	688	76.3	5.29	3224	321.02	6	6	0	196.6	201.1	207.9	301	278.5	287	208.9	244.2	271.1	402.6	464.8	539.5
NP_000365.3	UROD	uroporphyrinogen decarboxylase [Homo sapiens]	0	65.426	9	163	9	1	367	40.8	6.14	2115	244.68	8	8	0	1747.9	1444.6	1851	2299	1911.4	2247.8	2317.2	1828.1	2472.9	5130.2	3996.8	5224.7	Acetyl [N-Term]
NP_002970.2	SCP2	sterol carrier protein 2 isoform 1 precursor [Homo sapiens]	0	65.353	10	127	10	1	547	59	6.89	1296	189.63	9	10	0	2544	2733.8	2729.3	2804.5	2832.9	2843.2	3616	3827.4	3820.9	7000.9	7488.4	7358.3
NP_001104792.1	DDX54	ATP-dependent RNA helicase DDX54 isoform 1 [Homo sapiens]	0	65.253	12	69	1	1	882	98.6	10.02	771	97.97	10	12	0	29.9	36.1	21.3	36	46	25.7	44.5	52.8	38.4	100.1	119	78.6
NP_000128.1	FAH	fumarylacetoacetase [Homo sapiens]	0	65.243	12	185	12	1	419	46.3	6.95	2646	268.23	12	11	0	2991.6	2659.1	2525.2	3666.8	3084	3056.9	4177.6	3540.4	3506.7	8452.5	7238.8	7256.8	Acetyl [N-Term]
NP_114127.3	ATAD3B	ATPase family AAA domain-containing protein 3B isoform AAA-TOB3l [Homo sapiens]	0	65.081	19	144	4	1	648	72.5	9.2	1029	189.88	19	18	0	37.8	165.1	53.1	30.9	193.2	47	53.6	205.2	58.1	78.7	315.6	104.1	Acetyl [N-Term]
NP_001317656.1	COPS4	COP9 signalosome complex subunit 4 isoform 3 [Homo sapiens]	0	65.028	12	86	12	1	420	47.7	6.43	780	135.62	11	12	0	1540.5	1285.7	1479.3	1876.2	1534.3	1801.7	2049.3	1727	2068.2	4409.2	3734	4321.6
NP_066299.2	MYL6	myosin light polypeptide 6 isoform 1 [Homo sapiens]	0	64.859	10	166	10	1	151	16.9	4.65	2514	242.45	9	9	0	3465	3704.7	4050.2	4395.2	4613.2	5081.3	4633	5083.4	5562.3	9854.8	10890.8	12197.4	Acetyl [N-Term]
NP_000121.2	F5	coagulation factor V preproprotein [Homo sapiens]	0	64.858	12	230	12	1	2224	251.5	6.05	2505	331.88	10	12	0	5205.3	5372	5131.5	4513.2	4818	4467.8	6547.3	6721.4	6488.8	10675.5	11166	10261.5
NP_000977.1	RPL24	60S ribosomal protein L24 [Homo sapiens]	0	64.828	8	281	8	1	157	17.8	11.25	3620	445.3	7	8	0	6390.8	6793.7	6217.2	7424.5	7751.6	6905.5	9113.7	9886.8	8714.4	18692.9	20141.2	17979.3
NP_001373630.1	BCLAF1	bcl-2-associated transcription factor 1 isoform 1 [Homo sapiens]	0	64.681	15	181	14	1	920	106.1	9.98	1076	272.14	11	15	0	5426.5	5896.1	5897.4	6075.8	6629.8	6570.3	7005.6	7733.8	7852.6	14109.9	15625.1	16324.4
NP_003065.3	SMARCC1	SWI/SNF complex subunit SMARCC1 [Homo sapiens]	0	64.496	15	89	10	1	1105	122.8	5.76	422	126.35	13	15	5	1513.1	1982.9	1280	1864.5	2411.3	1562.9	2146.6	2924.5	1854.3	4564.9	6102.4	3751.4
NP_056277.2	NOL11	nucleolar protein 11 isoform 1 [Homo sapiens]	0	64.445	12	102	12	1	719	81.1	6.07	1274	161.26	11	12	0	1527.5	1458.9	1833.5	1714.1	1724.2	1997.4	1976.6	2142.5	2396	3995	3758.5	4826.3
NP_057226.1	HSD17B12	very-long-chain 3-oxoacyl-CoA reductase [Homo sapiens]	0	64.437	11	174	11	1	312	34.3	9.32	1320	267.32	10	11	0	2511.3	2669.4	2405.4	2624.7	2793.4	2490.5	3680.6	4022.1	3547	6853.9	7970	7166.8
NP_036313.3	FKBP8	peptidyl-prolyl cis-trans isomerase FKBP8 isoform 1 [Homo sapiens]	0	64.303	10	112	10	1	413	44.6	4.84	1477	223.24	9	10	0	2239.2	2184.9	1834.4	2378.6	2481.8	2069.4	3147.3	3189.1	2616.9	6249.9	6091.7	5182.2
NP_036555.1	RPL13A	60S ribosomal protein L13a isoform 1 [Homo sapiens]	0	64.279	14	426	14	1	203	23.6	10.93	4361	666.86	9	13	0	15200.8	15542.2	13943	16860.2	17475.4	15464.9	20662	21647.3	19423.7	43031.6	44662.7	40292.1	Acetyl [N-Term]
XP_047282852.1	STT3A	dolichyl-diphosphooligosaccharide--protein glycosyltransferase subunit STT3A isoform X1 [Homo sapiens]	0	64.238	14	127	13	1	705	80.5	8.07	1114	180.34	11	14	1	3473	3317.7	3286	3963.5	3778.4	3746.2	4623.8	4461.7	4595	9785.1	9103.2	9214.3
NP_036256.2	CHORDC1	cysteine and histidine-rich domain-containing protein 1 isoform a [Homo sapiens]	0	64.218	12	124	12	1	332	37.5	7.87	1369	208.68	9	12	0	1228.8	1667	1677.6	1366.7	1858.5	1838.5	1671.7	2265.9	2146.4	3187.9	4387.5	4247.1
NP_005773.3	ALYREF	THO complex subunit 4 [Homo sapiens]	0	64.151	6	163	6	1	264	27.5	11.05	2330	237.5	6	6	0	1873.1	1789.2	1309	2413.7	2307.5	1754.3	2490.6	2364.2	1827.7	5209.3	4752.7	3714.8
XP_006722934.1	UBA52	ubiquitin-60S ribosomal protein L40 isoform X2 [Homo sapiens]	0	64.147	9	686	1	1	156	17.5	9.57	8191	1117.81	6	9	0	362.2	487.3	558.7	465	609.5	699.6	553.2	711.8	859.8	1131.9	1432.4	1745.5
NP_006784.1	PRDX3	thioredoxin-dependent peroxide reductase, mitochondrial isoform a precursor [Homo sapiens]	0	64.024	7	221	7	1	256	27.7	7.78	2787	403.59	7	7	0	4580.6	3848.9	3848.2	4764.5	3965.7	3754.8	5994.6	5157.2	5065.6	10362.7	8845.8	8536.4
NP_003565.4	VAPA	vesicle-associated membrane protein-associated protein A isoform 1 [Homo sapiens]	0	63.971	12	164	11	1	294	32.6	8.91	1257	266.33	9	11	1	2545.7	3070.2	3131.5	2736.1	3479.2	3572.6	3351.7	4308.4	4441.8	6918.4	8868.2	9228.5	Acetyl [N-Term]
NP_002778.1	PSMA2	proteasome subunit alpha type-2 [Homo sapiens]	0	63.864	9	171	9	1	234	25.9	7.43	1883	272.38	9	9	0	2834.8	2455.7	2880.5	3261.5	2922.2	3483.6	4042	3511.9	4136.6	8112	6918.7	8212.2
NP_004883.3	SEC22B	vesicle-trafficking protein SEC22b precursor [Homo sapiens]	0	63.835	10	162	10	1	215	24.7	8.51	2060	228.64	9	9	0	2472.5	1555.3	2194.7	3098.2	1857.2	2492.9	3354.8	2085.4	2909.6	7006.9	4093	5834.3
NP_003923.2	ST13	hsc70-interacting protein isoform 1 [Homo sapiens]	0	63.756	12	206	12	1	369	41.3	5.27	2326	308.15	10	12	0	4169.7	5657.4	5227.7	4879.9	6672.1	6206.5	6041.5	8646	8026.5	11145.8	16084.7	15004.2
NP_056046.2	NUP160	nuclear pore complex protein Nup160 isoform 1 [Homo sapiens]	0	63.591	16	88	16	1	1402	158.6	5.41	366	98.6	14	16	0	1647.7	1650.5	841.4	1913.2	1950.3	915	2239.9	2178.8	1157.7	4332.6	4104.9	2245.1
NP_003633.2	HAT1	histone acetyltransferase type B catalytic subunit [Homo sapiens]	0	63.568	11	125	11	1	419	49.5	5.69	1470	198.46	8	10	0	2503.3	2088.9	2063.8	3041.5	2328.8	2513.4	3438	2737	2789.3	6997.5	5977.8	5660.8	Acetyl [N-Term]
XP_011526206.1	DAZAP1	DAZ-associated protein 1 isoform X2 [Homo sapiens]	0	63.541	7	129	7	1	550	59	8.81	1761	218.11	5	7	0	1119.6	1912.9	1027.3	1287.8	2385.1	1254.7	1456.2	2817.8	1430.5	3238.2	6213.8	2895
NP_031393.2	RALY	RNA-binding protein Raly isoform 2 [Homo sapiens]	0	63.444	12	191	12	1	290	30.3	9.63	1340	260.3	12	12	0	4163.9	5182.2	4557.4	4528.6	5924.1	5168.1	5712.1	7230.3	6182.2	12078.5	14919	13165.6
NP_001371576.1	SNRPD2	small nuclear ribonucleoprotein Sm D2 isoform 1 [Homo sapiens]	0	63.364	7	231	7	1	118	13.5	9.91	2611	380.59	7	7	0	5714.3	5637.6	5129.8	6402.1	6416.4	5722.6	8057.4	7870.8	7329.9	17034	16687.9	16031.8
NP_001016.1	RPS23	40S ribosomal protein S23 [Homo sapiens]	0	63.343	8	284	8	1	143	15.8	10.49	3497	507.45	7	8	0	6504.8	6519.4	5380.7	8334.7	8027.6	6315.6	9538.8	9299.2	7452.5	19481.6	19840.7	15936.9
NP_055241.1	SNX5	sorting nexin-5 isoform a [Homo sapiens]	0	63.154	15	146	13	1	404	46.8	6.76	884	220.87	14	14	1	1435.6	1905	2632.5	1894.4	2552.6	3345.5	1995.3	2773.8	3543.6	4667	6396.4	8157.8	Acetyl [N-Term]
NP_899199.2	ASNS	asparagine synthetase [glutamine-hydrolyzing] isoform a [Homo sapiens]	0	63.153	14	129	14	1	561	64.3	6.86	1040	190.15	12	14	0	3194.4	2389.6	1838.2	3499	2766.3	2017.6	4284.9	3279.5	2583.1	7575.7	5604.6	4358.2
NP_076977.3	DDX54	ATP-dependent RNA helicase DDX54 isoform 2 [Homo sapiens]	0	63.123	12	65	1	1	881	98.5	10.02	705	88.55	10	12	10	736.1	829.8	572.7	858	965.7	676.4	1025.2	1137.3	758.9	2029.2	2186.5	1531.1
NP_002940.2	MRPL12	39S ribosomal protein L12, mitochondrial [Homo sapiens]	0	62.984	6	160	6	1	198	21.3	8.87	1971	265.54	6	6	0	2466.2	2232	2323.7	2714.8	2481.6	2699.3	3425.3	3048	3245	7206.2	6446.6	6920.5
NP_002207.2	ITIH2	inter-alpha-trypsin inhibitor heavy chain H2 precursor [Homo sapiens]	0	62.947	10	270	10	1	946	106.4	6.86	2759	377.1	10	10	0	8720.3	8746.5	8242.3	10139.4	9840.8	9419.3	7817.2	7794.8	7308.2	14131.6	14341.1	13587.2
NP_001171983.1	ADD2	beta-adducin isoform a [Homo sapiens]	0	62.795	11	122	10	1	726	80.8	5.92	1774	187.95	11	11	0	1388.5	1201.2	702.1	1983.2	1625.9	972.9	1892.3	1658.3	1008.6	4746	3936.9	2588.5
XP_011536075.1	PTGES3	prostaglandin E synthase 3 isoform X3 [Homo sapiens]	0	62.795	9	245	9	1	161	18.9	4.89	2240	373.81	9	9	0	4053	4176	4567.5	4697.4	4926.8	5506	5592.8	5798.3	6499.6	11933	12233.8	13515.6
NP_000150.1	GCDH	glutaryl-CoA dehydrogenase, mitochondrial isoform a precursor [Homo sapiens]	0	62.781	11	90	11	1	438	48.1	8.06	650	148.23	7	11	0	1921.4	1979.3	1765	2166	2215.3	1944.8	2671.7	2739.8	2638.2	5180.1	5339.4	5003.6
NP_001186731.1	RPL11	60S ribosomal protein L11 isoform 2 [Homo sapiens]	0	62.764	8	339	1	1	177	20.1	9.6	4175	499.02	8	7	0	49.3	41.7	23.3	77	54.8	29.1	68.2	65.6	44.2	142.7	102.7	63.3	Acetyl [N-Term]
NP_060941.2	ZC3H15	zinc finger CCCH domain-containing protein 15 [Homo sapiens]	0	62.708	11	71	11	1	426	48.6	5.31	491	107.82	9	11	0	1448.2	1958.5	1700.8	1616.1	2228.8	1896.3	2096.4	2811.2	2371.9	4257.6	5558.5	4896.7
sp	#N/A	gelsolin isoform a precursor [Homo sapiens]	0	62.699	12	221	12	1	782	85.6	6.28	1971	348.02	12	12	0	6313.8	6310.7	6526.1	6908.4	6928.4	7136.3	7334.1	7114.7	7546.5	12474.3	12331.7	12895.6
XP_006723200.1	PRPF31	U4/U6 small nuclear ribonucleoprotein Prp31 isoform X1 [Homo sapiens]	0	62.592	11	93	11	1	499	55.4	5.78	1191	153.23	10	11	0	1372	1426.1	711.4	1625.6	1680.5	871.5	2003.4	1982	939.7	4141.1	4125.2	2066.7
NP_001012533.1	FECH	ferrochelatase, mitochondrial isoform a precursor [Homo sapiens]	0	62.541	17	102	17	1	429	48.6	8.72	970	134.98	14	17	0	3002.8	2585.8	2570.2	2988	2531.3	2436.5	3837	3536.9	3542	6819.8	6053.8	5953.5
XP_005259353.1	CAPNS1	calpain small subunit 1 isoform X1 [Homo sapiens]	0	62.331	10	119	10	1	322	33.8	6.23	1770	225.97	8	9	0	2703.9	2051.5	2076.2	3218.6	2291.2	2466.6	3701.9	2734	2738.7	7927.5	5968.7	5960.4	Acetyl [N-Term]
XP_011525319.1	NOSIP	nitric oxide synthase-interacting protein isoform X4 [Homo sapiens]	0	62.146	10	80	10	1	302	33.3	8.82	831	134.38	10	10	0	588.2	1181.6	1202	732.3	1410.6	1506.4	860.6	1553.7	1634.6	1745.1	3455.4	3422
NP_001651.1	ARF4	ADP-ribosylation factor 4 [Homo sapiens]	0	62.026	8	124	6	1	180	20.5	7.14	1453	184.87	7	8	3	3906.6	3875.6	3134.2	4176.9	4241.9	3300.2	4775.3	4668.1	3957.4	9018.4	8887.2	7272
NP_115687.2	POLDIP3	polymerase delta-interacting protein 3 isoform 1 [Homo sapiens]	0	61.997	11	70	11	1	421	46.1	9.99	1144	123.59	10	11	0	961.4	1116.2	818.8	1115.3	1339.8	1021.1	1186	1352.5	1076	2368.3	2713.3	2134.1
NP_005038.1	PSMD5	26S proteasome non-ATPase regulatory subunit 5 isoform 1 [Homo sapiens]	0	61.985	12	90	12	1	504	56.2	5.48	1087	130.46	12	11	0	950.5	726	665.5	1332.6	928.8	864.7	1210.6	883.7	812	2542	1882	1746.5	Acetyl [N-Term]
NP_001960.2	EIF5	eukaryotic translation initiation factor 5 [Homo sapiens]	0	61.77	14	117	14	1	431	49.2	5.58	794	165.1	14	14	0	1890.1	1729.1	1805.1	2152.8	1965.4	2064.9	2677.4	2269.5	2522.4	4676.5	4203.7	4413.8
NP_036601.2	PRPF6	pre-mRNA-processing factor 6 [Homo sapiens]	0	61.722	16	92	16	1	941	106.9	8.25	785	139.9	15	16	0	2196.3	2242.9	2282.7	2539.1	2735.8	2549.3	3178.1	3340.7	3050.6	6595.2	6703	6208.8
NP_000970.1	RPL18	60S ribosomal protein L18 isoform 1 [Homo sapiens]	0	61.669	9	382	9	1	188	21.6	11.72	6070	669.29	8	9	0	7112.9	7473.6	6596.5	7947.2	8304	7416.6	9243.8	9882.7	8645.7	19673.7	21142.1	18807.7
NP_001229766.1	AP2A2	AP-2 complex subunit alpha-2 isoform 1 [Homo sapiens]	0	61.63	13	97	2	1	940	104	6.86	769	129.85	12	12	0	39.1	106.2	63.8	47.2	116.1	60.2	46.7	127.7	71.4	81.3	220.6	112.3
NP_000969.1	RPL23	60S ribosomal protein L23 [Homo sapiens]	0	61.557	6	343	6	1	140	14.9	10.51	7212	604.91	6	6	0	5428	5817.8	6700.9	6064.4	6734	7717.3	7356.3	7726	9015.9	14828.6	15495.7	18403
XP_005248298.1	NADK2	NAD kinase 2, mitochondrial isoform X1 [Homo sapiens]	0	61.537	10	60	10	1	464	51.9	8.43	664	99.24	8	10	0	915.3	694.4	542	922.3	693.6	539.8	1191.3	931	754.4	2104.6	1578.3	1207.5
NP_057661.3	RAB6B	ras-related protein Rab-6B isoform 1 [Homo sapiens]	0	61.423	11	217	5	1	208	23.4	5.53	2298	332.74	9	11	5	3614.3	4080.6	3881.3	3824.9	4427	4173.8	5018.3	5656.8	5370.8	9470	11331.6	10133.2
NP_004025.1	ANXA7	annexin A7 isoform 2 [Homo sapiens]	0	61.272	15	116	14	1	488	52.7	5.68	1328	164.2	12	15	1	1482.9	1948.4	1537.9	1665.1	2139.3	1673.9	1940.1	2619.4	1970.5	4003	5325.3	4048.5
NP_001244127.1	CUL3	cullin-3 isoform 3 [Homo sapiens]	0	61.216	12	69	12	1	774	89.7	7.97	623	112.33	12	12	0	812	1217.3	737.3	929.3	1417	839	1128	1535	959.3	2423.9	3260	2083.8
NP_858058.1	OGT	UDP-N-acetylglucosamine--peptide N-acetylglucosaminyltransferase 110 kDa subunit isoform 1 [Homo sapiens]	0	61.141	14	52	14	1	1046	116.9	6.7	496	79.81	11	14	0	530.6	367.1	704.4	690.8	512	939.3	725.8	503.3	985.8	1614.3	1187.6	2259
NP_001317160.1	NAP1L1	nucleosome assembly protein 1-like 1 isoform 1 [Homo sapiens]	0	61.107	6	147	5	1	391	45.3	4.46	1662	242.24	6	6	0	879.3	729.2	762.4	1003.1	901.1	877.5	1067.2	924.8	954.2	1940.5	1709.9	1642.8
NP_005207.3	DDOST	dolichyl-diphosphooligosaccharide--protein glycosyltransferase 48 kDa subunit precursor [Homo sapiens]	0	61.104	12	200	12	1	439	48.8	5.69	1572	273.74	10	12	0	4914	3852.3	4092.4	5594.6	4461.3	4740.7	6466.9	5206.8	5513.6	12651.6	10421.6	10927.7
NP_001335116.2	DDX27	probable ATP-dependent RNA helicase DDX27 isoform 1 [Homo sapiens]	0	61.021	13	65	13	1	796	89.9	9.19	531	85.35	13	13	0	543.9	1207.6	666.6	608.5	1437	781.8	723.4	1767.4	961.5	1465.9	3475.3	1874.8
NP_001357331.1	BAZ1B	tyrosine-protein kinase BAZ1B [Homo sapiens]	0	60.855	18	91	18	1	1483	170.8	8.48	824	142.3	15	18	0	1244	1803.6	1644.7	1358.5	2103.8	1845.8	1671.5	2380.2	2069.2	3355.3	5024.6	4426.6
NP_064587.1	NIT2	omega-amidase NIT2 [Homo sapiens]	0	60.855	8	76	8	1	276	30.6	7.21	1066	122.12	8	8	0	335.3	686.7	572.8	364.5	716.8	585.3	406.7	803.4	665.8	713.6	1430.2	1236.8
XP_005272732.1	USP9X	probable ubiquitin carboxyl-terminal hydrolase FAF-X isoform X1 [Homo sapiens]	0	60.816	19	69	19	1	2575	292.7	5.82	435	103.56	16	19	0	806.1	850.3	1478.5	911.6	945.2	1839.2	1010.5	1124.4	1961.5	2077.1	2265.1	3711.5
NP_001272972.1	ACADM	medium-chain specific acyl-CoA dehydrogenase, mitochondrial isoform d precursor [Homo sapiens]	0	60.705	10	159	10	1	454	50.2	7.8	1794	244.91	9	10	0	2869.8	3095.5	2704.5	2843.5	3156.6	2617.2	3815.1	4247.6	3691.9	7114.9	7918.2	6780.4
XP_016856320.1	USP24	ubiquitin carboxyl-terminal hydrolase 24 isoform X1 [Homo sapiens]	0	60.621	17	61	17	1	2640	296.3	6.14	485	90.88	15	17	0	1266.2	1413	966.6	1565.5	1690.3	1199.4	1702.7	1879.1	1374	3226.3	3897.2	2685.5
NP_031396.1	RFC5	replication factor C subunit 5 isoform 1 [Homo sapiens]	0	60.571	12	93	12	1	340	38.5	7.2	601	147.35	11	12	0	949.4	1281	467.1	1154.9	1521.9	526.5	1279.2	1870.7	584	2478.4	3673.4	1182.1
NP_001338929.1	LOC110384692	complement C4A (Rodgers blood group)-like preproprotein [Homo sapiens]	0	60.508	10	198	10	1	1744	192.7	7.08	1276	264.24	9	10	0	3715.1	4341.9	4028	4325.9	5063.1	4762.1	4185.9	4870.8	4782.7	6994.9	8022.5	7827.9
XP_047296605.1	LOC102724560	cystathionine beta-synthase isoform X2 [Homo sapiens]	0	60.464	16	123	16	1	565	61.8	6.44	1037	168.87	14	16	0	1646.2	1934.3	2675.3	1704.2	1865.2	2644.3	2184.9	2719.6	3800.2	3895.8	4847.2	6352.5
NP_064528.1	PNO1	RNA-binding protein PNO1 isoform 1 [Homo sapiens]	0	60.447	10	109	10	1	252	27.9	9.73	1472	199.96	9	10	0	899.2	2481.1	2036.4	949.9	2923	2309.2	1131.1	2614.8	2249.6	2042.3	4613.5	3867.1
NP_003655.3	AP3B1	AP-3 complex subunit beta-1 isoform 1 [Homo sapiens]	0	60.355	13	108	13	1	1094	121.2	6.04	765	159.88	13	13	0	2018.3	1783.6	1566.2	2422	2129.7	1852.1	2846.1	2498.4	2235.3	5865.6	5286.5	4675.6
XP_011527391.1	RAE1	mRNA export factor RAE1 isoform X1 [Homo sapiens]	0	60.261	13	77	13	1	368	40.9	7.83	743	124.62	9	13	0	2003.2	2952.1	2907.2	1924.3	2933.4	3199.3	2555.2	4046.1	3960.4	4436.3	6950.1	6873.9
NP_775882.2	FAM98B	protein FAM98B [Homo sapiens]	0	60.181	9	68	7	1	433	45.5	8.69	478	107.22	9	9	0	933.6	546.4	460.3	1201.8	631.2	526.1	1419.1	758.7	621.7	2982.6	1516.9	1287.2
NP_009017.1	WDHD1	WD repeat and HMG-box DNA-binding protein 1 isoform 1 [Homo sapiens]	0	60.086	15	88	15	1	1129	125.9	5.62	378	105.4	15	15	0	1743.7	1130.7	1120	2106	1310.2	1329.6	2356.8	1534.5	1593.4	5021.7	3248.8	3241.4
NP_001020.2	RPS26	40S ribosomal protein S26 [Homo sapiens]	0	60.048	4	296	4	1	115	13	11	5004	569.52	4	4	0	4735	4626	5017	5761	5529.8	6173.1	6325.6	6348.8	6802.7	12888.6	12580.7	13820.3
NP_003904.3	PRPF4B	serine/threonine-protein kinase PRP4 homolog [Homo sapiens]	0	59.969	12	99	11	1	1007	116.9	10.26	678	139.32	10	12	1	1338.1	3115	1550.7	1540.7	3555.6	1767.5	1792.6	4384.5	2181.2	3852.8	8983.5	4586.3
NP_004542.1	NDUFS3	NADH dehydrogenase [ubiquinone] iron-sulfur protein 3, mitochondrial precursor [Homo sapiens]	0	59.915	11	121	11	1	264	30.2	7.5	683	180.05	11	11	0	1378.7	1018.8	1092.7	1700.3	1265.9	1400.9	1907.7	1414.6	1672.3	3653.1	2639.3	3114.4
NP_006612.2	AHCYL1	S-adenosylhomocysteine hydrolase-like protein 1 isoform a [Homo sapiens]	0	59.743	16	143	14	1	530	58.9	6.89	793	188.09	15	15	0	1692.6	1457.5	2343.9	1942	1684.2	2669.5	2412.6	2018.9	3244	4967.2	4317.1	6913.7	Acetyl [N-Term]
XP_016873261.1	MRE11	double-strand break repair protein MRE11 isoform X1 [Homo sapiens]	0	59.692	10	65	10	1	708	80.5	5.9	558	94.01	10	10	0	904.1	875.6	773.1	979	991.6	874.1	1287.7	1190.8	990.9	2351.4	2261.9	1856
NP_149100.2	PNPT1	polyribonucleotide nucleotidyltransferase 1, mitochondrial precursor [Homo sapiens]	0	59.664	14	102	14	1	783	85.9	7.77	752	146.84	13	14	0	2045.1	1955.6	1296.6	2362.4	2381.2	1596.4	2855	2950.1	1943.9	5391.4	5343.6	3437.7
NP_000972.1	RPL19	60S ribosomal protein L19 isoform 1 [Homo sapiens]	0	59.626	10	264	9	1	196	23.5	11.47	3221	464.64	7	10	1	12830.6	13562.1	12774.3	15040.9	15759	15015	18417.1	19670.2	18146.2	39069.4	41978.6	37949.6
NP_001363036.1	STRBP	spermatid perinuclear RNA-binding protein isoform 1 [Homo sapiens]	0	59.602	11	203	7	1	672	73.6	8.72	1620	295.23	9	11	0	405.3	552.9	708.1	510.7	659.4	846.8	547.9	757.9	863.5	1126.2	1489.3	1784.3
NP_001278798.1	IGF2BP2	insulin-like growth factor 2 mRNA-binding protein 2 isoform c [Homo sapiens]	0	59.602	11	116	9	1	605	66.7	8.46	1055	204.74	11	11	0	505.1	305.5	531.6	629.9	357.8	648.3	724.2	403.8	769.9	1440	856.1	1484.4
NP_071496.1	EIF4H	eukaryotic translation initiation factor 4H isoform 1 [Homo sapiens]	0	59.577	8	96	8	1	248	27.4	7.23	1134	149.28	7	8	0	1039	1124.7	1016.3	1356.9	1485.1	1247.8	1511.7	1729	1468.3	3011.9	3436.7	3035.2
NP_002255.3	KPNA1	importin subunit alpha-5 [Homo sapiens]	0	59.509	12	84	5	1	538	60.2	5.01	837	133.87	10	12	6	1899.3	1693.3	1384.6	2087.5	1948	1617.5	2544.5	2276.2	1849.9	5013.7	4534.7	3628.3
NP_001120915.1	CD36	platelet glycoprotein 4 isoform 1 [Homo sapiens]	0	59.418	9	168	9	1	472	53	7.96	1867	266.93	7	9	0	2053.3	1880.9	1983.7	3125	2768.7	2927.8	2965	2556.4	2724.3	7528.5	6639.8	7012.9
XP_024305924.1	COX4I1	cytochrome c oxidase subunit 4 isoform 1, mitochondrial isoform X1 [Homo sapiens]	0	59.332	9	190	9	1	175	20.1	9.6	1945	307.04	8	9	0	2600.3	3678	3490.7	2682.9	3891.7	3717.8	3577.4	4802.3	4664.2	6831.4	9023.4	8617.1
NP_001034180.1	PRPS2	ribose-phosphate pyrophosphokinase 2 isoform 1 [Homo sapiens]	0	59.321	11	104	4	1	321	35	6.46	1281	175.07	10	11	0	578.1	123.5	404.9	716.5	154.9	531.2	748.3	189.7	519.1	1384.2	412.9	1151.2
NP_003840.2	SUCLG1	succinate--CoA ligase [ADP/GDP-forming] subunit alpha, mitochondrial precursor [Homo sapiens]	0	59.164	7	74	7	1	346	36.2	8.79	1078	136.92	7	7	0	1056.6	1214.7	1457.1	1090.9	1288.7	1513.5	1471.9	1729.5	2029.6	2565.1	3283.1	3764.5
NP_006238.1	PPP5C	serine/threonine-protein phosphatase 5 isoform 1 [Homo sapiens]	0	59.147	12	89	12	1	499	56.8	6.28	789	122.68	9	12	0	1326.8	991	748.4	1422.2	1108.9	882.1	1720.1	1142.7	988.7	3583.7	2343	2077
NP_076950.1	DDX50	ATP-dependent RNA helicase DDX50 [Homo sapiens]	0	59.077	11	93	8	1	737	82.5	9.17	692	131.56	11	11	0	418.8	545.6	169.2	481.7	664.9	206	554.5	833.2	243.9	1008.7	1637.1	455.4
XP_011533696.1	ASCC3	activating signal cointegrator 1 complex subunit 3 isoform X1 [Homo sapiens]	0	58.936	16	63	15	1	2207	251.9	7.09	297	88.79	14	16	1	1410.9	1237.6	1113.2	1741.2	1459.1	1391.4	1925.8	1602.9	1583.8	4006.4	3269.8	2997.9
NP_000851.2	HPGD	15-hydroxyprostaglandin dehydrogenase [NAD(+)] isoform 1 [Homo sapiens]	0	58.896	7	49	7	1	266	29	5.86	575	75.21	7	7	0	862.6	482.8	717.8	739.8	384	574.7	1086.6	645.1	900.7	1766.9	885.1	1377.4
NP_001229236.1	PITRM1	presequence protease, mitochondrial isoform 1 precursor [Homo sapiens]	0	58.894	14	58	14	1	1038	117.4	6.92	342	91.08	12	13	0	1386.4	1250.4	955.7	1382.1	1304.4	1007.2	1682.9	1550.5	1079.7	3201	2896.3	1970.8
NP_000377.1	BLMH	bleomycin hydrolase [Homo sapiens]	0	58.811	9	88	9	1	455	52.5	6.27	477	140.28	9	9	0	1065.2	1267	1442.6	1248.8	1480.4	1602.8	1577.4	1848.5	2134.9	3080.5	3734.9	4292.7
NP_004695.1	RRP9	U3 small nucleolar RNA-interacting protein 2 [Homo sapiens]	0	58.74	12	52	12	1	475	51.8	7.85	399	62.69	12	12	0	916.3	415.5	701.7	940.8	416.4	795	1225.2	539.6	972.9	2226	1050.3	1881.7
NP_009034.2	NDUFV1	NADH dehydrogenase [ubiquinone] flavoprotein 1, mitochondrial isoform 1 precursor [Homo sapiens]	0	58.706	10	54	10	1	464	50.8	8.21	623	99.81	9	10	0	556.4	657.1	478.6	601.3	710	520.5	728.1	867	701.5	1314.5	1497.7	1152
NP_001484.1	GDI1	rab GDP dissociation inhibitor alpha [Homo sapiens]	0	58.697	8	181	1	1	447	50.6	5.14	1737	257.22	8	8	0		111.2	99.6		135.9	148.7		113.7	118.9		189.4	224.7
NP_001356315.1	NAP1L4	nucleosome assembly protein 1-like 4 isoform 2 [Homo sapiens]	0	58.663	9	140	8	1	386	44.1	4.7	1106	214.18	8	9	1	1989.6	1520.5	1637.3	2445.9	1864.6	1975.1	2867	2134.5	2201.6	6076.8	4868.4	4832
NP_056240.2	POLR1A	DNA-directed RNA polymerase I subunit RPA1 [Homo sapiens]	0	58.511	12	78	12	1	1720	194.7	7.03	690	117.41	10	11	0	596.6	773.5	864.2	777.5	922.7	1004	861.8	958.9	1083.1	1780	2043.4	2404.4
NP_001369146.1	TNPO3	transportin-3 isoform 4 [Homo sapiens]	0	58.421	13	58	13	1	950	107	5.62	346	71.14	12	13	0	878.6	328.7	683.8	990.1	415.1	800.5	1170	454.9	1020.3	2229.5	871.8	2069
NP_000974.1	RPL22	60S ribosomal protein L22 [Homo sapiens]	0	58.365	5	187	5	1	128	14.8	9.19	3676	325.46	4	5	0	2186.1	2880.1	2720.3	2898.4	3503.7	3388.2	3198.2	4013.5	3878.3	6515.1	8461.2	8245.4
XP_047272617.1	SUB1	activated RNA polymerase II transcriptional coactivator p15 isoform X1 [Homo sapiens]	0	58.293	8	236	8	1	127	14.4	9.6	2880	381.59	7	8	0	5600.3	5796.2	5781.9	5955	6117.2	6111.2	7741	7725.7	7911.2	15372	15291.4	15997.7
NP_001317621.1	PSMD4	26S proteasome non-ATPase regulatory subunit 4 isoform 1 [Homo sapiens]	0	58.085	10	105	10	1	380	41.1	4.81	1598	189.55	9	10	0	2249.4	2466.3	2077.8	2896.6	2734.1	2401	3015.9	3389.5	2935.7	6532.1	7254.9	5989
NP_001679.2	ATP5PB	ATP synthase F(0) complex subunit B1, mitochondrial precursor [Homo sapiens]	0	58.034	9	198	9	1	256	28.9	9.36	2087	373.31	8	9	0	5457.1	5486.6	5501	5927.4	5899.1	5774.8	8009	7889	7739.8	16526.9	15784	15521.6
NP_660202.3	NAPRT	nicotinate phosphoribosyltransferase isoform 1 [Homo sapiens]	0	57.991	9	90	9	1	538	57.5	5.68	1375	135.51	8	9	0	932.1	961.9	809.6	1209.7	1121.4	920.6	1388.4	1381.4	1230.1	2349.9	2467.6	2430.8
NP_001025178.1	AP1G1	AP-1 complex subunit gamma-1 isoform a [Homo sapiens]	0	57.932	15	62	14	1	825	91.7	6.8	655	107.99	12	15	1	1352.3	1532.7	437	1592.9	1851.1	473.9	1902	2152.3	508	3826.5	4154.3	1044
NP_001351860.1	ECPAS	proteasome adapter and scaffold protein ECM29 isoform 4 [Homo sapiens]	0	57.875	15	108	15	1	1845	204.2	7.12	429	123.27	13	13	0	1589.8	2116.3	1886.3	1781.4	2431.2	2125.2	1969.9	2714	2459.5	4313.4	5757	5230
NP_001995.1	FDPS	farnesyl pyrophosphate synthase isoform a [Homo sapiens]	0	57.875	9	111	9	1	419	48.2	6.15	1097	164.11	8	9	0	1080.2	1485	1535.4	1357.7	1966.6	1987.8	1446	2233.7	2215.9	3249.3	4837.3	4864.2
XP_047277263.1	ERLIN2	erlin-2 isoform X1 [Homo sapiens]	0	57.869	10	84	7	1	339	37.8	5.62	1095	139.97	8	10	2	996.6	1208.7	1049.1	1113.8	1420.2	1197.2	1369.8	1713	1451.2	2514.9	3135.8	2762
NP_955392.1	TPD52L2	tumor protein D54 isoform a [Homo sapiens]	0	57.852	8	67	8	1	229	24.8	6.42	957	100.28	8	7	0	1040.9	876	766.9	1186.5	974.2	796.2	1419.9	1222.9	1070.9	2866	2391.2	2172.8	Acetyl [N-Term]
NP_006169.2	NSF	vesicle-fusing ATPase [Homo sapiens]	0	57.785	13	66	12	1	744	82.5	6.95	535	95.92	12	13	1	1106.3	398.8	913.1	1297.1	509.4	1108.8	1503.6	525.8	1169.4	3162.2	1041.1	2367.6
NP_001008389.1	CISD2	CDGSH iron-sulfur domain-containing protein 2 [Homo sapiens]	0	57.776	7	71	7	1	135	15.3	9.61	1060	146.92	7	7	0	994.7	987.5	907.3	1044.5	1046.9	948.3	1410.8	1421.4	1235.1	2493.9	2517.7	2236.8
NP_001273201.1	TPT1	translationally-controlled tumor protein isoform 1 [Homo sapiens]	0	57.706	6	162	6	1	197	22.6	5.24	1615	295.01	6	6	0	5993.4	5331.7	4731.7	5507.8	4805.4	4329.1	7942.6	7083.8	6381.9	11816.4	10325.6	9458.5
NP_003081.2	SNRPA1	U2 small nuclear ribonucleoprotein A' [Homo sapiens]	0	57.619	11	206	11	1	255	28.4	8.62	2490	316.21	9	11	0	3281.9	3342.3	2840.9	3531.9	3757.9	3157.3	4489	4523	3831.1	9077.7	8994.8	7769.4
NP_001015509.1	PTRH2	peptidyl-tRNA hydrolase 2, mitochondrial isoform a [Homo sapiens]	0	57.605	7	104	7	1	180	19.3	8.73	1628	205.3	7	7	0	796.5	1148.6	947.4	916.8	1235.1	1042.1	994.9	1492	1238.3	1943.4	2851.9	2310.4
NP_001284529.1	HSPBP1	hsp70-binding protein 1 isoform 1 [Homo sapiens]	0	57.518	8	105	8	1	405	44.4	6.47	1566	174.96	8	8	0	980.8	1083.8	1114	1513.9	1639.5	1642.8	1216.9	1383.3	1457.2	2429.1	2828.9	3080.8
NP_000989.1	RPL37A	60S ribosomal protein L37a [Homo sapiens]	0	57.297	5	218	5	1	92	10.3	10.43	3043	355.22	5	5	0	5653.7	5880.8	4664.1	6430.6	6922.8	5442.2	7780.9	8284.7	6685.6	15988.8	17044.7	13727.9
NP_001351974.1	ADAR	double-stranded RNA-specific adenosine deaminase isoform e [Homo sapiens]	0	57.213	12	44	12	1	1235	136.9	8.57	462	80.36	10	12	0	490.8	876.5	683.3	610.1	1093.3	884.3	671.7	1230.1	960.5	1442	2620.6	2063.4
NP_001382417.1	PRPF40A	pre-mRNA-processing factor 40 homolog A isoform 18 [Homo sapiens]	0	57.195	14	150	14	1	994	112.3	7.96	1361	221.47	11	14	0	3049.3	3064.4	2331	3096.2	3189.5	2449.3	4230.2	4285.5	3244.5	8375.6	8386.1	6408.9
NP_001352055.1	NUP98	nuclear pore complex protein Nup98-Nup96 isoform 6 precursor [Homo sapiens]	0	57.117	18	89	18	1	1817	197.5	6.4	432	130.22	13	18	0	1745.8	1694.2	2283.3	1870	1810.5	2452.1	2368.2	2197.2	3084.7	4925.2	4578.2	6385.7
XP_047291238.1	DDX42	ATP-dependent RNA helicase DDX42 isoform X1 [Homo sapiens]	0	57.089	11	74	11	1	938	102.9	7.02	465	108.4	11	11	0	1721.1	1122.1	1083.8	2057.2	1371.9	1285.5	2385.7	1674.6	1517.5	4848.4	3492.3	3038
NP_006786.2	EHD1	EH domain-containing protein 1 isoform 1 [Homo sapiens]	0	57.016	12	83	1	1	534	60.6	6.83	740	89.11	11	11	10	624	425.2	880.4	822.9	535.7	1093.6	838.9	530	1244.4	1551.7	978.2	2277.4	Acetyl [N-Term]
NP_001269374.1	EHD1	EH domain-containing protein 1 isoform 2 [Homo sapiens]	0	56.78	12	77	1	1	548	61.9	6.71	661	89.11	11	11	0													Acetyl [N-Term]
NP_001307811.1	DYNC1I2	cytoplasmic dynein 1 intermediate chain 2 isoform 5 [Homo sapiens]	0	56.715	8	77	8	1	632	70.6	5.24	740	113.7	8	8	0	1206.5	723.2	875.9	1411.9	865.3	1119.7	1654.1	988.2	1212.4	3822.6	2217.9	2919.5
XP_047287709.1	VRK1	serine/threonine-protein kinase VRK1 isoform X1 [Homo sapiens]	0	56.623	14	128	14	1	422	48.2	8.73	617	159.91	12	14	0	2937.2	3221.9	3563.1	3228.8	3625.1	3954	4304.3	4895.3	5274.3	8392.4	9354.9	10124.3
XP_047304643.1	SEC13	protein SEC13 homolog isoform X1 [Homo sapiens]	0	56.619	7	100	7	1	368	40.7	5.85	1415	155.85	6	7	0	1122.9	1345.5	884.9	1300	1347.4	964.6	1579.2	1900.8	1177.4	2971.7	3357.9	2295.6
NP_002784.1	PSMB1	proteasome subunit beta type-1 [Homo sapiens]	0	56.599	8	116	8	1	241	26.5	8.13	1363	211.43	7	8	0	1882.6	1489.5	1789.6	2165.6	1727.5	2025.2	2563.6	2036	2448.9	5236.3	4161.9	4928.1
XP_024302396.1	ARPC1B	actin-related protein 2/3 complex subunit 1B isoform X1 [Homo sapiens]	0	56.484	11	115	10	1	372	40.9	8.35	1167	195.19	10	11	1	2040	3714.7	3078	2147.1	4093.4	3405.5	2864.5	5010.1	4480.8	5747	10157.8	9093.7
NP_006787.2	AFG3L2	AFG3-like protein 2 [Homo sapiens]	0	56.479	14	61	14	1	797	88.5	8.66	345	87.06	12	14	0	632.6	892.5	1058.2	718.9	1023.4	1211.7	924.1	1161.9	1446.1	1694.5	2240.4	2685.2
NP_004999.1	SNU13	NHP2-like protein 1 [Homo sapiens]	0	56.411	6	128	6	1	128	14.2	8.46	1741	213.19	6	6	0	2813.9	2036.3	2518.6	3456	2336	2964	4731.7	3265.3	4297.8	7519.8	5228.7	6520
NP_000169.1	GSS	glutathione synthetase [Homo sapiens]	0	56.364	14	98	14	1	474	52.4	5.92	731	127.54	12	13	0	2256	1996.2	1676.8	2591.3	2306.6	1953.2	3033.6	2717.8	2418.3	6475.2	5689.5	4977.8	Acetyl [N-Term]
NP_006807.1	LMAN2	vesicular integral-membrane protein VIP36 precursor [Homo sapiens]	0	56.335	10	130	10	1	356	40.2	6.95	759	168.37	9	10	0	1871.5	2416.1	2077.2	2064.3	2443.8	2113.3	2622.1	3149.8	2768.3	4465.6	5724.5	5111.8
NP_003891.1	SQSTM1	sequestosome-1 isoform 1 [Homo sapiens]	0	56.306	7	93	7	1	440	47.7	5.22	1432	150.29	7	7	0	637.7	537.5	704	727	629.5	792.8	847.4	687.5	910.2	1528.3	1261.2	1685.9
NP_003925.1	FUBP3	far upstream element-binding protein 3 [Homo sapiens]	0	56.291	12	86	9	1	572	61.6	8.38	625	127.37	11	11	0	339	596.5	436.1	437.1	712.6	500.5	434.3	835.7	617.6	852.7	1700.6	1089.4	Acetyl [N-Term]
XP_047295670.1	ARMC6	armadillo repeat-containing protein 6 isoform X2 [Homo sapiens]	0	56.238	9	89	9	1	501	54.1	6.24	1091	147.1	8	9	0	537.7	1336.5	878.2	697	1548.8	983	698	1905.1	1216.1	1389.2	3767.7	2430.9
NP_001352825.1	NACA	nascent polypeptide-associated complex subunit alpha isoform d [Homo sapiens]	0	56.23	6	218	6	1	2078	205.3	9.58	4060	398.14	6	6	0	2432.6	2409.3	2303.6	2863.4	3067.5	2855.3	3215.8	3191.3	3084.6	6769.5	6462.6	6630
NP_002615.2	PFDN5	prefoldin subunit 5 isoform alpha [Homo sapiens]	0	56.179	8	73	7	1	154	17.3	6.33	866	117.35	7	7	1	1706.8	1560.4	771	2044.6	1850.8	974.3	2329.6	2182.6	1124.4	5286.1	4909.3	2507	Acetyl [N-Term]
NP_005608.1	RPS14	40S ribosomal protein S14 [Homo sapiens]	0	56.154	4	175	4	1	151	16.3	10.05	2962	344.69	4	4	0	2875.8	4677.1	5108.3	3320.5	5270	5900.4	3518.8	5813.3	6414.2	6730.9	10821.2	11992.8
NP_004810.2	SYMPK	symplekin [Homo sapiens]	0	56.139	12	64	12	1	1274	141.1	6.13	794	101.64	12	12	0	1367.2	497.8	568.9	1715	628.5	721.6	1695.8	558.5	694.8	3508.4	1194.3	1420.1
NP_006136.1	DNAJB1	dnaJ homolog subfamily B member 1 isoform 1 [Homo sapiens]	0	56.128	13	147	13	1	340	38	8.63	1666	213.82	13	13	0	3710.5	2700.9	3778.4	3910.3	2879.1	4052.8	5025.1	3712.6	5092.4	9496.1	7073.7	9301.9
NP_001132929.1	BCAP31	B-cell receptor-associated protein 31 isoform a [Homo sapiens]	0	56.047	12	123	12	1	313	34.7	7.84	937	204.47	12	12	0	4440	4250.4	3523.1	3121.9	2888.2	2498.5	6109.2	5784.5	4650.6	8090.4	7515	6361.3
NP_005796.1	PSMD14	26S proteasome non-ATPase regulatory subunit 14 [Homo sapiens]	0	55.961	10	147	10	1	310	34.6	6.52	2114	260.14	9	10	0	3584.9	2625.9	2697.4	4134.9	2987	3131.9	4982.5	3672.3	3838	10277	7472.6	8003.4
NP_001191236.1	GC	vitamin D-binding protein isoform 3 precursor [Homo sapiens]	0	55.83	5	353	5	1	493	55	5.63	5680	643.94	5	5	0	8235.4	8912.6	8537	10370	11012.1	10622	8216.3	8810.3	8531.6	13943.7	14774.2	14338.2
NP_000375.3	APOB	apolipoprotein B-100 precursor [Homo sapiens]	0	55.807	13	232	11	1	4563	515.2	7.05	1939	333.95	10	13	1	4735.7	3649.4	4014.6	6795.3	5035.5	5130.4	5450.6	3968	3973.9	10940.2	8212.4	8275
NP_000981.1	RPL27A	60S ribosomal protein L27a [Homo sapiens]	0	55.773	7	328	7	1	148	16.6	11	3723	522.53	6	7	0	7581.1	8982.2	7839.8	8998	10517.5	9030.1	10413	12275	10567	20848.8	24718.6	21551
NP_056195.3	SAMM50	sorting and assembly machinery component 50 homolog [Homo sapiens]	0	55.735	12	95	12	1	469	51.9	6.9	781	142.52	12	12	0	2018.7	2045.7	1753.5	1855.8	1950.3	1747.7	2738.2	2887.3	2417	4575.4	4760	3961.5
XP_005270768.1	KPNA6	importin subunit alpha-7 isoform X1 [Homo sapiens]	0	55.655	11	62	4	1	566	63	4.93	466	108.64	10	11	0	117	576.9	159.3	136.3	671.5	218.4	163.1	845.8	236.5	383.9	1876.3	559
XP_011515395.1	RMDN1	regulator of microtubule dynamics protein 1 isoform X13 [Homo sapiens]	0	55.622	9	88	9	1	328	37.4	8.5	796	131	9	9	0	1160.3	1662.3	1095.1	1263.9	1687.7	1234.2	1540.3	2186.4	1545	2900.5	3639.3	2802.6
NP_002906.1	RFC3	replication factor C subunit 3 isoform 1 [Homo sapiens]	0	55.575	11	87	11	1	356	40.5	8.34	638	164.61	9	11	0	1911.5	1808.3	1488.8	2095.5	2168	1726.9	2363	2555.9	1964.3	4750.3	5061.2	3849.4
NP_004993.1	NDUFA9	NADH dehydrogenase [ubiquinone] 1 alpha subcomplex subunit 9, mitochondrial precursor [Homo sapiens]	0	55.501	9	73	9	1	377	42.5	9.8	616	130.94	9	7	0	1751.3	1352	1313.1	1790	1469.2	1479.6	2007.9	1467.9	1418.2	5008.7	4147.6	3771.9
NP_001782.1	CDC42	cell division control protein 42 homolog isoform 1 precursor [Homo sapiens]	0	55.495	7	105	6	1	191	21.2	6.55	1383	192.42	7	7	0	1091.8	1404.4	973.1	1291.1	1579.2	1114.8	1532	1893.5	1294.3	3177.3	4037.4	2842.1
NP_057066.2	YBX2	Y-box-binding protein 2 [Homo sapiens]	0	55.472	6	92	4	1	364	38.5	10.8	1565	165.08	6	6	0	55.1		59.8	74.7		63.4	75.4		69.7	164.2		125.9
NP_115544.1	WDR75	WD repeat-containing protein 75 isoform 1 [Homo sapiens]	0	55.405	12	64	12	1	830	94.4	5.96	589	101	10	12	0	626.1	1216.1	929.9	757.1	1318.8	982.9	751.1	1570.2	1146.2	1262.7	2890.6	2005.7
NP_077310.1	TMEM43	transmembrane protein 43 [Homo sapiens]	0	55.15	10	69	10	1	400	44.8	8.13	686	108.27	10	9	0	1275.3	384.6	861.8	1494	491.8	998.7	1579.6	484	1140	3254.5	987.5	2421.5
NP_001131026.1	MCTS1	malignant T-cell-amplified sequence 1 isoform 2 [Homo sapiens]	0	54.867	6	47	6	1	182	20.5	8.82	769	96.85	6	6	0	467.9	638.1	334.8	559.1	790.2	410.9	577.3	784.9	406.9	1075.8	1512.5	754.5
NP_004292.1	ACTL6A	actin-like protein 6A isoform 1 [Homo sapiens]	0	54.511	9	107	9	1	429	47.4	5.6	608	159.36	8	9	0	1289.7	1277.6	1841.6	1614.9	1433.5	2160	1734	1523.8	2401.4	3363.6	2934.1	4867.3
NP_001159403.1	RRM2	ribonucleoside-diphosphate reductase subunit M2 isoform 1 [Homo sapiens]	0	54.507	8	79	8	1	449	51.1	6.57	1037	119.45	7	8	0	422.2	950.5	957.6	513.3	1159.4	1136.9	565.9	1223.8	1278.2	1102.5	2443.5	2609.4
NP_001633.1	APLP2	amyloid beta precursor like protein 2 isoform 1 precursor [Homo sapiens]	0	54.431	12	93	12	1	763	86.9	4.79	732	168.14	8	12	0	1972	2218.6	1977.9	2119.3	2310.5	2110.4	2859.6	3012.5	2723.3	5209.9	5445.8	4944
XP_016856050.1	TXLNA	alpha-taxilin isoform X1 [Homo sapiens]	0	54.361	11	48	10	1	579	65.5	6	479	64.84	9	11	1	996.3	905.8	1120.8	1296.3	1132.9	1321.7	1371	1301.5	1564.3	3081.8	2771.7	3551.6
XP_047294496.1	BRD4	bromodomain-containing protein 4 isoform X1 [Homo sapiens]	0	54.358	17	66	15	1	1362	152.1	9.19	259	87.04	16	16	1	1166.9	971.8	874.6	1430.5	1124.9	1040.3	1559.5	1220.6	1146.8	3176.6	2567.6	2362.3
NP_003012.1	SGTA	small glutamine-rich tetratricopeptide repeat-containing protein alpha [Homo sapiens]	0	54.339	9	143	9	1	313	34	4.87	1553	187.58	9	9	0	831.9	1363.3	1042.8	1005.7	1719.6	1334.2	1133.6	1873.6	1364.5	2103.5	3659.5	2848.6
NP_060192.1	TRMT1	tRNA (guanine(26)-N(2))-dimethyltransferase isoform 1 [Homo sapiens]	0	54.324	11	92	11	1	659	72.2	7.64	854	147.17	11	11	0	1085.1	715.2	978.8	1318.9	823.2	1228.7	1466.5	921.8	1268.2	2967.3	1985.6	2745.1
NP_002991.2	SDHB	succinate dehydrogenase [ubiquinone] iron-sulfur subunit, mitochondrial precursor [Homo sapiens]	0	54.321	11	128	11	1	280	31.6	8.76	831	200.92	8	11	0	1633.9	2728	2739.8	1706	2802.4	2807	2207.9	3718.2	3735	5513.8	7419.2	8344.2
NP_065741.3	ANKHD1-EIF4EBP3	ANKHD1-EIF4EBP3 protein [Homo sapiens]	0	54.253	11	85	6	1	2617	277	5.86	1059	129.36	10	11	5	904.9	436.4	693.3	1263.2	544.1	869.6	1185.5	612.9	929.6	2567.7	1244.2	2148.7
NP_789782.1	CHMP4B	charged multivesicular body protein 4b [Homo sapiens]	0	54.218	10	80	10	1	224	24.9	4.82	498	133.18	10	9	0	1668.4	1011.6	1313.5	1808.6	1117.8	1429.7	2270.4	1305	1773.3	4495.8	2597.8	3417.5	Acetyl [N-Term]
NP_060272.3	DNAAF5	dynein axonemal assembly factor 5 [Homo sapiens]	0	54.174	11	107	11	1	855	93.5	6.42	829	167.28	11	11	0	855	966.9	1481.4	1075.8	1151.4	1754.3	1077.4	1178.1	1870.8	2136.2	2324.2	3653.9
XP_005263429.1	LRBA	lipopolysaccharide-responsive and beige-like anchor protein isoform X1 [Homo sapiens]	0	54.15	18	77	17	1	2868	319.5	5.6	241	101.98	14	18	1	1799.7	902.3	1467.7	2400.1	1101.3	1773.3	2549.8	1245	2032.4	5443.1	2668.2	4468.3
NP_060707.2	CCAR1	cell division cycle and apoptosis regulator protein 1 isoform a [Homo sapiens]	0	54.142	13	85	13	1	1150	132.7	5.76	730	127.23	11	13	0	932.8	1220.4	1137.9	1044.7	1378.2	1272.4	1237.1	1697.1	1588.3	2398.7	3309.8	2942.6
NP_003240.1	THOP1	thimet oligopeptidase [Homo sapiens]	0	54.083	13	87	13	1	689	78.8	6.05	396	123.57	12	13	0	1728.3	912.7	1075.8	2139.2	1093.7	1364.9	2352.3	1201.3	1527.2	5117.8	2554.2	3180.2
NP_001374096.1	ATXN2L	ataxin-2-like protein isoform 3 [Homo sapiens]	0	53.961	11	111	10	1	1097	115.5	8.66	1003	172.23	11	11	1	1069.6	1324.7	771.4	1174	1506.1	863.2	1462.4	1863.2	1022.6	3037.7	3786.3	2060.8
NP_060555.2	IPO9	importin-9 [Homo sapiens]	0	53.883	12	96	12	1	1041	115.9	4.81	1084	128.29	11	11	0	632.1	597.8	547.1	772.7	691.9	683.6	895.4	728.5	666.7	1849.3	1512.2	1417.9	Acetyl [N-Term]
NP_003125.3	SRP14	signal recognition particle 14 kDa protein isoform 1 [Homo sapiens]	0	53.819	8	114	8	1	136	14.6	10.04	1654	117.33	8	7	0	2679.9	1576.2	1757.4	3191.2	1830.4	2001.8	4002.6	2065.6	2346.3	7460	4052	4580
NP_075066.1	MRPL44	39S ribosomal protein L44, mitochondrial [Homo sapiens]	0	53.689	9	69	9	1	332	37.5	8.4	399	95.67	9	9	0	1429.6	1413.1	1724.6	1583	1474.1	1974.3	2037.8	1927.8	2250.6	4048.8	3812.4	4567.6
NP_006747.1	TCEA1	transcription elongation factor A protein 1 isoform 1 [Homo sapiens]	0	53.645	8	81	8	1	301	33.9	8.38	814	100.14	8	8	0	1119.7	859.8	519.6	1358.4	1052.6	689.5	1473.4	1102.9	642.1	3120.4	2417.7	1340.2
NP_996667.2	ECI2	enoyl-CoA delta isomerase 2 isoform 2 [Homo sapiens]	0	53.572	7	117	7	1	394	43.6	9	748	149.34	7	7	0	2086.3	2065.6	2052.1	2360.2	2351	2396	2289.2	2110.6	2382.5	3832.8	3406	3985.8
NP_000916.2	PDHB	pyruvate dehydrogenase E1 component subunit beta, mitochondrial isoform 1 precursor [Homo sapiens]	0	53.571	7	109	7	1	359	39.2	6.65	1071	173.39	7	7	0	1386.4	1438.5	1555.8	1444.1	1494.9	1634.5	1798.9	1904.2	2018.1	3169.9	3339.7	3604.5
NP_001259004.1	USP10	ubiquitin carboxyl-terminal hydrolase 10 isoform 1 [Homo sapiens]	0	53.492	10	79	10	1	802	87.5	5.27	1043	123.13	9	10	0	851.7	1773.2	1287.1	1056.8	2179.6	1571.7	1117.2	2513.2	1754.6	2211.2	5141.9	3619.7
NP_005443.3	WDR46	WD repeat-containing protein 46 isoform 1 [Homo sapiens]	0	53.475	11	38	11	1	610	68	9.67	321	55.9	9	11	0	831.2	240.6	235.1	916.4	237.9	252.5	1176	233.5	349.5	2190.8	458.6	670.2
NP_064535.1	SAR1A	GTP-binding protein SAR1a [Homo sapiens]	0	53.277	6	89	2	1	198	22.4	6.68	1308	140.43	5	6	3	1434.4	1388.1	1186	1688.1	1574.7	1459.3	1736	1750.4	1554.8	3365.1	3367.6	2917
NP_006793.1	SF3A3	splicing factor 3A subunit 3 isoform 1 [Homo sapiens]	0	53.234	11	93	10	1	501	58.8	5.38	797	131.87	9	11	1	1812.8	1121.3	1015.8	2108.8	1300.8	1182.7	2598.6	1560.6	1428.2	5131.3	3264.3	3020.1
NP_001123996.1	AP1M1	AP-1 complex subunit mu-1 isoform 1 [Homo sapiens]	0	53.171	13	54	13	1	435	49.8	7.61	318	81.06	12	13	0	399.1	620.3	594.1	511.1	763.6	737.1	503.5	840.7	798.7	1059.6	1800.5	1668.6
NP_150091.2	PSIP1	PC4 and SFRS1-interacting protein isoform 2 [Homo sapiens]	0	53.094	10	123	9	1	530	60.1	9.13	874	191.44	10	10	0	1428.1	2022.8	1829.6	1617.4	2300.9	1969.1	1980.1	2767.9	2507.3	3718.7	5316.8	4815
NP_066390.1	H2AC8	histone H2A type 1-B/E [Homo sapiens]	0	53.01	5	1091	2	1	130	14.1	11.05	20230	2046.67	5	5	0	7414.8	7756	7925.4	9055.9	9498.8	9583.7	10878.9	11670.8	11785.2	20289.4	21505.8	22020.7
NP_001356436.1	MOV10	helicase MOV-10 isoform 1 [Homo sapiens]	0	52.994	10	63	10	1	1003	113.6	8.82	779	107.25	9	10	0	811.7	802.7	556.8	911.6	856.6	590.4	1122.3	1277.8	899.7	1900.5	2055	1391.9
NP_060286.1	LYAR	cell growth-regulating nucleolar protein [Homo sapiens]	0	52.946	10	68	10	1	379	43.6	9.57	814	96.52	8	9	0	2201.4	1226.4	2123.9	2476.2	1345.2	2390.7	2883.8	1565.3	2901.2	6166.2	3479.7	6332
NP_057225.2	DYNC1LI1	cytoplasmic dynein 1 light intermediate chain 1 isoform 1 [Homo sapiens]	0	52.889	13	89	12	1	523	56.5	6.42	545	115.69	10	13	1	1134.9	610.6	884.2	1336.3	686.3	1104.9	1491.1	805	1181.9	3316.4	1718.4	2397.5
NP_001139685.2	TBC1D15	TBC1 domain family member 15 isoform 3 [Homo sapiens]	0	52.821	11	55	11	1	674	77.3	5.39	349	83.6	10	11	0	178	666.2	555.4	241.8	868.4	688.5	260.8	755.3	632.2	500.2	1382.9	1107.5
NP_065916.2	DHX36	ATP-dependent DNA/RNA helicase DHX36 isoform 1 [Homo sapiens]	0	52.814	12	50	11	1	1008	114.7	7.68	515	80.4	10	12	0	365.5	673.2	346	386.5	888.4	480.4	441.3	936.9	490.2	862.6	1747.9	908.4
NP_056005.1	DNAJC9	dnaJ homolog subfamily C member 9 [Homo sapiens]	0	52.772	9	186	9	1	260	29.9	5.73	2591	312.05	8	9	0	3347.9	3127.1	2812	4235.6	4002.4	3670.5	4653.6	4393	4122.8	10497.2	9847.9	8888.9
NP_036377.1	SNW1	SNW domain-containing protein 1 isoform 2 [Homo sapiens]	0	52.75	13	107	13	1	536	61.5	9.52	1040	104.23	11	12	0	1230.1	1047.5	1037.8	1406.8	1168	1189.5	1702.9	1481.6	1441.5	3411.1	3108.6	2966.4	Acetyl [N-Term]
NP_001351228.1	OXCT1	succinyl-CoA:3-ketoacid coenzyme A transferase 1, mitochondrial isoform 1 precursor [Homo sapiens]	0	52.735	9	92	9	1	527	57.1	7.69	989	147.22	8	9	0	1502.6	1548.1	1619.6	1877.9	2024.5	2089.2	2237.9	2377.7	2545.5	4625.8	4808	5238.5
NP_036457.1	MAPRE1	microtubule-associated protein RP/EB family member 1 [Homo sapiens]	0	52.7	11	79	9	1	268	30	5.14	438	128.64	8	10	2	2094.5	1407.8	1269.7	2334.8	1580.6	1566.7	2780.8	1871.9	1775.7	5635.3	3851.1	3706.7	Acetyl [N-Term]
NP_060422.4	PTCD3	pentatricopeptide repeat domain-containing protein 3, mitochondrial precursor [Homo sapiens]	0	52.66	12	64	12	1	689	78.5	6.42	431	97.37	10	12	0	962.1	835.1	986.8	1104.8	909.5	1071.5	1266.5	1082.7	1330.5	2382.4	2006.4	2407.8
NP_001020276.1	CSNK1A1	casein kinase I isoform alpha isoform 1 [Homo sapiens]	0	52.588	10	87	10	1	365	41.9	9.6	716	127.51	9	10	0	1693.5	1825.7	1554.5	2109.6	2189.4	1917.1	2309.4	2551.6	2272.5	5128.7	5487.9	4644.5
NP_002856.1	RAB2A	ras-related protein Rab-2A isoform a [Homo sapiens]	0	52.525	8	101	8	1	212	23.5	6.54	952	137.46	8	7	0	1667.4	1550.3	1998.9	1756.5	1757.7	2182.1	2253.3	2097.5	2715.2	4334.3	4021.1	5571.4	Acetyl [N-Term]
XP_016875252.1	PZP	pregnancy zone protein isoform X1 [Homo sapiens]	0	52.515	4	229	2	1	1500	165.9	6.68	1668	351.83	4	4	0	401.8	447.8	460.5	576.3	613	640.8	406.1	394.6	485.4	597.8	654.7	756.7
NP_005792.1	EIF1	eukaryotic translation initiation factor 1 [Homo sapiens]	0	52.367	6	100	2	1	113	12.7	7.44	2258	164.16	6	5	4	1327	1036.3	867	1564.8	1174.9	1061	1679.3	1278.7	1169.2	3636.5	2837.7	2575.9	Acetyl [N-Term]
NP_631961.1	TAF15	TATA-binding protein-associated factor 2N isoform 1 [Homo sapiens]	0	52.217	8	197	5	1	592	61.8	8.02	2377	295.46	7	8	0	709.8	645.3	649.7	888.8	789.9	753.4	969.8	876.7	812.8	1928.1	1718.4	1594.7
NP_005222.2	CTTN	src substrate cortactin isoform a [Homo sapiens]	0	52.187	10	71	10	1	550	61.5	5.4	601	106.39	10	10	0	436.9	1036.6	1031.5	485.7	1098.7	1061.5	613.6	1495.7	1404.9	1208.5	2819.6	2724.4
NP_003631.2	ELP1	elongator complex protein 1 isoform 1 [Homo sapiens]	0	52.151	9	49	9	1	1332	150.2	5.94	590	85.32	8	9	0	575	723.4	809.5	659	873.1	963.8	675.9	872.9	1014.7	1279.8	1597	1999.3
NP_002558.1	PEBP1	phosphatidylethanolamine-binding protein 1 [Homo sapiens]	0	52.097	8	109	8	1	187	21	7.53	570	165.83	8	8	0	1880.5	1654.1	929.9	2021.3	1858	1023.6	2546.9	2279.9	1287.4	4828.9	4435.6	2458.3
NP_059122.2	NUP54	nucleoporin p54 isoform 1 [Homo sapiens]	0	52.077	13	70	12	1	507	55.4	7.02	344	97.1	12	13	0	1244.8	432.8		1568.8	484.3		1645	532.8		3375.1	947.5
NP_110382.3	TMX1	thioredoxin-related transmembrane protein 1 precursor [Homo sapiens]	0	52.01	11	113	11	1	280	31.8	4.98	663	178.76	11	11	0	1899.3	2432.6	2323.2	1939.9	2532.9	2476.4	2473.2	3072.7	3132.3	4661.6	5905.4	5986.7
NP_006750.3	UGP2	UTP--glucose-1-phosphate uridylyltransferase isoform a [Homo sapiens]	0	51.97	11	64	11	1	508	56.9	8.15	646	106.54	10	11	0	1608.4	1000	801.3	1906.4	1185.2	888.4	2174.1	1476.3	1095.5	4310.5	3167	2296.1
NP_002387.1	ME2	NAD-dependent malic enzyme, mitochondrial isoform 1 precursor [Homo sapiens]	0	51.921	8	54	8	1	584	65.4	7.61	656	92.1	8	8	0	372.2	252	287.7	407.6	260.3	297.7	498.5	321.6	381.3	758.3	524.8	679.8
NP_056417.2	TOR1AIP1	torsin-1A-interacting protein 1 isoform 2 [Homo sapiens]	0	51.9	11	64	11	1	583	66.2	8.18	723	105.03	11	11	0	796.1	691	1059.7	852.7	717.1	1261.4	1162.5	936.9	1565.6	2244.6	1865.8	2970.6
NP_055204.4	PELP1	proline-, glutamic acid- and leucine-rich protein 1 isoform 1 [Homo sapiens]	0	51.899	8	64	8	1	1130	119.6	4.34	886	94.87	8	7	0	370.4	695.3	385	509.1	854.4	451.1	499.2	944.5	493.8	918.7	1774.4	992.6	Acetyl [N-Term]
NP_006388.2	RNASEH2A	ribonuclease H2 subunit A [Homo sapiens]	0	51.882	9	63	9	1	299	33.4	5.25	435	87.2	8	8	0	949.3	1016.2	687.8	1140.9	1136.3	757.3	1269.2	1319.5	903.1	2409	2566.2	1869.2
NP_000185.1	HPRT1	hypoxanthine-guanine phosphoribosyltransferase [Homo sapiens]	0	51.871	7	115	7	1	218	24.6	6.68	1626	179.04	7	7	0	823.6	1163.3	1131.4	993.6	1354.3	1341.4	1043.6	1569.7	1479.2	2047.1	2969.2	2912.1
sp	#N/A	cathepsin D preproprotein [Homo sapiens]	0	51.822	9	93	9	1	412	44.5	6.54	820	140.91	8	9	0	1705.7	1777.9	1837.3	1816	1887.3	1930.6	2300.6	2446.2	2404.3	4387.3	4850.9	4892.7
NP_000979.1	RPL27	60S ribosomal protein L27 [Homo sapiens]	0	51.82	6	230	6	1	136	15.8	10.56	1650	332.11	6	6	0	7003.3	6254.5	5812.3	8076.9	7207.3	6832.1	9595.8	8560.9	8020.9	19773.1	18083	16538.7
NP_055288.1	DIMT1	probable dimethyladenosine transferase isoform 1 [Homo sapiens]	0	51.724	10	86	10	1	313	35.2	9.99	586	116.19	9	10	0	2533	1941.2	2625.6	2457.8	1894.6	2565.9	3265.4	2337	3452.5	5533.4	3904.4	6484.5
NP_065143.2	ATP13A1	endoplasmic reticulum transmembrane helix translocase [Homo sapiens]	0	51.71	11	49	11	1	1204	132.9	8.13	324	62.31	11	11	0	514.7	228.7	297.3	637.5	277.6	329.2	635.7	282.7	404	1319.6	532.8	718.3
NP_001278825.1	RAP1A	ras-related protein Rap-1A precursor [Homo sapiens]	0	51.684	7	116	2	1	184	21	6.67	1455	177.85	7	7	0	84.9	120.8	167.1	112.1	159.4	196.6	129.5	153.5	222.1	270	300.1	507.2
XP_016863890.1	SEPTIN11	septin-11 isoform X2 [Homo sapiens]	0	51.641	10	139	6	1	439	51	7.01	1488	204.93	9	10	0	701.8	743.4	679.8	874	865.6	760.9	888.9	964.5	824.1	1635.8	1718.2	1523.5
NP_112483.1	LAS1L	ribosomal biogenesis protein LAS1L isoform 1 [Homo sapiens]	0	51.577	10	56	10	1	734	83	4.73	370	56.99	9	10	0	843.5	411.8	429	972	496.4	529.8	1096.2	505.3	612.2	2131.2	950.5	1137.7
NP_076962.2	NUP37	nucleoporin Nup37 [Homo sapiens]	0	51.509	9	110	9	1	326	36.7	5.92	1183	176.57	8	9	0	1843.5	1329.9	1503.7	2166.9	1546.5	1806.6	2693	1893.5	2188.4	5450.8	3770.2	4362.2
XP_047277052.1	SEPTIN7	septin-7 isoform X5 [Homo sapiens]	0	51.464	11	138	1	1	407	47.1	8.02	1410	217.48	11	10	0													Acetyl [N-Term]
NP_003960.1	UBE2M	NEDD8-conjugating enzyme Ubc12 [Homo sapiens]	0	51.41	8	183	8	1	183	20.9	7.69	2178	267.2	7	8	0	2799.4	3173.2	3133.4	3373.2	3714.4	3743.6	4041.2	4451.1	4435.2	8475.4	9106.4	9065.5
XP_047278113.1	ELOC	elongin-C isoform X1 [Homo sapiens]	0	51.403	6	95	6	1	112	12.5	4.78	1371	150.32	6	6	0	1866.4	1885.3	1062.5	1931.5	1972.8	1082.3	2693.9	2665.3	1519.9	5060.9	4854.6	2675.3
XP_011538682.1	SEC24C	protein transport protein Sec24C isoform X1 [Homo sapiens]	0	51.33	8	45	8	1	1117	120.9	7.09	501	69.29	6	8	0	492.3	266.7	680.1	624.6	318.7	882.5	635.5	332	894.6	1369.6	673.4	1904.3
NP_076983.1	NOC4L	nucleolar complex protein 4 homolog [Homo sapiens]	0	51.145	9	63	9	1	516	58.4	7.49	498	93.1	9	9	0	1255.4	966.1	493.6	1477.8	1143.3	549.5	1577.9	1126.8	575.6	2883.6	2058	996.8
NP_863654.1	ACOT7	cytosolic acyl coenzyme A thioester hydrolase isoform hBACHb [Homo sapiens]	0	51.076	8	58	8	1	380	41.8	8.54	396	83.37	8	8	0	977.8	483	818.2	1173.6	663.1	975.8	1274.8	688.1	1136	2690.9	1424.3	2469.7
NP_003128.3	SRPK1	SRSF protein kinase 1 [Homo sapiens]	0	51.063	9	80	9	1	655	74.3	6.16	726	115.97	9	9	0	888.5	1251.3	647	1082.8	1341.6	748.6	1396.7	1636.3	955.6	2611	3355	1854.4
NP_005713.1	ACTR2	actin-related protein 2 isoform b [Homo sapiens]	0	51.006	10	112	9	1	394	44.7	6.74	1328	203.34	7	10	0	1785.5	1047.9	579.4	1904.7	1206.1	666.8	2300.9	1522.7	732.9	4534.6	2999.7	1494.5
NP_001181.2	BCAT2	branched-chain-amino-acid aminotransferase, mitochondrial isoform a precursor [Homo sapiens]	0	50.899	9	81	9	1	392	44.3	8.65	534	123.95	9	9	0	1656	1617.4	1473	2096.6	1923	1808.8	2260	2292.9	1992.3	4845.8	4580.3	4235.9
NP_001107563.1	CDC27	cell division cycle protein 27 homolog isoform 1 [Homo sapiens]	0	50.828	10	47	10	1	830	92.6	7.12	424	79.4	10	9	0	369.6	258.5	346.1	435.4	347.6	411	486.1	334.3	431.5	921	624.1	810.8
XP_006715770.1	BZW2	eIF5-mimic protein 1 isoform X1 [Homo sapiens]	0	50.763	13	134	11	1	419	48.1	6.68	893	203.14	13	13	0	2000.8	1791.8	1776.2	2259.8	1870.7	1912.2	2803.8	2388.3	2452	5538.8	4621.2	4720.3
NP_001364227.1	NDUFS2	NADH dehydrogenase [ubiquinone] iron-sulfur protein 2, mitochondrial isoform 1 precursor [Homo sapiens]	0	50.75	11	123	11	1	463	52.5	7.55	738	174.14	11	11	0	2381.7	2184.7	1853.2	2664.1	2615.6	2078.6	2953.4	2742.1	2222.8	5672.1	5141.4	4270.3
NP_006236.1	PPP2R5D	serine/threonine-protein phosphatase 2A 56 kDa regulatory subunit delta isoform isoform 1 [Homo sapiens]	0	50.518	10	64	6	1	602	69.9	8.13	819	99.46	8	10	4	1151.4	1858.1	1209.9	1361	2101.8	1530.9	1522.7	2402.8	1728.6	3371.8	5378.9	3611.8
NP_004587.1	SNRPA	U1 small nuclear ribonucleoprotein A [Homo sapiens]	0	50.505	10	153	8	1	282	31.3	9.83	1704	210.1	9	9	2	4985.9	3955.1	5050.6	5586.5	4557.2	5707.5	7109.1	5660.6	7100.7	14688.8	11487.6	14797.3	Acetyl [N-Term]
XP_011541982.1	UTP15	U3 small nucleolar RNA-associated protein 15 homolog isoform X1 [Homo sapiens]	0	50.393	14	51	14	1	518	58.4	9.11	287	58.06	12	13	0	901.5	608.2	462.4	951.9	611	505.7	1180.8	837.1	604	2380.6	1557.8	1119.2	Acetyl [N-Term]
NP_001376654.1	GLOD4	glyoxalase domain-containing protein 4 isoform 5 [Homo sapiens]	0	50.387	11	68	11	1	364	40	7.15	785	112.59	9	11	0	1771.4	1310.2	1381.1	1813.7	1373.7	1485.1	2512.7	1848.8	1947.7	4788.2	3579	3890.4
NP_055871.1	RRP1B	ribosomal RNA processing protein 1 homolog B [Homo sapiens]	0	50.371	11	60	11	1	758	84.4	9.76	666	80.06	10	11	0	936.8	1065.9	1042.8	929.3	1037	1046.2	1258.7	1393.8	1349.9	2369.9	2553.8	2603.7
NP_001405.1	EIF2B1	translation initiation factor eIF-2B subunit alpha [Homo sapiens]	0	50.334	10	73	10	1	305	33.7	7.33	604	113.88	9	9	0	1785.5	1516.1	1494.4	1895.6	1572.3	1614.6	2296.8	1885.9	1924	4341.3	3355.4	3529.4	Acetyl [N-Term]
NP_057569.2	VTA1	vacuolar protein sorting-associated protein VTA1 homolog isoform a [Homo sapiens]	0	50.33	8	86	8	1	307	33.9	6.29	1703	100.24	8	7	0	1552	1649	1333.8	1843	1956	1581.6	2174.8	2263.4	1789.6	4148.1	4377.5	3581.7	Acetyl [N-Term]
NP_004955.2	HDAC1	histone deacetylase 1 [Homo sapiens]	0	50.297	8	88	4	1	482	55.1	5.48	701	144.63	7	8	0	288	79.8	243.3	368	88.1	253.5	430.2	102.2	305	953	218.5	673.9
NP_001138898.1	YBX3	Y-box-binding protein 3 isoform b [Homo sapiens]	0	50.249	6	98	3	1	303	31.9	9.66	1846	172.34	6	6	0	158.6	132.3	444.9	176.1	194.2	467	218.3	192.1	606.1	458.2	401.6	1238.4
NP_006322.4	EMG1	ribosomal RNA small subunit methyltransferase NEP1 isoform 1 [Homo sapiens]	0	50.245	9	77	9	1	244	26.7	9.17	916	89.76	9	8	0	303.6	1193.5	975.7	379.9	1427	1202	404.8	1586.7	1337.1	774.5	3455.1	2775.6	Acetyl [N-Term]
NP_001153408.1	EBNA1BP2	probable rRNA-processing protein EBP2 isoform 1 [Homo sapiens]	0	50.24	11	127	11	1	361	40.7	9.98	700	184.86	11	10	0	2428.2	2258.2	1815.4	2977.6	2672.6	2065.1	3324.6	2843	2416.9	6737.4	5771	4737.5	Acetyl [N-Term]
NP_004729.1	VAPB	vesicle-associated membrane protein-associated protein B/C isoform 1 [Homo sapiens]	0	50.24	9	97	8	1	243	27.2	7.3	1030	147.92	9	9	0	571.7	891	607.7	612.3	955	641.8	737.5	1175.8	746.2	1358.4	2312.6	1498.9
NP_002802.2	PSMD7	26S proteasome non-ATPase regulatory subunit 7 [Homo sapiens]	0	50.163	7	116	7	1	324	37	6.77	782	154.15	7	6	0	1563	2351.2	1959.4	1772.6	2654.5	2220.9	2246.1	3454.2	2796.9	4339.5	6768.9	5628.3
NP_055768.3	DIS3	exosome complex exonuclease RRP44 isoform a [Homo sapiens]	0	50.156	12	64	12	1	958	108.9	7.14	333	80.95	10	12	0	804	764.9	1048.6	848.2	747.2	1108.5	974.3	920.5	1261.6	1600.4	1685.5	2156.6
NP_055984.1	RRS1	ribosome biogenesis regulatory protein homolog [Homo sapiens]	0	50.114	11	114	11	1	365	41.2	10.7	1021	164.1	11	10	0	1654.7	1180.3	1113.9	1989.2	1425	1320.9	2362.2	1622.4	1527.2	4717.1	3326.7	3137.7	Acetyl [N-Term]
NP_003553.2	SLC25A11	mitochondrial 2-oxoglutarate/malate carrier protein isoform 1 [Homo sapiens]	0	50.091	9	63	9	1	314	34	9.91	1181	77.36	8	8	0	1254.1	1239.3	375.4	1463.1	1486	407.2	1534.4	1513.6	425.4	3296	3045.7	836.7	Acetyl [N-Term]
sp	#N/A	SUMO-conjugating enzyme UBC9 [Homo sapiens] SUMO-conjugating enzyme UBC9 [Homo sapiens] SUMO-conjugating enzyme UBC9 [Homo sapiens] SUMO-conjugating enzyme UBC9 [Homo sapiens]	0	50.076	6	92	6	1	158	18	8.66	920	149.13	6	6	0	1603.8	2172.6	2031.6	1609.7	2282.7	2093.9	1953	2721.3	2508.7	4131.9	5716.2	5181.7
NP_005722.1	ARPC2	actin-related protein 2/3 complex subunit 2 [Homo sapiens]	0	50.049	10	116	10	1	300	34.3	7.36	1049	172.06	9	10	0	2719.1	2035.9	2557.5	2911.3	2089	2531.2	3265.2	2739.7	3327.7	6950.2	5495.8	6817.5
NP_001386939.1	G3BP2	ras GTPase-activating protein-binding protein 2 isoform a [Homo sapiens]	0	49.95	9	104	7	1	482	54.1	5.55	682	133.27	8	8	0	1354.3	1317.5	1000	1520.9	1551.7	1179.1	1867.4	1900.9	1394.6	3796.6	3881.5	2798.4
NP_056156.2	NCAPH	condensin complex subunit 2 isoform 1 [Homo sapiens]	0	49.929	12	105	12	1	741	82.5	5.06	977	157.73	11	12	0	2378.9	2076.9	2230.1	2880	2356.7	2533.1	3457.9	3003	3165.6	6938.1	6234	6510.5
NP_079110.1	MCMBP	mini-chromosome maintenance complex-binding protein isoform 1 [Homo sapiens]	0	49.905	10	71	10	1	642	72.9	5.87	660	97.9	9	10	0	653.9	810.5	1011.8	795.6	961.3	1189.1	934.1	1062.8	1330.3	1824.3	2028.5	2591.9
NP_001248763.1	TBRG4	FAST kinase domain-containing protein 4 isoform 3 [Homo sapiens]	0	49.866	12	82	12	1	642	71.8	7.3	505	115.03	10	12	0	1488.3	1773.4	1121.9	1560.5	1881.3	1193.3	1916.7	2328.7	1450.2	3848.6	4802.7	2921.5
NP_001288172.1	ARHGDIA	rho GDP-dissociation inhibitor 1 isoform e [Homo sapiens]	0	49.801	9	106	9	1	249	27.5	5.01	1098	144.54	6	8	0	2144	2088.2	2409.5	2571	2439.1	2902.8	3198.6	3004.3	3535.1	7242	6724.8	7747.2	Acetyl [N-Term]
NP_002729.2	PRKCB	protein kinase C beta type isoform 2 [Homo sapiens]	0	49.641	12	52	11	1	673	77	7.02	393	78.3	10	12	1	922.2	662.9	588.4	1104.7	865.2	694.1	1263.3	973.6	835.2	2525.9	2046	1619.5
NP_000066.1	CDK4	cyclin-dependent kinase 4 [Homo sapiens]	0	49.572	11	82	10	1	303	33.7	7.01	535	146.34	10	11	0	3491.9	2780.2	2366.4	3754.2	3020.8	2570.7	4637.1	3846.5	3203.6	9105.9	8041.2	6759.1
NP_001010.2	RPS15A	40S ribosomal protein S15a [Homo sapiens]	0	49.558	11	245	11	1	130	14.8	10.13	1306	278.64	8	11	0	7144.7	6756.5	6274.9	8839.6	8454.9	7730.9	10931.3	10326.6	9556.4	21436	20190.1	19151.7
NP_002755.1	PRPS1	ribose-phosphate pyrophosphokinase 1 isoform 1 [Homo sapiens]	0	49.509	11	108	4	1	318	34.8	6.98	1467	185.62	10	10	7	2528.9	1989	1669.8	3085.4	2304.3	2022.5	3306	2636.2	2210.9	6902.8	5342.5	4880.5	Acetyl [N-Term]
XP_005252973.1	RHOG	rho-related GTP-binding protein RhoG isoform X1 [Homo sapiens]	0	49.431	8	131	7	1	191	21.3	8.12	2181	221.86	8	8	1	2425.7	2124.6	1450.8	3176.5	2927.1	1791.3	3421.5	3218.9	1984.7	7933.7	7428.7	4756.2
NP_109587.1	MAP2K2	dual specificity mitogen-activated protein kinase kinase 2 [Homo sapiens]	0	49.419	10	56	6	1	400	44.4	6.55	369	82.22	10	10	4	1397.2	790.6	1234.9	1712.6	1043.3	1407.7	1764.4	1123.7	1571.4	3515.6	2385	3373.6
XP_047288752.1	FANCI	Fanconi anemia group I protein isoform X1 [Homo sapiens]	0	49.415	12	57	12	1	1328	149.2	6.74	344	75.2	11	12	0	472.9	638.1	613.3	622	785.7	776.5	675.7	791.4	850.2	1306.8	1408.1	1621.6
XP_005249816.1	OGDH	2-oxoglutarate dehydrogenase, mitochondrial isoform X1 [Homo sapiens]	0	49.379	12	54	12	1	1038	117.6	6.92	303	72.74	12	11	0	967.3	528.8	618.2	1135.4	605.4	713.1	1203.7	695.6	860.6	2354.8	1772.6	1763.6
NP_004584.1	TRA2B	transformer-2 protein homolog beta isoform 1 [Homo sapiens]	0	49.301	6	223	6	1	288	33.6	11.25	1287	236.3	6	6	0	3514.3	3623.9	3434.3	4364.5	4497	4150.5	5040.3	5458.9	5066.6	9947.5	10789.4	10138.2
NP_037366.1	EIF3K	eukaryotic translation initiation factor 3 subunit K isoform 1 [Homo sapiens]	0	49.188	6	237	6	1	218	25	4.93	3274	371.74	6	6	0	3025.1	2596.2	2660.3	3695.7	3241.2	3307.6	4076	3494.7	3662.2	8384.7	7243.8	7379.8
NP_001719.2	BSG	basigin isoform 1 precursor [Homo sapiens]	0	49.18	7	120	7	1	385	42.2	5.66	1140	164.52	7	7	0	2005.5	1748.1	1716.8	2302.2	2018	1960.4	2834.5	2579.6	2442.5	5924.9	5300.4	5033.3
NP_001273677.1	MRPS27	28S ribosomal protein S27, mitochondrial isoform 1 [Homo sapiens]	0	49.163	9	61	9	1	428	49.1	6.33	451	92.79	8	9	0	963.4	585.4	388.5	1037.6	640.9	457.2	1318.3	810.4	598	2414.2	1409.7	978.9
NP_596867.1	ITGB1	integrin beta-1 isoform 1A precursor [Homo sapiens]	0	49.092	9	94	9	1	798	88.4	5.39	787	155.92	9	9	0	1515.5	1636.6	1554.3	1740.9	1859.1	1787.5	2158.1	2233.3	2190.4	4678.2	4711.5	4633.5
NP_036265.3	COPG2	coatomer subunit gamma-2 isoform 1 [Homo sapiens]	0	49.017	10	65	6	1	871	97.6	5.81	780	113.57	9	10	0	1436.4	303.1	1563.5	1457.1	337	1912.6	1759.1	393.7	1701.7	3135	735.2	3353.6
NP_003192.1	TFAM	transcription factor A, mitochondrial isoform 1 precursor [Homo sapiens]	0	49.013	11	167	11	1	246	29.1	9.72	885	215.37	9	11	0	5199.9	5070	5210	5015.1	4666.1	4856	7227.1	6927	7117.9	12443.2	11945.1	12621.5
NP_005315.1	H3-3B	histone H3.3 [Homo sapiens]	0	48.964	9	458	2	1	136	15.3	11.27	1348	538	6	9	0	384.3	412.1	373.1	429.3	403.5	426.1	549.2	578.9	538	1189.2	1190.9	1170.3
XP_011528354.1	PITPNB	phosphatidylinositol transfer protein beta isoform isoform X1 [Homo sapiens]	0	48.946	11	46	11	1	274	31.8	6.06	399	61.83	9	11	0	1080.2	959.5	547.4	1127.5	1025.1	632.9	1472.8	1365.2	806.7	2783.5	2608.2	1490.4
NP_001598.1	ACAA1	3-ketoacyl-CoA thiolase, peroxisomal isoform a [Homo sapiens]	0	48.925	7	35	7	1	424	44.3	8.44	313	58.48	7	7	0	152	249.5	117.2	189.8	294	139.7	186.3	327.9	140.9	337.1	612.2	265.2
NP_001310912.1	CTNNA1	catenin alpha-1 isoform 1 [Homo sapiens]	0	48.919	9	49	8	1	906	100	6.29	589	91.71	8	9	1	254	226	616.8	349.5	308.6	860.3	342.2	288.4	805.8	773.6	708.7	1772.2
NP_002706.1	PPP2CA	serine/threonine-protein phosphatase 2A catalytic subunit alpha isoform isoform 1 [Homo sapiens]	0	48.917	10	91	10	1	309	35.6	5.54	694	116.92	10	10	0	1270.6	910.1	1474.7	1554.5	1064.8	1719.3	1818.7	1159.3	2018.9	3675.7	2294.9	4272.8
NP_000984.1	RPL31	60S ribosomal protein L31 isoform 1 [Homo sapiens]	0	48.902	8	291	8	1	125	14.5	10.54	4283	503.64	8	8	0	7503.6	7469.8	7162.2	8393.1	8291.5	7952.2	10156.3	10038.5	9764.5	21053	20845.4	20922.1
NP_001008895.1	CUL4A	cullin-4A isoform 1 [Homo sapiens]	0	48.792	15	86	10	1	759	87.6	8.13	683	114.59	9	15	4	1774.8	567	1173.6	2650.5	891.2	1724.9	2493.9	825.5	1673.4	6841.8	2449.5	4666.7
NP_001091990.1	HTATIP2	oxidoreductase HTATIP2 isoform a precursor [Homo sapiens]	0	48.73	9	72	9	1	276	30.1	8.38	606	101.29	8	9	0	1803.3	2259.6	802.8	2073.2	2490.7	840.4	2595	3260.9	1169.8	4917.8	6445.5	2134.5
NP_006397.1	PRDX4	peroxiredoxin-4 precursor [Homo sapiens]	0	48.71	7	138	5	1	271	30.5	6.29	1581	233.57	7	7	0	2067.7	1456.4	1267.9	1961.8	1397.9	1222.3	2827.6	1926.5	1701.5	4451.2	3091.6	2754.4
NP_000982.2	RPL28	60S ribosomal protein L28 isoform 2 [Homo sapiens]	0	48.706	9	262	9	1	137	15.7	12.02	2395	367.14	7	9	0	8721.1	11089.9	10814.8	9967.5	12874.3	12370.6	12872.8	16722.9	16225.2	28200.6	36836	35430.4
XP_011515423.2	CYRIB	CYFIP-related Rac1 interactor B isoform X1 [Homo sapiens]	0	48.704	10	79	10	1	438	49.4	7.2	735	89.45	9	10	0	867.1	1518.1	1421.4	975.9	1511.5	1418.4	1224	1946.5	1888.2	2253.1	3723.8	3679.7
NP_001092755.1	PTMA	prothymosin alpha isoform 1 [Homo sapiens]	0	48.685	6	203	6	1	111	12.2	3.78	4563	266.46	6	5	0	4004.5	2778.2	2948.7	5567	3862.5	4109	5657.8	3944	4157.4	15550.8	10636.8	11073.2	Acetyl [N-Term]
NP_006775.1	WDR3	WD repeat-containing protein 3 [Homo sapiens]	0	48.665	11	67	11	1	943	106	6.64	493	89.75	11	11	0	1552.3	1389	811.1	1593.1	1368.4	778.6	1937.2	1775.5	999.8	3360.3	3215.5	1770.2
NP_071415.1	MCCC2	methylcrotonoyl-CoA carboxylase beta chain, mitochondrial isoform 1 precursor [Homo sapiens]	0	48.654	8	43	8	1	563	61.3	7.68	441	66.88	7	8	0	836.6	1149.1	604	814.7	1040.6	558.1	1131.9	1653.5	841.1	2001.3	2870.9	1409.7
NP_001135757.1	RPS24	40S ribosomal protein S24 isoform d [Homo sapiens]	0	48.605	3	186	3	1	289	32.4	10.15	2789	342.33	3	3	0	2577.8	2829.1	3611.2	2902.9	3191.5	4010.9	3328.2	3684.7	4768.5	6250.7	6996.5	9024.4
NP_006824.2	COPS6	COP9 signalosome complex subunit 6 [Homo sapiens]	0	48.598	8	64	8	1	327	36.1	5.73	512	100.96	8	8	0	696.5	1036.8	936.7	905	1309.3	1229.7	956.6	1389.9	1293.5	1827.7	2797.3	2542.9
NP_002259.1	KPNA4	importin subunit alpha-3 [Homo sapiens]	0	48.497	8	75	4	1	521	57.9	4.96	869	133.99	8	8	0	125.3	296.6	83.3	152.2	374.6	102.4	141.8	365.3	101.4	251	644	186.8
NP_001098016.1	RPP30	ribonuclease P protein subunit p30 isoform a [Homo sapiens]	0	48.448	9	62	9	1	322	35.5	9.61	722	87.53	8	8	0	667	644.3	481.8	1054.8	865.7	553.3	790.7	840.4	612.1	2470.6	1547.8	1106.6	Acetyl [N-Term]
XP_011535346.1	RBM25	RNA-binding protein 25 isoform X1 [Homo sapiens]	0	48.448	12	75	12	1	843	100.1	6.32	577	100.48	10	12	0	2737.6	2452.9	2374.4	2987.9	2436.7	2459.5	3878.4	3135.4	3025.1	7821.6	6745.8	6447.4
NP_116021.2	PAPOLA	poly(A) polymerase alpha isoform 1 [Homo sapiens]	0	48.442	12	59	12	1	745	82.8	7.37	377	84.38	11	12	0	568.2	1060.1	511	707.8	1160.2	539.2	685.5	1328.1	630.8	1315.8	2575.5	1210.5
NP_005036.2	RELN	reelin isoform a precursor [Homo sapiens]	0	48.373	17	73	17	1	3460	388.1	5.88	409	83.92	15	17	0	517.8	482.4	588.3	702.4	673.3	830.3	736.4	660	852.1	1480.9	1403.9	1820.1
XP_024307426.1	SMARCA4	transcription activator BRG1 isoform X1 [Homo sapiens]	0	48.325	12	87	6	1	1679	188	8.19	640	129.43	10	12	6	1905.2	2280.4	1092	2258.9	2593.6	1225.1	2479.1	3094.3	1577.1	4941.3	6169.8	3121.7
XP_047304609.1	GNB4	guanine nucleotide-binding protein subunit beta-4 isoform X1 [Homo sapiens]	0	48.139	6	121	1	1	340	37.5	6	1311	177	6	6	0	86.4	80.3	82.4	94.5	95.5	97.7	111.1	101.6	111.2	242.3	231	219.3
NP_115766.3	NIFK	MKI67 FHA domain-interacting nucleolar phosphoprotein [Homo sapiens]	0	48.118	9	90	9	1	293	34.2	9.88	891	121.63	9	8	0	1517.2	1318.5	1320.5	1833.4	1529.2	1486.2	2170.1	1849.5	1880.1	4485.6	3790.8	3852.2	Acetyl [N-Term]
NP_060206.2	THUMPD1	THUMP domain-containing protein 1 [Homo sapiens]	0	48.072	12	77	12	1	353	39.3	7.88	446	105.24	11	11	0	1263.7	1441.3	1168.7	1544.1	1816.5	1469.4	1849.9	2029.3	1687.2	3924.2	4215.9	3668.2	Acetyl [N-Term]
NP_006835.2	ILVBL	2-hydroxyacyl-CoA lyase 2 [Homo sapiens]	0	48.05	5	56	5	1	632	67.8	8.15	854	101.49	5	5	0	213.8	460.9	403.4	267.5	599.6	530.4	256.3	643.8	501.9	454.3	1213.1	1035.3
NP_055946.1	WDR43	WD repeat-containing protein 43 [Homo sapiens]	0	48.028	8	36	8	1	677	74.8	5.57	304	63.79	7	8	0	915.7	591.7	690	976	604	700.5	1286	850.9	1022.6	2336.1	1552.7	1780.9
NP_653164.2	RPIA	ribose-5-phosphate isomerase [Homo sapiens]	0	48.015	6	51	6	1	311	33.2	8.54	725	104.49	5	6	0	364.3	369.7	262.3	490.8	425.3	368.1	496.8	519	347.4	884.1	1068.6	659.2
NP_001317217.1	SMARCC2	SWI/SNF complex subunit SMARCC2 isoform d [Homo sapiens]	0	47.999	12	72	7	1	1245	136.1	5.71	542	100.89	10	12	0	198.9	335	776.9	225.1	443.5	989.2	300.5	509.2	1193.3	546.2	975.1	2424.2
NP_006378.3	CHERP	calcium homeostasis endoplasmic reticulum protein [Homo sapiens]	0	47.78	10	91	10	1	916	103.6	9.04	729	126.62	10	10	0	2028.3	1145.1	1011.6	2378.5	1389.7	1248.1	2877.3	1565	1514.6	5629.5	2953.6	2752.9
NP_699160.2	ALDH16A1	aldehyde dehydrogenase family 16 member A1 isoform 1 [Homo sapiens]	0	47.68	10	75	10	1	802	85.1	6.79	489	97.29	9	10	0	1482.2	1163.2	635.2	1756	1312.1	673.1	1968.7	1494.3	742.9	4482.5	3378.8	1642.3
XP_047274033.1	PFDN6	prefoldin subunit 6 isoform X1 [Homo sapiens]	0	47.617	7	63	7	1	129	14.6	8.88	322	105.92	5	7	0	1288.2	1357.8	1450.2	1565.1	1673.1	1747.4	1719.9	1691.4	1758	3508.2	3430.8	3567.6
NP_038461.2	TNPO2	transportin-2 isoform 2 [Homo sapiens]	0	47.605	10	111	6	1	887	100.3	4.98	1039	135.62	10	9	0	289.3	673.3	474.4	347.6	825.5	548.7	334.2	879.9	551	739.9	1799.4	1243.1	Acetyl [N-Term]
XP_005269298.1	#N/A	squamous cell carcinoma antigen recognized by T-cells 3 isoform X1 [Homo sapiens]	0	47.531	16	77	15	1	981	111.9	5.5	235	93.16	13	16	0	1758.2	1005	1670.4	2088.7	1225.2	1985.8	2485	1374.1	2378.4	4767.4	2749.6	5188.5
NP_001265568.1	RANBP1	ran-specific GTPase-activating protein isoform 1 [Homo sapiens]	0	47.469	6	163	6	1	278	31.9	8.75	1806	270.63	6	6	0	3603	3366.5	3379.2	3968.9	3658	3569.5	4827.5	4500.4	4517	9701	9020.5	9128.5
NP_001014.1	RPS20	40S ribosomal protein S20 isoform 2 [Homo sapiens]	0	47.352	6	250	6	1	119	13.4	9.94	2388	358.32	6	6	0	4257.2	4184.4	3401.2	5247.4	5039.2	4020.4	6026.2	5810.3	4651.1	12266.7	11937.9	9501.6
NP_001026854.1	SRSF7	serine/arginine-rich splicing factor 7 isoform 1 [Homo sapiens]	0	47.29	9	193	8	1	238	27.4	11.82	2178	277.94	8	9	0	1931.8	2237.4	2817.6	2100.8	2401.9	3073	2815.5	3162.8	3982.5	5483.3	6121.7	8075
NP_064621.3	MRPL1	39S ribosomal protein L1, mitochondrial precursor [Homo sapiens]	0	47.283	7	55	7	1	325	36.9	8.78	767	96.54	6	7	0	387	511	619.6	444.5	581.7	740	531	624.2	833.1	1044.6	1275.3	1659.5
XP_047302310.1	TRIP12	E3 ubiquitin-protein ligase TRIP12 isoform X1 [Homo sapiens]	0	47.213	12	52	12	1	2068	228.4	8.6	623	74.68	11	11	0	326.6	723.2	215.6	389.2	805.4	228	431.4	1024.1	277.7	850.2	2211.2	536.9	Acetyl [N-Term]
NP_062552.2	MEPCE	7SK snRNA methylphosphate capping enzyme isoform A [Homo sapiens]	0	47.203	9	46	9	1	689	74.3	9.57	654	70.5	9	9	0	935	60.3	204.5	1022.1	61.9	226.7	1192.6	70.1	248.9	2465.9	150.7	523.4
NP_056284.1	NIPSNAP3A	protein NipSnap homolog 3A isoform 1 [Homo sapiens]	0	47.191	7	58	7	1	247	28.4	9.16	312	90.52	7	7	0	571.8	1055.7	1026.7	581.7	970.2	915.6	711	1433.1	1281.9	1117.7	2286	2001.2
NP_644810.2	WDR36	WD repeat-containing protein 36 [Homo sapiens]	0	47.175	9	62	9	1	895	99.3	7.36	411	89.45	9	9	0	1096.3	1075.8	694.6	1138.9	1109.5	702.1	1491.8	1488.3	890.6	2806.4	2546.3	1492.1
NP_003339.1	UBE2N	ubiquitin-conjugating enzyme E2 N [Homo sapiens]	0	47.122	9	201	9	1	152	17.1	6.57	1619	250.69	9	9	0	3699.9	4360.6	3904.3	4306.1	5126.5	4362.7	4530.7	5792.6	4942	9276	11463.4	10244.4
NP_001303991.1	WDR77	methylosome protein 50 isoform 1 [Homo sapiens]	0	47.116	6	77	6	1	354	38	5.12	1328	167.4	5	6	0	937.2	760.5	927.5	1099.2	926.7	1114.4	1279.2	1056.5	1241	2359.9	1935.9	2494.1
NP_112487.1	SLIRP	SRA stem-loop-interacting RNA-binding protein, mitochondrial isoform 1 precursor [Homo sapiens]	0	47.074	8	65	8	1	109	12.3	10.24	457	85.1	8	8	0	1307.1	970.2	1137.1	1463.8	1128.8	1241	1635.6	1285	1527.1	3461.4	2573.1	3041.7
NP_006467.4	ATP5MG	ATP synthase subunit g, mitochondrial [Homo sapiens]	0	47.067	6	125	5	1	103	11.4	9.64	1597	229.26	5	6	0	1763.9	2052.5	1651.9	2024.1	2229.1	1906.3	2691.1	2939.5	2455.3	5103.9	5645.7	4629.2
XP_047282681.1	ATL3	atlastin-3 isoform X2 [Homo sapiens]	0	46.987	12	65	12	1	593	66.1	6.24	433	104.25	11	11	0	912.6	1413.3	1764	985.1	1512.6	1995.6	1193.6	1919.2	2392.8	2334.1	3776.8	4880.6
NP_002678.3	PNN	pinin [Homo sapiens]	0	46.923	11	50	11	1	717	81.6	7.14	328	85.57	10	11	0	400.2	572.1	887.4	520	671	1042.9	591.4	824.1	1288	1260.2	1781.4	2757.1
NP_001165131.1	CYB5R3	NADH-cytochrome b5 reductase 3 isoform 3 [Homo sapiens]	0	46.911	8	53	7	1	334	38.2	6.9	848	94.41	6	8	1	967.2	699.6	947.6	1096.7	857.8	1133	1338.4	983.9	1311.8	3089.3	2207.8	3383.8
NP_006293.2	MOGS	mannosyl-oligosaccharide glucosidase isoform 1 [Homo sapiens]	0	46.803	10	51	10	1	837	91.9	8.9	312	94.09	8	10	0	647	737.9	589.6	846.9	899	732.8	792.2	908.7	758.6	1601.5	1741	1539.3
NP_004887.2	VPS26A	vacuolar protein sorting-associated protein 26A isoform 1 [Homo sapiens]	0	46.658	7	54	6	1	327	38.1	6.57	382	81.82	7	7	1	1047.5	605	1154.5	1231.6	805	1359.6	1402.8	842	1594.9	2960	1734	3279.8
NP_001300870.1	RHOA	transforming protein RhoA isoform 1 precursor [Homo sapiens]	0	46.644	6	72	6	1	193	21.8	6.1	1016	129.43	6	5	0	1198.9	2141.9	1380.8	1345	2647.9	1705.3	1474.3	2809.2	1797.7	3013.1	5692.6	3670.5
NP_005852.2	STUB1	E3 ubiquitin-protein ligase CHIP isoform a [Homo sapiens]	0	46.608	7	95	7	1	303	34.8	5.87	875	145.16	7	7	0	961.4	729.6	799.3	1051.4	742.8	835.1	1310	978.9	1049.5	2452.7	1889.5	2027.2
NP_005266.2	GNL1	guanine nucleotide-binding protein-like 1 [Homo sapiens]	0	46.599	11	47	11	1	607	68.6	5.8	506	70.86	11	11	0	301	178.5	480.1	340	211	551.5	391.6	241.6	594.9	802.3	475.5	1331.1
NP_001186778.1	DAP3	28S ribosomal protein S29, mitochondrial isoform 1 [Homo sapiens]	0	46.581	10	62	10	1	398	45.5	8.88	524	88.04	9	10	0	1271	1603.9	1255.1	1381.4	1826.5	1396	1700.9	2045.8	1609.3	3415.1	4117.8	3161.7
NP_113673.3	GRWD1	glutamate-rich WD repeat-containing protein 1 [Homo sapiens]	0	46.552	4	60	4	1	446	49.4	4.92	1057	107.21	4	4	0	478.3	511.8	848.7	548.6	615	889.3	543.1	672.2	1214.3	877.3	1292.9	2411.8
NP_658985.2	NAXE	NAD(P)H-hydrate epimerase precursor [Homo sapiens]	0	46.441	7	81	7	1	288	31.7	7.66	857	112.46	7	7	0	870.2	651.5	713.9	998.4	787	817.6	1142.6	870.8	976	2043.1	1504.8	1811
NP_001307156.1	NMD3	60S ribosomal export protein NMD3 isoform 1 [Homo sapiens]	0	46.428	9	47	9	1	529	60.1	6.62	414	73.23	8	9	0	407.8	510	715.8	435.2	629.7	794.1	503.1	713.8	994.1	1111.4	1284.9	1937.2
NP_001362295.1	STAG2	cohesin subunit SA-2 isoform a [Homo sapiens]	0	46.397	10	46	10	1	1268	145.7	5.52	276	65.36	10	10	0	731.4	612.3	552.1	817.7	736.2	662.9	1061.1	866.6	752.2	2123.4	1826	1515
NP_001269210.1	PYCR1	pyrroline-5-carboxylate reductase 1, mitochondrial isoform 5 [Homo sapiens]	0	46.355	8	38	7	1	346	36	7.61	480	74.24	8	8	0	180.1	359.7	417.4	254	483.6	609.7	348.1	589.9	687.5	764.2	1138.4	1318.4
NP_002717.3	PREP	prolyl endopeptidase [Homo sapiens]	0	46.345	10	57	10	1	710	80.6	5.86	492	82.24	8	9	0	184.1	515.2	257.7	246.9	666	331.5	212	685.3	305.3	385.4	1358	609	Acetyl [N-Term]
NP_005727.1	ACTR1A	alpha-centractin [Homo sapiens]	0	46.337	9	111	8	1	376	42.6	6.64	856	189.84	7	9	0	782.4	1530.7	1368.5	922.8	1801.3	1449.8	1117.8	2067.6	1710.5	2265.3	4331.9	3759.7
XP_005274379.1	PICALM	phosphatidylinositol-binding clathrin assembly protein isoform X1 [Homo sapiens]	0	46.31	8	72	7	1	686	74.3	7.44	989	134.72	6	7	0	960	719.8	476	1255.2	952.8	628.3	1422.2	997.7	632.3	2892.7	2207.6	1557
XP_011533354.1	GTF2F2	general transcription factor IIF subunit 2 isoform X1 [Homo sapiens]	0	46.271	11	130	11	1	275	30.9	9.29	353	189.04	9	11	0	1503.2	2680.5	2075.5	1715.4	3175.3	2389.7	2035	3586	2772.7	4031.8	7552.7	5770.3
NP_005175.2	CALM3	calmodulin-3 isoform 1 [Homo sapiens]	0	46.252	8	204	8	1	149	16.8	4.22	2747	219.72	7	7	0	3369.9	3401.6	3102.3	4100	4001.8	3632.8	4362.9	4145.7	3915.2	11231.3	10881.5	10151.2	Acetyl [N-Term]
XP_011522213.1	GEMIN4	gem-associated protein 4 isoform X1 [Homo sapiens]	0	46.206	13	111	12	1	1062	120.4	6.04	1116	122.73	11	12	1	2672.9	2344.6	1494.1	3034.3	2590.8	1628.2	3503.2	3154.5	1978.9	7246.7	6445.7	4036.3
NP_001307192.1	AP3M1	AP-3 complex subunit mu-1 isoform a [Homo sapiens]	0	46.203	7	52	7	1	418	46.9	6.93	768	101.35	7	7	0	889.4	879.5	738.5	987.3	974.5	851.4	1148.2	1166.4	996.3	2254.3	2260.3	1956.2
NP_056157.1	PPWD1	peptidylprolyl isomerase domain and WD repeat-containing protein 1 isoform 1 [Homo sapiens]	0	46.157	8	54	8	1	646	73.5	7.15	694	88.33	8	8	0	870.8	388.3	522.6	1113.6	508.3	680	1219.8	530.1	706.2	2512.8	1147.9	1422.3
NP_037423.2	CPSF1	cleavage and polyadenylation specificity factor subunit 1 [Homo sapiens]	0	46.091	15	54	15	1	1443	160.8	6.4	336	64.58	13	15	0	617.9	489.6	920.3	723.3	556.7	1066.3	749.6	668.7	1239	1459.1	1254.1	2459.1
NP_079510.1	SKIC8	WD repeat-containing protein 61 isoform a [Homo sapiens]	0	46.062	8	51	8	1	305	33.6	5.47	760	91.19	8	7	0	223.1	865.3	678.8	217.1	940	730.2	297.4	1169.9	895.5	554.1	2301.9	1755.1	Acetyl [N-Term]
XP_005256612.1	FLII	protein flightless-1 homolog isoform X1 [Homo sapiens]	0	46.017	9	55	9	1	1296	147.5	6.1	446	80.39	7	9	0	895.4	667.2	1089.1	1072.2	851.2	1329.6	1198.3	820.7	1507	2368.5	1557.5	2845.6
NP_004121.2	GYG1	glycogenin-1 isoform 1 [Homo sapiens]	0	45.989	8	62	3	1	350	39.4	5.53	512	78.1	8	6	4	547.5	1176.1	1251.1	503.2	1206.9	1219.7	747.5	1608.7	1717.3	1283.8	2785.3	2963.7	Acetyl [N-Term]
XP_047288792.1	DNAJA4	dnaJ homolog subfamily A member 4 isoform X2 [Homo sapiens]	0	45.949	8	28	8	1	444	49.9	7.62	220	50.69	7	8	0	506.2	231.4	188	698.8	319	270.9	700.7	297	291.2	1373.2	629	532.4
NP_015561.1	RANBP3	ran-binding protein 3 isoform RANBP3-d [Homo sapiens]	0	45.938	10	36	10	1	567	60.2	4.78	385	48.36	9	9	0	532.9	531.9	684.2	653.7	651.8	842.3	713.8	723.7	1009.9	1418.4	1580.2	2087.3	Acetyl [N-Term]
NP_056169.1	NUP188	nucleoporin NUP188 [Homo sapiens]	0	45.895	11	51	11	1	1749	195.9	6.73	316	84.69	11	10	0	1078.4	837.5	619.7	1196.3	922.9	685.1	1242.9	827.6	706.5	2599.9	1801.9	1474.1
NP_006256.1	RAD21	double-strand-break repair protein rad21 homolog [Homo sapiens]	0	45.893	10	40	10	1	631	71.6	4.65	350	76.68	8	10	0	578.7	506.2	441.9	661.8	624.8	505.6	829.1	661.8	532.4	1590.8	1210.1	990.5
NP_004246.2	COX5A	cytochrome c oxidase subunit 5A, mitochondrial precursor [Homo sapiens]	0	45.866	7	217	7	1	150	16.8	6.79	2086	357.49	7	7	0	3824.8	3468.9	4015.2	4509.4	4400.8	4567.1	6281.9	5887.1	6062.6	9636.8	9221.2	10286.1
NP_002854.3	PYGL	glycogen phosphorylase, liver form isoform 1 [Homo sapiens]	0	45.785	12	51	7	1	847	97.1	7.17	377	72.07	11	11	4	759	618.7	953.5	764.3	656.3	994.8	1044.3	872	1298.9	1819.9	1566.6	2405.5
NP_001653.1	ARF5	ADP-ribosylation factor 5 [Homo sapiens]	0	45.727	6	88	3	1	180	20.5	6.79	1236	143.14	5	5	0		91.2			114.1			107.5			178.7		Acetyl [N-Term]
NP_003696.2	SLC25A12	calcium-binding mitochondrial carrier protein Aralar1 [Homo sapiens]	0	45.65	8	67	3	1	678	74.7	8.38	634	101.48	8	8	0	66.7	311.7		69.3	284.5		82.5	383.8		172.4	717.3
NP_006487.1	GNAI3	guanine nucleotide-binding protein G(i) subunit alpha-3 [Homo sapiens]	0	45.63	9	109	3	1	354	40.5	5.69	1404	160.67	7	9	1	1418.4	1253.1	1760.9	1605.5	1388.4	2033.8	1830.3	1596.8	2223.9	3717.5	3178.2	4507.5
NP_958815.1	LUC7L	putative RNA-binding protein Luc7-like 1 isoform b [Homo sapiens]	0	45.502	8	137	4	1	371	43.7	9.92	1795	223.06	8	8	0	108.1	378.9		130.4	442.3		148.8	542.3		251.4	974.4
XP_011535607.1	MTA1	metastasis-associated protein MTA1 isoform X7 [Homo sapiens]	0	45.499	11	70	7	1	775	87.2	8.94	484	109.58	10	11	0	340.7	319.8	212.1	431.7	385	251.4	447	359.6	260.9	892	715	494.8
NP_004808.2	TJP2	tight junction protein ZO-2 isoform 1 [Homo sapiens]	0	45.493	16	67	16	1	1190	133.9	7.4	215	83.55	13	16	0	850.4	724.9	1275.8	1154.6	908.3	1780.4	1351.5	1084.6	1981.2	2744.8	2449.6	3910.4
NP_000108.1	EMD	emerin [Homo sapiens]	0	45.441	6	71	6	1	254	29	5.5	857	123.71	6	6	0	1034.3	615.4	955.7	1174.2	669.1	1174.7	1369.4	820.7	1405.7	2976.2	1683	2982
NP_115593.3	ANKRD17	ankyrin repeat domain-containing protein 17 isoform a [Homo sapiens]	0	45.418	8	74	3	1	2603	274.1	6.52	1120	126.64	7	7	0	209.7	316	271.9	271.4	383.9	353.6	247.8	399.2	337.7	478.4	712.3	644.4
NP_005717.3	TSFM	elongation factor Ts, mitochondrial isoform 2 precursor [Homo sapiens]	0	45.415	5	70	5	1	325	35.4	8.38	1033	123.09	5	5	0	875.2	993.2	800.4	1147.7	1085.4	848.1	1320.9	1313.6	1087.5	2479.8	2784.8	2233.5
NP_004689.1	PRPF3	U4/U6 small nuclear ribonucleoprotein Prp3 isoform 1 [Homo sapiens]	0	45.414	11	52	11	1	683	77.5	9.5	579	88.71	9	11	0	1012.1	821.2	704.1	1136	934	734	1351.5	1243.5	1014.2	2542.7	2288.1	1931.2
NP_057396.1	WBP11	WW domain-binding protein 11 [Homo sapiens]	0	45.368	10	79	10	1	641	70	8.38	639	120.35	10	10	0	934.4	1496.2	1023.8	1214.5	1696.9	1315	1266.2	2021.1	1332.7	2710.6	4456.5	2677.4
NP_001229971.1	HLA-C	HLA class I histocompatibility antigen, C alpha chain precursor [Homo sapiens]	0	45.365	7	67	6	1	366	40.7	5.87	918	98.38	7	7	0	470.4	705.7	280.3	423.8	688.9	250.2	614.4	1054.3	368.3	1167.8	1585.7	616.9
NP_004441.1	ERH	enhancer of rudimentary homolog [Homo sapiens]	0	45.313	4	191	4	1	104	12.3	5.92	2634	240.91	4	3	0	5384	5824.9	4957.4	5711.4	6109.9	5391.4	7421.9	8123.6	7031.4	15270.2	17275.2	14257.2	Acetyl [N-Term]
NP_001341087.1	ACSL3	fatty acid CoA ligase Acsl3 [Homo sapiens]	0	45.27	11	82	10	1	720	80.4	8.38	732	113.69	9	10	0	495.8	553.9	301.9	569.5	672.1	358.3	673.9	804.2	371.2	1294.4	1463.7	752.3	Acetyl [N-Term]
XP_011526361.1	ISYNA1	inositol-3-phosphate synthase 1 isoform X1 [Homo sapiens]	0	45.161	7	94	7	1	626	68.5	5.83	1006	134.15	7	7	0	701.8	1002	835.3	685	1039.5	819.6	924.6	1270.2	945.3	1461.6	1924.1	1493.1
NP_057055.2	MRPS7	28S ribosomal protein S7, mitochondrial [Homo sapiens]	0	45.106	5	50	5	1	242	28.1	9.99	679	106.09	5	5	0	597.5	791.3	559.3	670.9	927.9	651.6	790.1	1006.6	683.8	1332.3	1729.8	1297.7
NP_000973.2	RPL21	60S ribosomal protein L21 [Homo sapiens]	0	45.098	6	143	6	1	160	18.6	10.49	1240	224.66	6	6	0	3949.6	5540	4783.1	4561.5	6233.8	5194.3	5558.9	7913.2	6736.7	11539.2	16312.4	14007.9
NP_001289958.1	PKP3	plakophilin-3 isoform PKP3b [Homo sapiens]	0	45.096	8	52	8	1	812	88.6	9.42	515	71.44	7	8	0	782.1	800.6	600.7	1108.6	1124.8	791.4	1138.1	1099.8	870.7	2414	2592.5	1892.8
NP_060895.1	PI4K2A	phosphatidylinositol 4-kinase type 2-alpha [Homo sapiens]	0	45.083	9	49	9	1	479	54	8.29	492	71.28	9	8	0	1354.7	1100.1	567.8	1672.7	1334.6	692	1719.8	1426.9	773.6	3263.5	2829.1	1490.6
NP_001013455.1	SEH1L	nucleoporin SEH1 isoform 1 [Homo sapiens]	0	45.059	10	62	10	1	421	46.5	7.9	566	88.78	9	10	0	1236.7	1177.6	932.5	1362.7	1348.9	1005.5	1482.3	1589.4	1087.6	2985.4	3241.8	2136.2
NP_001309294.1	HK1	hexokinase-1 isoform a [Homo sapiens]	0	45.01	13	80	9	1	952	106.2	7.06	533	93.55	12	13	4	1722.1	1766.9	1091.7	1913.8	1986.6	1219.7	2234.2	2414.1	1443.1	4415.8	4634.2	2778.5
NP_000497.1	F2	prothrombin preproprotein [Homo sapiens]	0	45.008	5	77	5	1	622	70	5.9	927	135.83	5	5	0	1098.8	1032.8	1162.4	1251	1094.9	1315.6	1381	1178.6	1395.8	2124.1	1827.5	2180.4
NP_005866.1	EIF1B	eukaryotic translation initiation factor 1b [Homo sapiens]	0	45.003	5	83	1	1	113	12.8	7.37	1761	161.68	5	4	0	49.8	37.2	10	67.8	48.7	12.9	57.9	47.9	13.2	102.1	91.9	28.2	Acetyl [N-Term]
NP_001353361.1	PPP4R3A	serine/threonine-protein phosphatase 4 regulatory subunit 3A isoform 4 [Homo sapiens]	0	44.986	8	88	4	1	833	95.3	4.94	772	127.27	8	8	4	815.7	997.9	978.9	1018.3	1340.3	1394.6	1177.3	1448.1	1396.1	2514.1	3096.6	3026
NP_002952.1	S100A4	protein S100-A4 [Homo sapiens]	0	44.973	5	210	5	1	101	11.7	6.11	1970	300.71	5	5	0	5380.6	5672.7	5995.5	6753.3	7468	7544.9	7072.7	7710.9	8002.1	16222.3	17812.9	18841.6
NP_005012.2	ENPP3	ectonucleotide pyrophosphatase/phosphodiesterase family member 3 [Homo sapiens]	0	44.911	10	52	10	1	875	100.1	6.57	730	90.18	10	10	0	427.2	194.7	301.5	481.4	271.8	421.3	585.6	250.6	468.6	1083.9	434.5	781.4
NP_005871.1	DNAJA2	dnaJ homolog subfamily A member 2 [Homo sapiens]	0	44.843	8	116	8	1	412	45.7	6.48	942	189.92	7	8	0	2922	2134.1	1957.7	2735	2074	1831.3	3907	3058.2	2598.4	7132.9	5488.4	4770.7
NP_005561.1	LMAN1	protein ERGIC-53 precursor [Homo sapiens]	0	44.767	10	76	9	1	510	57.5	6.77	412	137.77	6	10	1	3216.5	1249.9	2815.7	2871.8	1229.7	2720.1	4185.8	1684	3660.9	7104.2	3008.5	6834.2
NP_001357590.1	CUL1	cullin-1 [Homo sapiens]	0	44.76	15	73	15	1	776	89.6	8	418	102.86	11	14	0	1683.5	1473.2	2379.3	1667.4	1617.9	2470.1	2013.7	1731.9	2758.1	4280.8	4230.1	6375	Acetyl [N-Term]
XP_005257584.1	CCDC47	PAT complex subunit CCDC47 isoform X1 [Homo sapiens]	0	44.726	9	48	9	1	483	55.8	4.87	300	70.57	9	9	0	420.5	785.2	938.5	494.5	939.4	1106.6	541.8	1046.7	1256.2	1041.6	1991.2	2412.8
NP_001273196.1	HMOX2	heme oxygenase 2 isoform a [Homo sapiens]	0	44.682	7	49	7	1	370	41.6	5.44	638	81.59	7	7	0	657	667.7	817.4	734.3	741	964.7	884.8	894	1129.9	1647.7	1683.4	2147.8
NP_003281.1	TPM4	tropomyosin alpha-4 chain isoform Tpm4.2cy [Homo sapiens]	0	44.674	14	152	8	1	248	28.5	4.69	1244	220.86	10	13	0	2468.5	3099.3	1507.9	2918.6	3617	1882.5	3264.7	4186.9	2164	8033.6	9629.8	5036.5	Acetyl [N-Term]
XP_016860230.1	POTEJ	POTE ankyrin domain family member J isoform X1 [Homo sapiens]	0	44.63	8	223	2	1	1048	118.5	5.96	2498	360.22	6	8	0	1411.8	860.7	847.1	1479.9	855.9	871.9	1831.1	1071.6	1094.5	4311.2	2634.2	2738.7
NP_006852.1	RAB35	ras-related protein Rab-35 isoform 1 [Homo sapiens]	0	44.556	7	232	4	1	201	23	8.29	1629	327.94	6	7	0	344.4	717.5	581.3	380.4	797.7	616.7	472.9	992.8	824.4	869.1	1845	1554.6
NP_060644.4	MAP1S	microtubule-associated protein 1S isoform 1 [Homo sapiens]	0	44.502	10	42	10	1	1059	112.1	7.3	238	53.09	9	10	0	506.6	574	130.3	713	728.7	171	667.6	710.2	182.7	1502.6	1611.7	404.5
NP_001265126.1	CDK5RAP3	CDK5 regulatory subunit-associated protein 3 isoform c [Homo sapiens]	0	44.489	13	92	12	1	531	59.6	4.92	295	128.28	12	13	1	1973.1	1169.4	1060.5	2093.7	1288	1141.2	2532.4	1477.2	1349.6	5057.2	2957	2671.3
NP_001015.1	RPS21	40S ribosomal protein S21 [Homo sapiens]	0	44.46	6	108	6	1	83	9.1	8.5	1471	162.86	6	5	0	1996.2	2949.3	2546.8	2501.1	3462.3	3000	2937.7	4275.4	3637.2	5995.2	9015.1	7514.7	Acetyl [N-Term]
NP_036557.1	RSU1	ras suppressor protein 1 isoform 1 [Homo sapiens]	0	44.447	8	84	8	1	277	31.5	8.65	650	132.07	8	8	0	493.3	666.2	669.1	585.1	765.3	818.3	631.3	877.9	879.1	1180.4	1673.3	1705.8
NP_031401.1	TARDBP	TAR DNA-binding protein 43 [Homo sapiens]	0	44.428	9	74	9	1	414	44.7	6.19	820	108.32	9	9	0	1061.2	1220.9	1150.9	1210.2	1461.2	1356	1489.5	1771.7	1643.3	3034.4	3652.6	3444.3
NP_003008.1	SRSF3	serine/arginine-rich splicing factor 3 [Homo sapiens]	0	44.426	10	194	9	1	164	19.3	11.65	1584	263.11	9	10	1	4150.7	3750.3	4441.4	4618.2	4233.5	5024.6	5669.3	5269.2	6046.8	11830.5	10416.8	12344.7
NP_005689.2	SCAMP3	secretory carrier-associated membrane protein 3 isoform 1 [Homo sapiens]	0	44.367	5	59	5	1	347	38.3	7.64	605	76.06	5	5	0	706.6	974.7	822.4	648.7	1027.8	788	782.1	1322.1	1013.5	1879.8	2814.1	2174.1
NP_001907.3	CYC1	cytochrome c1, heme protein, mitochondrial precursor [Homo sapiens]	0	44.332	8	95	8	1	325	35.4	9	460	148.86	7	8	0	1684.2	3037.6	2074.6	1565.8	2695.5	1730.3	2308.2	4072	2724.9	3541.3	6491.4	4272.2
XP_005264337.1	HK2	hexokinase-2 isoform X1 [Homo sapiens]	0	44.296	10	55	6	1	938	104.7	6.16	379	61.03	9	10	0	207.9	169.3	217.3	249.9	177.3	249.7	255.3	180.4	305.9	539.3	325.7	585.2
NP_002887.2	RBM4	RNA-binding protein 4 isoform 1 [Homo sapiens]	0	44.279	10	82	10	1	364	40.3	7.08	725	109.08	10	10	0	1432.7	904.7	818.1	1642.2	1024	961.7	2070.9	1220.1	1092.6	4040.7	2450.2	2315.8
NP_000445.1	SOD1	superoxide dismutase [Cu-Zn] [Homo sapiens]	0	44.233	6	212	6	1	154	15.9	6.13	2869	384.82	4	6	0	7044.3	6668.1	7151.5	6807.9	6715.4	7103.9	9696.6	8977.8	9992.2	17279.5	16471.7	18366.4
NP_002606.3	SERPINF1	pigment epithelium-derived factor isoform 1 precursor [Homo sapiens]	0	44.16	6	145	6	1	418	46.3	6.38	2064	232.62	5	6	0	4252	5280.8	4035.9	4846.6	6243.3	4663.4	4381.1	5443.3	4062	6838.1	9104.3	6628.1
XP_047280438.1	CELF2	CUGBP Elav-like family member 2 isoform X1 [Homo sapiens]	0	44.155	8	87	6	1	549	58.7	8.19	740	118.01	8	8	1	870	1293.2	1252.6	1093.8	1538	1563.6	1206	1667.2	1789.4	2335.2	3223.2	3641.4
NP_004535.1	NDUFA10	NADH dehydrogenase [ubiquinone] 1 alpha subcomplex subunit 10, mitochondrial isoform 1 precursor [Homo sapiens]	0	44.084	7	59	7	1	355	40.7	8.48	720	95.8	6	7	0	884.3	741.8	698.5	1222.4	998	876	1523.2	1273.9	1140.7	2317.2	1811.2	1738
NP_005078.2	FXR1	fragile X mental retardation syndrome-related protein 1 isoform a [Homo sapiens]	0	43.972	9	70	7	1	621	69.7	6.15	696	106	8	9	2	1231.4	1594.5	1322.4	1560.4	1879.9	1784.2	1706.5	2219.9	1900.1	3806.3	4797.2	4705.2
NP_036226.2	PRDX5	peroxiredoxin-5, mitochondrial isoform L precursor [Homo sapiens]	0	43.849	6	69	6	1	214	22.1	8.7	736	115.02	6	6	0	1155.3	785.7	1194.2	1141.7	754.4	1221.9	1465.7	977.3	1479.7	2426.5	1538.6	2448.6
NP_001290472.1	VBP1	prefoldin subunit 3 isoform 2 [Homo sapiens]	0	43.821	11	109	10	1	233	26.5	9.01	504	127.42	11	10	1	1563.1	1777.5	1721.5	1780.8	2153.2	1983.3	1968.9	2360.4	2236.1	4571.6	5285	5011.8
NP_002345.2	EPCAM	epithelial cell adhesion molecule precursor [Homo sapiens]	0	43.819	5	54	5	1	314	34.9	7.46	829	87.81	5	5	0	539.2	390.3	660.4	578.7	439.1	717.3	746.9	569.6	1017.4	1376.8	1024.1	1737.8
NP_060831.2	AGPAT5	1-acyl-sn-glycerol-3-phosphate acyltransferase epsilon [Homo sapiens]	0	43.742	7	63	7	1	364	42	9.1	794	107.1	7	7	0	455.8	970.4	720.6	559.5	1267.5	1018	584.6	1326.6	1138.6	1103.5	2483.2	2079.3
NP_115898.2	MAK16	protein MAK16 homolog [Homo sapiens]	0	43.691	9	52	9	1	300	35.3	5.38	581	64.73	7	8	0	749.9	1287.8	523.2	706.1	1302.4	558.3	1048.3	1788.8	759.6	1772.7	3134	1289.6	Acetyl [N-Term]
NP_008880.2	STXBP2	syntaxin-binding protein 2 isoform a [Homo sapiens]	0	43.615	14	92	13	1	593	66.4	6.55	259	113.52	12	14	1	2316.2	2211.5	1735.5	2654.9	2587	1980.6	3067.1	2985.1	2342.8	6530.8	6330.7	5133.9
NP_002803.2	PSMD8	26S proteasome non-ATPase regulatory subunit 8 [Homo sapiens]	0	43.592	12	132	12	1	350	39.6	9.7	510	199.72	10	12	0	3150.2	2727.8	2973.6	3512.4	3071.9	3194.5	4268.7	3728	4088.4	8704.2	7937.8	8322.8
NP_004228.1	TRIP13	pachytene checkpoint protein 2 homolog isoform 1 [Homo sapiens]	0	43.581	8	87	8	1	432	48.5	6.09	783	140.28	8	7	0	1500	858.5	730.6	1620.1	902.2	804.3	1966.2	1039.3	911.2	3338.4	1686.4	1570.7
NP_066565.1	NMT1	glycylpeptide N-tetradecanoyltransferase 1 [Homo sapiens]	0	43.524	9	60	9	1	496	56.8	7.8	656	94.11	7	9	0	710.3	1082.4	1054.7	885.4	1339	1208.2	804.9	1324	1376.9	1718.5	2784.6	2942.8
NP_067000.1	LSM2	U6 snRNA-associated Sm-like protein LSm2 [Homo sapiens]	0	43.473	5	97	5	1	95	10.8	6.52	1245	182.11	5	5	0	894.7	1121	1074.9	971	1241.9	1203.3	1048.4	1364.1	1273.3	2020.7	2680.3	2542
NP_001317398.1	COPE	coatomer subunit epsilon isoform d [Homo sapiens]	0	43.418	7	66	7	1	331	36.9	5.16	876	89.07	4	6	0	935.6	1056.6	990.2	1097.4	1267.5	1132.4	1112.2	1393.7	1329.7	2211.9	2648.1	2432.2
XP_047301550.1	SPTBN1	spectrin beta chain, non-erythrocytic 1 isoform X1 [Homo sapiens]	0	43.268	15	79	6	1	2364	274.4	5.57	444	103.39	10	15	0	370		259.6	443.6		315.2	511.2		365.7	1159.3		700.4
NP_001853.2	COX5B	cytochrome c oxidase subunit 5B, mitochondrial precursor [Homo sapiens]	0	43.241	5	136	5	1	129	13.7	8.81	1466	211	5	5	0	1400.9	2618.5	3358.1	1507.9	2666.6	3489.9	1938.7	3580.6	4580.9	3658.7	6916.2	8776.5
NP_001243211.1	KRT8	keratin, type II cytoskeletal 8 isoform 1 [Homo sapiens]	0	43.23	12	110	6	1	511	56.6	5.43	209	131.99	12	12	0	170.7	279.5	58	241.9	416.5	102.6	203.5	381.3	103.9	585.3	1268.8	415.6
NP_064554.3	LXN	latexin [Homo sapiens]	0	43.193	4	134	4	1	222	25.7	5.78	1943	241.05	3	4	0	2344.8	2147.7	2274.1	3419.1	3143.2	3368	3480.7	3141.5	3346	8867.6	8056.9	8847.9
NP_001289978.1	MYL12A	myosin regulatory light chain 12A isoform 2 [Homo sapiens]	0	43.096	7	88	7	1	177	20.4	4.75	1023	144.7	6	7	0	635.4	1100.4	1376	815.6	1428.8	1642.5	788.5	1424	1814.4	1614.5	2896.4	3680.6
NP_001027467.2	STK24	serine/threonine-protein kinase 24 isoform b precursor [Homo sapiens]	0	43.09	8	47	5	1	431	47.9	5.43	946	71.53	6	7	2	401	300.6	266.4	479.6	416.1	341.5	529.7	384.1	349.1	1056.2	847.5	812.2	Acetyl [N-Term]
NP_001269079.1	VPS29	vacuolar protein sorting-associated protein 29 isoform 3 [Homo sapiens]	0	43.073	7	69	7	1	214	24	8.18	898	110.02	7	7	0	1554.2	961.3	1005.5	1960.6	1106.4	1196.2	2467.6	1341.9	1400.1	4530.9	2712.2	2807.6
NP_037460.2	PYCR2	pyrroline-5-carboxylate reductase 2 isoform 1 [Homo sapiens]	0	43.048	8	78	7	1	320	33.6	7.77	898	136.81	8	8	1	1251.5	686.5	777.1	1417.1	798.8	888.9	1754.9	983.1	1078.5	3779.7	1906.4	2280.5
NP_000876.3	ITGA4	integrin alpha-4 isoform 1 preproprotein [Homo sapiens]	0	43.01	11	50	10	1	1032	114.8	6.48	310	69.33	9	11	0	516.8	922.5	869.7	642.3	1094	966.3	735.1	1331.7	1110.1	1504.9	2722.2	2462.3
NP_055412.2	DNTTIP2	deoxynucleotidyltransferase terminal-interacting protein 2 [Homo sapiens]	0	42.911	7	48	7	1	756	84.4	6.16	615	83.82	6	7	0	340.3	739.8	493.7	387.8	879.8	591.2	495.4	1044.2	662.8	930.2	2017.4	1312
NP_004044.3	BYSL	bystin [Homo sapiens]	0	42.859	9	68	9	1	437	49.6	8.12	794	111.46	9	9	0	1167.5	786.5	1011.3	1323.1	883.7	1097.9	1568	1093	1322.6	3049.8	1975.9	2339.4
NP_059347.2	STAU1	double-stranded RNA-binding protein Staufen homolog 1 isoform b [Homo sapiens]	0	42.743	7	34	7	1	577	63.1	9.44	397	63.13	7	7	0	272.5	248.1	419	340.9	319.5	519.7	388.8	339.1	583.6	718	691.3	1256.3
NP_004888.2	MINPP1	multiple inositol polyphosphate phosphatase 1 isoform 1 precursor [Homo sapiens]	0	42.7	8	95	8	1	487	55	7.81	508	136.38	8	8	0	1318.5	856	588.1	1731.4	1012.4	677	1840.3	1061.3	766	3562.8	2253.4	1480.1
NP_002070.1	GOT1	aspartate aminotransferase, cytoplasmic [Homo sapiens]	0	42.676	10	76	10	1	413	46.2	7.01	684	94.33	10	9	0	1294.7	1303.1	1558.8	1480.9	1510.4	1943.5	1771.5	1720.7	2062.8	3507.9	3417	4151.5
NP_003361.1	VASP	vasodilator-stimulated phosphoprotein [Homo sapiens]	0	42.675	7	44	7	1	380	39.8	8.94	535	79.08	7	7	0	330.5	434.1	542.2	426.1	490.7	582	515.8	619	759.1	940.8	1165.3	1409
NP_006806.1	TMED2	transmembrane emp24 domain-containing protein 2 isoform 1 precursor [Homo sapiens]	0	42.667	5	102	5	1	201	22.7	5.17	1524	177.77	5	5	0	753.5	1401.2	1085.6	781.2	1517.4	1165.2	924	1864	1475.3	1722.8	3436.8	2628
NP_005029.1	PPID	peptidyl-prolyl cis-trans isomerase D [Homo sapiens]	0	42.636	12	83	11	1	370	40.7	7.21	425	113.13	10	11	0	975.9	1801	1765.3	1029.8	1838.2	1702.3	1377.2	2462.8	2392.3	2492.2	4593.4	4298.4	Acetyl [N-Term]
NP_055640.2	URB1	nucleolar pre-ribosomal-associated protein 1 [Homo sapiens]	0	42.493	12	33	12	1	2271	254.2	6.47	294	38.13	11	11	0	437.5	379.9	227.2	448.7	432.4	225.4	464.3	549.7	275.5	714.8	1024	554.5
NP_110400.1	TUBB1	tubulin beta-1 chain [Homo sapiens]	0	42.461	5	386	1	1	451	50.3	5.17	3465	457.14	5	5	0			27.4			34.8			34.7			61.6
NP_036546.2	RAB3GAP2	rab3 GTPase-activating protein non-catalytic subunit [Homo sapiens]	0	42.455	12	63	11	1	1393	155.9	5.62	217	93.23	10	12	1	717.2	974.8	1484	973.9	1216.3	1679.8	1051.5	1340.8	1906.9	2464.6	3041	4320.2
NP_296374.1	RPL34	60S ribosomal protein L34 [Homo sapiens]	0	42.366	7	256	7	1	117	13.3	11.47	2152	343.31	7	7	0	7899.8	8218.3	7955.3	8485.5	8798.6	8572.1	11266.2	11388.6	11330	23352.4	23703.6	23169.7
NP_037415.1	MAT2B	methionine adenosyltransferase 2 subunit beta isoform 1 [Homo sapiens]	0	42.35	8	51	8	1	334	37.5	7.36	693	74.35	7	8	0	743	401.3	729.5	827	482.6	807	1053	541.8	1013.6	2228.3	1104.5	1971.1
NP_036333.2	GLG1	Golgi apparatus protein 1 isoform 1 precursor [Homo sapiens]	0	42.333	12	67	12	1	1203	137.1	6.9	257	69.41	11	12	0	639.4	926.7	492.8	792.2	1238.9	624.7	885.6	1218.3	715.3	1820.1	2752.2	1635.2
NP_001294869.1	POF1B	protein POF1B isoform 2 [Homo sapiens]	0	42.306	11	41	11	1	595	68.7	6.35	362	52.53	10	11	0	275.8	58.8	363	310.7	66.6	395.6	364.6	72.7	453.9	754.3	141.1	873.6
NP_003482.1	NAA10	N-alpha-acetyltransferase 10 isoform 1 [Homo sapiens]	0	42.194	9	99	9	1	235	26.4	5.64	1275	149.1	8	9	0	1711.9	1806.7	2151.6	1708.5	1851.9	2157.4	2381.9	2526.6	2990.7	4240.1	4520	5435.3
XP_005268405.1	GNPDA1	glucosamine-6-phosphate isomerase 1 isoform X1 [Homo sapiens]	0	42.112	7	90	5	1	318	36.1	7.61	843	123.87	6	7	2	1389.6	1284.2	1570.1	1619.5	1520.4	1828.7	1887.9	1725.5	2118.2	3803.2	3506.9	4342.9
NP_001742.1	CARS1	cysteine--tRNA ligase, cytoplasmic isoform b [Homo sapiens]	0	42.107	12	46	12	1	748	85.4	6.76	318	62.68	9	11	0	651.5	496.4	685.1	750.8	614.1	846.3	854.5	620.5	865.3	1507.7	1142.8	1599.4	Acetyl [N-Term]
NP_060517.1	RBM22	pre-mRNA-splicing factor RBM22 [Homo sapiens]	0	42.079	10	47	10	1	420	46.9	8.54	284	55.88	10	10	0	344.6	744.2	469.2	380.2	894.2	529	433.5	1124.2	597.7	913.1	2475.2	1252.4
NP_003130.2	SRPRA	signal recognition particle receptor subunit alpha isoform 1 [Homo sapiens]	0	42.018	7	34	7	1	638	69.8	8.95	425	60.69	7	7	0	786.5	143.8	374.9	1052.4	190.2	457	1185	184	498.2	2381.2	406.6	1068.4
NP_001338285.1	MMS19	MMS19 nucleotide excision repair protein homolog isoform 6 [Homo sapiens]	0	41.915	9	38	9	1	1069	117.5	6.71	220	63.41	9	9	0	405.5	488.3	227.6	556.6	511	313.4	532.3	582.5	317.2	931.2	1309.9	577.8
NP_808881.3	PDE12	2',5'-phosphodiesterase 12 isoform 1 precursor [Homo sapiens]	0	41.733	8	67	8	1	609	67.3	6.57	539	98.71	8	8	0	691.9	554.4	637.3	811.6	712.7	745.1	891.3	794.7	897.4	1920.6	1502.1	1762.6
NP_001353524.1	SRRM1	serine/arginine repetitive matrix protein 1 isoform 24 [Homo sapiens]	0	41.715	7	69	7	1	918	103.9	11.84	690	128.02	6	7	0	1154.3	509.5	610.4	1406	621.2	716.6	1527.6	679.5	771.5	3000.1	1377.8	1569.6
NP_005787.1	NUTF2	nuclear transport factor 2 [Homo sapiens]	0	41.671	6	118	6	1	127	14.5	5.38	958	181.96	6	6	0	1711.2	1433.9	1736.4	2194.3	1845.3	2131.9	2304.6	1941.4	2234.9	4979.4	4068.8	4596
NP_002746.1	MAP2K1	dual specificity mitogen-activated protein kinase kinase 1 [Homo sapiens]	0	41.644	7	60	3	1	393	43.4	6.62	347	71.16	7	7	0	533.3	1888.6	941.7	577.7	2233	1079.2	591.9	2188.4	1239.6	1090.7	3831.7	2177.5
NP_612510.1	TECR	very-long-chain enoyl-CoA reductase isoform 1 [Homo sapiens]	0	41.576	8	74	8	1	308	36	9.45	323	97.74	8	8	0	1925.1	2032.1	2500.3	2367.7	2346.5	2937.6	2826.3	3006.1	3764.9	6121.8	6099	7754
NP_068593.2	MRPS35	28S ribosomal protein S35, mitochondrial isoform 1 precursor [Homo sapiens]	0	41.561	7	22	7	1	323	36.8	8.24	185	42.56	7	7	0	157.9	208.9	203.8	188	241.9	244.8	215.1	299.2	280.5	469.8	545.9	549.5
NP_001374020.1	CSK	tyrosine-protein kinase CSK isoform 1 [Homo sapiens]	0	41.48	12	70	12	1	450	50.7	7.06	203	69.56	11	11	0	1080.1	1354.2	1290.6	1245	1515.4	1491.7	1460.9	1875.3	1829.4	2705.7	3480.8	3391.8	Acetyl [N-Term]
NP_006699.2	GLO1	lactoylglutathione lyase [Homo sapiens]	0	41.477	8	103	8	1	184	20.8	5.31	884	140.26	8	8	0	1398.5	2244.6	1809.2	1576.1	2420.7	2000.7	1805.2	2911.9	2346	3679.7	5751.5	4475.7
NP_001258522.1	PPME1	protein phosphatase methylesterase 1 isoform b [Homo sapiens]	0	41.366	7	48	7	1	400	43.8	5.85	602	68.27	7	7	0	678.1	339.8	514	855.3	429	683.6	890.2	448.8	734.3	1902.7	973.5	1642.1
NP_001687.1	ATP6V1E1	V-type proton ATPase subunit E 1 isoform a [Homo sapiens]	0	41.344	9	108	9	1	226	26.1	8	689	178.21	8	9	0	2001.5	1176.6	1886	2327.6	1418.4	2264.6	2465.3	1408.6	2245	5093.3	2773.1	4758.6
NP_003245.1	TIMP1	metalloproteinase inhibitor 1 precursor [Homo sapiens]	0	41.319	6	57	6	1	207	23.2	8.1	581	99.51	6	6	0	248.6	503	177.4	345.1	625.5	218.1	375.6	656.5	246.8	707.3	1304.3	496.2
NP_060216.2	TEX10	testis-expressed protein 10 isoform 1 [Homo sapiens]	0	41.304	10	29	10	1	929	105.6	9.36	280	50.46	9	10	0	390.4	170.8	433.2	494.8	213	472.2	512	221.4	566.7	982.7	409.5	1087
NP_001365183.1	SNRPN	small nuclear ribonucleoprotein-associated protein N isoform a [Homo sapiens]	0	41.295	8	135	8	1	244	25.1	11.05	1953	238.87	8	7	0	2764.4	2822.9	2207	3154	3412.4	2630.4	2894.4	3168.7	2413.7	6093.5	6478.9	4935.2	Acetyl [N-Term]
NP_001350617.1	NPC2	NPC intracellular cholesterol transporter 2 isoform 1 precursor [Homo sapiens]	0	41.266	6	140	6	1	174	19.2	8.44	1609	195.1	6	6	0	2182.7	2079.4	2331.6	3031.9	2816.5	3306.2	3176.6	2931.9	3484.5	7714.2	7248	8518.7
NP_001313508.1	STX7	syntaxin-7 isoform a [Homo sapiens]	0	41.255	8	122	8	1	261	29.8	5.55	1279	176.35	8	7	0	1654.4	1633	1532.2	1708.3	1673.1	1597.5	2259	2295.1	2220.9	4212.1	4334.7	4236.6	Acetyl [N-Term]
NP_065116.3	XPNPEP1	xaa-Pro aminopeptidase 1 isoform 1 [Homo sapiens]	0	41.25	8	89	8	1	666	74.8	5.88	808	132.35	7	8	0	968.5	1135.8	799.4	1054.2	1271.9	901.5	1167.4	1497.5	1049.5	2201.8	2702.9	1950.9
NP_001002032.1	JPT1	jupiter microtubule associated homolog 1 isoform 2 [Homo sapiens]	0	41.173	7	63	7	1	181	19.9	8.32	807	115.28	6	6	0	469.9	646.2	697.3	603.8	870.5	941.4	715.1	1016.7	1044.2	1416	1974.3	2060	Acetyl [N-Term]
NP_006701.1	COPS8	COP9 signalosome complex subunit 8 isoform 1 [Homo sapiens]	0	41.155	4	50	4	1	209	23.2	5.38	516	69.13	4	4	0	406.7	391.7	512.4	493.6	506.1	605.5	514.2	525.8	666	1188.8	1209.4	1440
NP_003218.2	TFR2	transferrin receptor protein 2 isoform 1 [Homo sapiens]	0	41.133	7	80	6	1	801	88.7	6.11	950	108.96	7	7	0	116.2	204.6	150.2	142.2	227	192.7	114.3	268.3	205.6	243.6	529.2	394.1
XP_016884589.1	GTPBP1	GTP-binding protein 1 isoform X1 [Homo sapiens]	0	41.123	8	62	8	1	726	78.7	8.75	379	94.18	8	8	0	654.9	641	244.3	822.4	852.1	280.1	898.1	913.4	333.3	1884.7	1922.1	662.8
NP_004891.5	APOBEC3B	DNA dC-_dU-editing enzyme APOBEC-3B isoform a [Homo sapiens]	0	41.001	8	61	7	1	382	45.9	6.06	419	88.01	6	8	1	559.4	421.9	1375.5	721.1	605.7	1708.4	729.6	603.3	1600.3	1384.3	1133.9	2731.5
XP_005254703.1	#N/A	tropomyosin alpha-1 chain isoform X10 [Homo sapiens]	0	40.978	10	130	3	1	275	31.7	4.89	1054	196.44	7	10	0	126.3	358.4	156.4	133.1	455.1	184.4	146.5	522.2	207.6	350.5	1334.2	476.2
XP_016864456.1	FAM114A2	protein FAM114A2 isoform X1 [Homo sapiens]	0	40.965	5	25	5	1	505	55.4	4.88	297	43.96	5	5	0	156.2	134.4	16.9	203	156.3	14.5	217.4	172.4	27.1	401.6	369.6	49.1
NP_005435.1	CNOT9	CCR4-NOT transcription complex subunit 9 isoform 2 [Homo sapiens]	0	40.965	9	34	9	1	299	33.6	8.03	318	47.06	8	8	0	220	147	578	229	167.9	671.1	281.9	196.9	750.5	497.7	374.2	1434.3	Acetyl [N-Term]
NP_004805.2	SNRNP40	U5 small nuclear ribonucleoprotein 40 kDa protein [Homo sapiens]	0	40.918	10	48	10	1	357	39.3	8.1	599	83.92	10	10	0	1045.8	508	853.6	1288.7	596	1042	1378	675.6	1107.2	3133.7	1823.4	2668.2
NP_008937.1	NUDT21	cleavage and polyadenylation specificity factor subunit 5 [Homo sapiens]	0	40.872	10	186	10	1	227	26.2	8.82	1476	263.72	7	10	0	2861.5	2961.9	3838.3	3323.8	3412.7	4350.3	4082.9	4106.8	5448	8331.3	8312.8	11300.7
NP_001243654.1	USP39	U4/U6.U5 tri-snRNP-associated protein 2 isoform 1 [Homo sapiens]	0	40.865	10	58	9	1	565	65.3	8.91	432	95.55	8	10	0	447.8	1037	554.8	479	1202	610.5	609.2	1398.8	750	1306.2	2966.2	1517.5
NP_036590.1	TIMM13	mitochondrial import inner membrane translocase subunit Tim13 [Homo sapiens]	0	40.822	4	101	4	1	95	10.5	8.18	1687	187.34	4	4	0	1061.9	1066.4	1058.8	1219.8	1312.8	1201.4	1478.5	1429.3	1449.1	2713.2	2770.8	2733.6
NP_056238.2	AASDHPPT	L-aminoadipate-semialdehyde dehydrogenase-phosphopantetheinyl transferase [Homo sapiens]	0	40.722	7	68	7	1	309	35.8	6.8	581	112.4	6	7	0	929.4	1679.4	1598.9	1002.4	1811	1633.6	1249.4	2431.3	2256	2424.7	4839.2	4410.8
NP_001371344.1	WDR5	WD repeat-containing protein 5 isoform 1 [Homo sapiens]	0	40.714	6	50	6	1	334	36.6	8.27	624	81.93	6	6	0	717	1137.8	900	811.1	1360.6	1033.5	1054.9	1627.8	1359.3	2054	3285.9	2596
NP_000476.1	APRT	adenine phosphoribosyltransferase isoform a [Homo sapiens]	0	40.697	7	92	7	1	180	19.6	6.02	688	130.35	7	7	0	1656.3	1627.6	1303.2	2213.7	2278.9	1720.4	2301.2	2704.9	1576.7	4961.7	5947.8	3301.8
NP_055975.1	PMPCA	mitochondrial-processing peptidase subunit alpha isoform 1 precursor [Homo sapiens]	0	40.67	9	55	9	1	525	58.2	6.92	454	75.86	8	9	0	1054.5	943.3	364	1211.1	1073.8	378.8	1470.7	1359.1	460.6	2759.1	2535.9	871.9
XP_047289187.1	EIF4G3	eukaryotic translation initiation factor 4 gamma 3 isoform X7 [Homo sapiens]	0	40.651	8	121	2	1	1822	200.8	5.94	1186	166.85	8	8	0	37			51.7			62.2			106.2
NP_006466.2	POSTN	periostin isoform 1 precursor [Homo sapiens]	0	40.642	9	67	9	1	836	93.3	7.53	869	98.12	9	9	0	956.6	458.7	342.5	1187.5	517.3	414.2	1118.9	500.9	362.9	1925.5	935.5	604.8
NP_003320.2	TXN	thioredoxin isoform 1 [Homo sapiens]	0	40.642	5	216	5	1	105	11.7	4.92	3644	345.47	5	5	0	3489.8	3080.3	2807.9	4274	3771.1	3309	4893.6	4397.9	3761	9757.3	8335.4	7618.1
NP_006301.3	NPEPPS	puromycin-sensitive aminopeptidase isoform 1 [Homo sapiens]	0	40.608	9	52	9	1	919	103.2	5.72	551	74.87	8	9	0	529.8	128.4	79.4	579.8	140.1	80.3	591.2	147.8	83.9	1178.3	258	153.6
NP_002804.2	PSMD9	26S proteasome non-ATPase regulatory subunit 9 isoform 1 [Homo sapiens]	0	40.582	6	57	6	1	223	24.7	6.95	773	97.84	6	6	0	981.6	1052.3	934.6	1259.2	1274.9	1277	1352.9	1431.3	1394.2	2973.2	3096.8	2983.2
NP_000415.2	KRT5	keratin, type II cytoskeletal 5 [Homo sapiens]	0	40.554	9	168	4	1	590	62.3	7.74	813	232.42	8	9	0	269.5	224.8	406.7	308.7	265.1	445	373.8	344.6	558.6	778.7	713.8	1146.4
NP_003621.1	PEX3	peroxisomal biogenesis factor 3 [Homo sapiens]	0	40.525	9	43	9	1	373	42.1	8.15	368	61.19	9	9	0	266.2	402.6	312.1	331.3	445.2	372.5	372	474.1	398	762.7	858.1	731.6
NP_001295155.1	RPS15	40S ribosomal protein S15 isoform 1 [Homo sapiens]	0	40.524	4	79	4	1	152	17.7	10.39	775	164.84	3	4	0	1906.6	2156.9	1561.2	2211.9	2487.7	1810.6	2572	2792.6	2038.2	5513.5	5788.9	4201.9
XP_011544158.2	NDUFAB1	acyl carrier protein, mitochondrial isoform X1 [Homo sapiens]	0	40.503	3	140	3	1	187	20.8	5.14	1535	265.55	3	3	0	1469.1	2115.4	1822	1579.4	2346.5	1966.6	1851.2	2430.7	2254.2	3091.3	4392	3930.3
NP_001293135.1	CSTF2	cleavage stimulation factor subunit 2 isoform 1 [Homo sapiens]	0	40.468	10	81	5	1	597	62.9	6.87	690	103.1	9	10	5	986.7	954.2	643.4	1210.3	1149.7	772.9	1418.9	1251.7	848.4	2867.1	2695.8	1794.9
NP_002736.3	MAPK1	mitogen-activated protein kinase 1 [Homo sapiens]	0	40.426	8	84	7	1	360	41.4	6.98	594	117.27	7	8	0	729.9	690.8	682.2	1036.1	923.8	943	1235.6	1062	1095.5	1893.7	1886.1	1981
NP_005763.3	RCL1	RNA 3'-terminal phosphate cyclase-like protein isoform a [Homo sapiens]	0	40.41	8	58	8	1	373	40.8	9.26	226	52.29	8	7	0	1390.3	888.5	907	1948.2	1312.9	1224.3	1528.5	987.4	1064.2	2852.2	1617.7	1752.4	Acetyl [N-Term]
NP_055701.1	NSA2	ribosome biogenesis protein NSA2 homolog isoform 1 [Homo sapiens]	0	40.388	7	76	7	1	260	30	10.27	837	131.39	6	7	0	687.6	668.7	798.2	822.6	790.5	941.7	914.9	856.9	1010.5	1958.5	1914.8	2122.7
NP_001824.1	CLTA	clathrin light chain A isoform a [Homo sapiens]	0	40.387	10	136	10	1	218	23.6	4.53	859	182.42	9	10	0	2587.4	3581.2	3231.7	3036.8	4183.3	3825.6	3630.7	5167.5	4636.2	7053.2	10191.7	9220.7
XP_024310112.1	CHD1	chromodomain-helicase-DNA-binding protein 1 isoform X1 [Homo sapiens]	0	40.371	9	41	5	1	1798	207.3	7.23	658	73.94	8	9	4	672.9	327.1	592.1	732.4	381.7	688.2	847.7	372.3	733.5	1498.4	754.4	1461.3
NP_001670.1	ATP1B3	sodium/potassium-transporting ATPase subunit beta-3 [Homo sapiens]	0	40.293	7	44	7	1	279	31.5	8.35	184	67.65	7	7	0	571.8	905	718.5	561.8	895.1	686.8	806.7	1352	928.2	1472.2	2132.4	1674
XP_047275655.1	NAMPT	nicotinamide phosphoribosyltransferase isoform X1 [Homo sapiens]	0	40.281	9	82	9	1	491	55.5	7.15	533	95.02	9	8	0	1383.5	966.5	925.7	1647.5	1132.6	1206.5	1966.9	1408.9	1467	3884.9	2710.1	2718.1
NP_000703.2	BLVRA	biliverdin reductase A [Homo sapiens]	0	40.26	9	94	9	1	296	33.4	6.44	614	127.89	9	9	0	1582.8	1813.9	1570.4	2128.2	2412.7	2161.5	1970	2408.7	2064.8	4888.8	6036.6	5515.8
XP_047289155.1	SNAP23	synaptosomal-associated protein 23 isoform X1 [Homo sapiens]	0	40.166	10	95	10	1	222	24.6	4.96	1189	164.11	8	10	0	1946.7	863.4	1181.2	2277.3	900.3	1320.7	2760	1241.1	1650.9	5664.5	2159.7	3119.8
NP_003124.1	SRP9	signal recognition particle 9 kDa protein isoform 2 [Homo sapiens]	0	40.15	7	209	7	1	86	10.1	7.97	2229	302.43	7	6	0	3495.1	3317.8	3238.4	3828.1	3613.1	3423.7	4588	4240.8	4146.3	8935.3	8552.6	8090.9
NP_068598.1	FASTKD5	FAST kinase domain-containing protein 5, mitochondrial [Homo sapiens]	0	40.149	8	46	8	1	764	86.5	8.13	444	67.14	8	8	0	654.9	474.4	403.4	711.2	565.1	448.3	765.9	574.2	513.1	1422.8	1221.2	1001.7
NP_003269.2	CLEC3B	tetranectin isoform 1precursor [Homo sapiens]	0	40.12	4	115	4	1	202	22.5	5.67	2095	197.83	4	4	0	1639.5	1412.9	1492.9	1797	1521.8	1629.5	1683.2	1585.5	1510.5	2548.4	2560.6	2510.3
NP_006749.1	U2AF1	splicing factor U2AF 35 kDa subunit isoform a [Homo sapiens]	0	40.097	8	117	8	1	240	27.9	8.81	1615	131.93	8	6	0	2301.7	1909.1	1818.3	2583.2	2098.7	2035.3	3119.5	2619.7	2649.9	6479.7	5217.2	5414.6	Acetyl [N-Term]
NP_006545.1	MTX2	metaxin-2 isoform 1 [Homo sapiens]	0	40.097	8	32	8	1	263	29.7	6.29	403	49.35	7	7	0	902.7	97.7	252.2	1035	115.4	259.5	1294.2	128.8	383.1	2206.7	233.3	565.5	Acetyl [N-Term]
NP_000276.2	PEPD	xaa-Pro dipeptidase isoform 1 [Homo sapiens]	0	40.077	8	61	8	1	493	54.5	6	1294	69.47	7	7	0	691.7	767.8	826.7	829	974.8	1024.5	965	1036.3	1029.4	1978.2	2037	2047.2	Acetyl [N-Term]
NP_892021.1	ZNF326	DBIRD complex subunit ZNF326 isoform 1 [Homo sapiens]	0	40.067	9	53	9	1	582	65.6	5.15	441	83.56	9	9	0	767.3	444.7	392	857.3	465	439.3	1034.4	589.5	535.2	1940.7	1183.7	1109.1
XP_047281158.1	KIF5B	kinesin-1 heavy chain isoform X1 [Homo sapiens]	0	40.052	11	37	5	1	963	109.6	6.51	181	47.85	11	11	6	232.6	643.9	447.3	243.3	759.2	490.3	317.3	882.9	622.2	631.5	1759.9	1219.7
NP_061141.2	UNC45A	protein unc-45 homolog A isoform 2 [Homo sapiens]	0	39.938	13	57	13	1	944	103	6.07	305	66.84	11	13	0	789.4	310.7	1172.6	901.9	391.5	1327.9	1072.8	431.8	1634.3	2230.3	893.1	3406.5
NP_001353410.1	RPL7L1	60S ribosomal protein L7-like 1 [Homo sapiens]	0	39.924	7	84	7	1	255	29.7	10.52	664	142.07	6	7	0	1046.5	842.1	637.1	1285.8	1002.4	816.1	1336.5	1055.1	773.6	2660.1	2074.9	1482.2
XP_011513023.1	PAK1IP1	p21-activated protein kinase-interacting protein 1 isoform X1 [Homo sapiens]	0	39.912	9	59	9	1	414	46.4	9.5	413	71.77	9	9	0	1156.6	1051.2	851.6	1317.3	1238.2	983.8	1544.7	1371.2	1142.4	3249.3	2561.7	2213.9
NP_036335.1	GRHPR	glyoxylate reductase/hydroxypyruvate reductase [Homo sapiens]	0	39.846	7	54	7	1	328	35.6	7.39	630	84.11	7	7	0	1042.4	944.7	948.2	1320.6	1134.6	1233.9	1521.1	1298.4	1449.9	3213.6	2820.6	3067.5
NP_057023.2	TRMT6	tRNA (adenine(58)-N(1))-methyltransferase non-catalytic subunit TRM6 isoform 1 [Homo sapiens]	0	39.808	8	40	8	1	497	55.8	7.55	325	49.74	8	7	0	580.2	431.2	461.7	592.4	460.8	511.9	792.5	594.2	598.4	1577.9	999.5	1151.2	Acetyl [N-Term]
NP_006640.2	UTP14A	U3 small nucleolar RNA-associated protein 14 homolog A isoform 1 [Homo sapiens]	0	39.801	10	58	10	1	771	87.9	7.87	518	79.34	10	9	0	215.2	496.1	641.9	245.9	599.7	742.2	250.6	741.6	1026.1	451.2	1485.8	2161.9
NP_002860.2	RAB6A	ras-related protein Rab-6A isoform a [Homo sapiens]	0	39.773	9	186	3	1	208	23.5	5.54	1558	270.04	8	9	0		54.7	53		57.3	51.9		69.7	66.4		141.9	134.8
NP_002096.1	H2AX	histone H2AX [Homo sapiens]	0	39.756	6	154	2	1	143	15.1	10.74	1638	207.67	6	6	4	6626.7	7067.5	7124.5	7447.9	7974.6	8088.9	9037.4	9731.1	9773.9	18164.6	20180.4	19873.2
NP_001032583.1	DYNLL1	dynein light chain 1, cytoplasmic [Homo sapiens]	0	39.695	5	94	2	1	89	10.4	7.4	1076	173.04	5	5	3	2201.7	2432.5	2993.4	2768.4	3101.3	3758.8	3261.2	3716.4	4487.8	7818.1	8549.8	10380.8
NP_057267.2	MRTO4	mRNA turnover protein 4 homolog [Homo sapiens]	0	39.687	8	65	8	1	239	27.5	8.29	447	85.81	8	8	0	1167.3	1576.7	952.8	1390.7	1629.3	1079	1623.1	2033.4	1272.6	3123.1	4637.9	2596.8
NP_002097.1	H2AZ1	histone H2A.Z [Homo sapiens]	0	39.669	4	200	2	1	128	13.5	10.58	2132	299.04	4	4	0	2983.6	2813.5	2346.4	3346.9	3185.2	2613.4	3945.5	3691.4	3137.8	8075.7	7301.2	6286.8
NP_001003701.1	ATP5PF	ATP synthase-coupling factor 6, mitochondrial isoform b precursor [Homo sapiens]	0	39.618	4	149	4	1	116	13.4	9.07	1951	267.18	4	4	0	2634	2324.5	1774.5	2786.1	2328.4	1907.7	3488.8	2944	2432.6	7006.9	5981.6	4719.5
NP_085134.1	SLC25A21	mitochondrial 2-oxodicarboxylate carrier isoform 1 [Homo sapiens]	0	39.557	9	100	9	1	299	33.3	9.51	856	140.19	9	8	0	2500.2	1582.7	1747.7	2988.3	1898	2079.6	3189.3	2014.1	2309.9	6992.7	4489.3	5221.1	Acetyl [N-Term]
NP_001087240.1	TXNRD1	thioredoxin reductase 1, cytoplasmic isoform 5 [Homo sapiens]	0	39.548	7	29	7	1	649	70.9	7.39	470	48.21	6	7	0	394.8	423.4	346.1	479.1	465.7	387.6	520.2	544.9	484	936	1043.8	884.1
NP_056229.2	RPL36	60S ribosomal protein L36 [Homo sapiens]	0	39.546	6	204	5	1	105	12.2	11.59	1940	324.58	5	6	2	5839.6	5724.2	6149.1	7018.7	6943.4	7447.1	8760.6	8816.5	9374.6	17911.8	17757	18822.6
NP_783163.1	ADRM1	proteasomal ubiquitin receptor ADRM1 isoform 1 [Homo sapiens]	0	39.522	8	71	8	1	407	42.1	5.07	686	79.77	7	7	0	388.2	941.4	1440.5	431.3	1115.3	1817.1	578.2	1371.2	2108.7	1189.2	2816	4228	Acetyl [N-Term]
XP_016859290.1	GFPT1	glutamine--fructose-6-phosphate aminotransferase [isomerizing] 1 isoform X1 [Homo sapiens]	0	39.504	8	53	8	1	724	81.5	7.66	393	88.19	7	8	0	1414	974.5	678.7	1331.7	852	681.6	1773.7	1178.1	892.7	3021.5	1843.3	1365.3
NP_852136.1	RFC2	replication factor C subunit 2 isoform 1 [Homo sapiens]	0	39.481	11	75	11	1	354	39.1	6.44	466	93.94	9	11	0	2041.5	2183.4	1684.9	2488.3	2522.3	2036.1	2898.1	2943.4	2355.2	5954.5	5900.6	4663.5
XP_011526999.1	TPX2	targeting protein for Xklp2 isoform X1 [Homo sapiens]	0	39.452	11	60	11	1	747	85.6	9.23	312	87.36	11	11	0	508.9	582.4	640.3	608.6	691.4	775.6	731.2	849.7	975.9	1478.5	1739.2	2018.5
NP_001381333.1	SRSF11	serine/arginine-rich splicing factor 11 isoform 3 [Homo sapiens]	0	39.43	6	67	6	1	491	54.3	10.45	590	103.7	6	6	0	1132.4	926.4	1025.4	1319.2	1046	1171.6	1420.5	1182.7	1291.3	2556.8	2230.8	2548.3
NP_006285.1	UQCRB	cytochrome b-c1 complex subunit 7 isoform 1 [Homo sapiens]	0	39.326	8	101	8	1	111	13.5	8.78	902	169.32	7	8	0	2033.5	2536.9	1956.6	2530.8	2860.7	2234.1	3165.1	3720.2	3038	5358.9	6578.8	5446.6
XP_047280221.1	PTBP3	polypyrimidine tract-binding protein 3 isoform X1 [Homo sapiens]	0	39.106	6	97	3	1	573	61.9	9.19	504	121.27	6	6	0	52	69.5		62.7	90.3		56.3	73.4		84.1	122
NP_871622.1	UBE2D3	ubiquitin-conjugating enzyme E2 D3 isoform 3 [Homo sapiens]	0	39.066	3	88	3	1	149	16.9	7.74	1183	152.52	3	3	0	1369.7	1626.7	1748.1	1474.9	1771.1	1917.3	1886.9	2317.5	2468.4	3862.8	4778.8	5266.1
NP_065134.1	NUP107	nuclear pore complex protein Nup107 isoform 1 [Homo sapiens]	0	39.028	11	44	11	1	925	106.3	5.43	164	60.9	11	11	0	745.4	297.5	461.2	823.5	351.6	580.9	973.4	411.8	575.6	1827.1	733.3	1002.5
NP_001435.1	FABP5	fatty acid-binding protein 5 [Homo sapiens]	0	38.951	6	68	6	1	135	15.2	7.01	1188	126.01	5	6	0	1176.2	1404.6	939.5	890.4	953.9	683.9	1490.4	1812.3	1221.3	2163.4	2431.9	1692.6
NP_036311.3	FBXO7	F-box only protein 7 isoform 1 [Homo sapiens]	0	38.855	9	53	9	1	522	58.5	6.55	259	76.41	8	9	0	544.7	531.9	702.2	698.1	703.1	939.1	758.6	753.1	1078.8	1731.7	1719.6	2491.1
NP_006057.1	AKR1A1	aldo-keto reductase family 1 member A1 [Homo sapiens]	0	38.837	7	44	6	1	325	36.6	6.79	535	61.07	6	6	1	361	726.7	546.8	463.1	859.2	619.4	711	1000.3	775.6	1379	2068.2	1443.9	Acetyl [N-Term]
NP_002087.2	GTF2F1	general transcription factor IIF subunit 1 [Homo sapiens]	0	38.775	10	62	10	1	517	58.2	7.49	615	88.15	8	9	0	403.4	613.5	655.6	459.6	732.1	793.2	551.4	885.8	970.1	1051	1763.3	1998.6	Acetyl [N-Term]
XP_011527602.1	NSFL1C	NSFL1 cofactor p47 isoform X1 [Homo sapiens]	0	38.716	6	32	1	1	375	41.2	5.21	365	45.59	6	6	3	733.9	179.4	528.9	876.2	207.5	672.5	888.3	238.4	656.6	2015.9	489.7	1449.6
XP_005245072.1	PRRC2C	protein PRRC2C isoform X1 [Homo sapiens]	0	38.688	10	49	9	1	2903	317.5	9.13	384	64.89	9	10	1	402.7	507.5	345.7	425.4	564	368.1	546.7	675.1	456.1	1046.3	1349	911.7
NP_004613.1	TSN	translin isoform 1 [Homo sapiens]	0	38.648	5	81	5	1	228	26.2	6.44	743	152.92	5	5	0	1502.1	1195.3	1723.8	1643.6	1415.9	1974.7	1909.8	1564.5	2350.9	4176.9	3520.4	5363.7
NP_001001563.2	TIMM50	mitochondrial import inner membrane translocase subunit TIM50 isoform 1 [Homo sapiens]	0	38.627	8	72	8	1	353	39.6	8.37	921	118.29	7	8	0	1002.3	1151.4	721.1	1217.2	1379	891.7	1543	1642.8	1152.2	2834.5	3269	2228.2
XP_006718110.1	GBF1	Golgi-specific brefeldin A-resistance guanine nucleotide exchange factor 1 isoform X1 [Homo sapiens]	0	38.624	9	78	8	1	1893	210.2	5.78	192	144.27	7	9	0	31.2	143.5	375.9	40.2	158.3	528.6	34	206.4	456.5	64.6	425.4	982
NP_001116847.1	H3C13	histone H3.2 [Homo sapiens]	0	38.523	9	467	1	1	136	15.4	11.27	1299	542.73	6	9	9	28205	30026.4	28694.3	32273.3	34432.5	32085.8	42301.9	45625.1	42693	87069.1	92340.1	87379.9
NP_003739.2	ALDH4A1	delta-1-pyrroline-5-carboxylate dehydrogenase, mitochondrial isoform a precursor [Homo sapiens]	0	38.475	10	51	10	1	563	61.7	8.07	462	81.87	8	10	0	1021.6	1519.4	1082.2	1282.6	1866	1295.7	1431.9	2014.4	1529.1	3240.9	4299.7	3321.4
NP_036249.1	CBX5	chromobox protein homolog 5 [Homo sapiens]	0	38.449	7	87	6	1	191	22.2	5.86	1148	131.74	6	7	0	866.3	1536	1492.9	973	1698.5	1664.4	1239.4	2196.5	2216.5	2491.9	4652.8	4397
NP_002547.1	OSBP	oxysterol-binding protein 1 [Homo sapiens]	0	38.421	7	54	7	1	807	89.4	7.3	548	65.14	7	7	0	254	110.6	169.6	311.2	128.4	213	294.5	142.1	186.6	584.4	257.1	327.5
NP_006477.3	FBLN1	fibulin-1 isoform D precursor [Homo sapiens]	0	38.401	9	95	9	1	703	77.2	5.22	823	123.85	9	9	0	1831.6	1258.8	1865.5	2010.7	1435.6	1999.5	1901.2	1292.4	1930.1	3675.2	2424.3	3657.3
NP_002361.1	MAGOH	protein mago nashi homolog [Homo sapiens]	0	38.363	9	74	9	1	146	17.2	6.11	358	103.49	7	8	0	2377.5	2611.6	2994.9	2659.2	2966.5	3450.6	3572.3	3904.8	4524	7497.6	8219.1	9364.8	Acetyl [N-Term]
NP_116258.2	NUDCD1	nudC domain-containing protein 1 isoform 1 [Homo sapiens]	0	38.358	12	57	12	1	583	66.7	5.11	147	65.91	10	12	0	1424.1	1731.7	1249.1	1267.5	1583.4	969.3	1851.8	2564.2	1605.5	2705	3701.4	2250.5
NP_055693.4	PUM3	pumilio homolog 3 [Homo sapiens]	0	38.33	13	54	13	1	648	73.5	9.64	169	52.77	11	13	0	905.2	629.6	1098.4	1036.3	689.8	1180.4	1274.5	779.8	1462.4	2502.6	1636.4	3052
XP_011526372.1	POLR2E	DNA-directed RNA polymerases I, II, and III subunit RPABC1 isoform X1 [Homo sapiens]	0	38.252	7	59	7	1	211	24.6	5.95	737	97.22	7	7	0	791.8	579.6	246.5	1024.2	737.9	278	1117.2	820.2	357.8	2242.4	1673.7	656.3
NP_006805.2	PSMF1	proteasome inhibitor PI31 subunit isoform 1 [Homo sapiens]	0	38.217	7	97	7	1	271	29.8	5.74	1329	139.77	5	6	0	2609.9	2328.8	2594	3268.8	2821.9	3194.7	3648.9	3213.6	3613.7	8301.4	7133.6	7926	Acetyl [N-Term]
NP_037377.1	VPS4A	vacuolar protein sorting-associated protein 4A [Homo sapiens]	0	38.144	8	33	5	1	437	48.9	7.8	199	54.82	7	8	3	263.9	475.3	444.6	312.9	594.9	517.5	320.9	617	628.1	696.9	1170.6	1372.3
XP_047271745.1	GAR1	H/ACA ribonucleoprotein complex subunit 1 isoform X1 [Homo sapiens]	0	38.12	8	101	8	1	217	22.3	10.92	616	151.16	7	8	0	2133.1	2234.2	1855.1	2310.5	2448.6	2015.4	2805.8	3011.5	2575	5530.4	5923.9	5017.6
NP_116294.1	RBM17	splicing factor 45 [Homo sapiens]	0	38.116	8	37	8	1	401	44.9	5.97	455	53.45	8	8	0	353.7	81.6	464	424.4	102.9	540	593.7	116.5	663.4	1137.8	217.1	1338.4
NP_056480.1	AAAS	aladin isoform 1 [Homo sapiens]	0	38.067	5	41	5	1	546	59.5	7.5	595	63.62	5	5	0	472.8	440	699.3	564.1	482.1	816.7	680.8	540.3	947.9	1274.8	1077.6	1897.5
NP_001164014.1	PGAM5	serine/threonine-protein phosphatase PGAM5, mitochondrial isoform 1 [Homo sapiens]	0	38.041	10	111	10	1	289	32	8.68	436	157.93	9	10	0	4358.3	4721.4	5076.1	4566.4	4639.3	5203	5431.5	5736.4	6272.2	10431.9	11737.1	12713.1
NP_001029097.1	TIAL1	nucleolysin TIAR isoform 2 [Homo sapiens]	0	38.01	9	79	5	1	392	43.4	7.99	513	93.76	8	9	4	1417.6	1040.9	918.6	1687.9	1190.4	1048.2	1965.8	1456.1	1237.2	3866.3	2877.9	2546.3
NP_078846.2	RNASEH2B	ribonuclease H2 subunit B isoform 1 [Homo sapiens]	0	37.997	8	43	8	1	312	35.1	9.13	325	58.76	7	8	0	1027	827.1	701.7	1069.5	869.6	720.7	1437.3	1133.5	947.3	2807.6	2250	1847.4
NP_001613.2	AHSG	alpha-2-HS-glycoprotein isoform 2 preproprotein [Homo sapiens]	0	37.968	5	374	2	1	367	39.3	5.72	2941	546.73	3	5	3	24974.3	23387.7	29121.7	31917.9	29047.4	37504.4	24874.8	21974.4	30101.3	42266.4	37218	51938.7
XP_016869748.1	PLIN2	perilipin-2 isoform X1 [Homo sapiens]	0	37.944	7	29	7	1	445	48.7	5.52	273	44.77	6	7	0	416.8	107.7	162.2	510.7	123.8	189.3	590.7	142.1	182.5	1261.8	268	390.1
NP_057001.1	GSTK1	glutathione S-transferase kappa 1 isoform a [Homo sapiens]	0	37.921	6	49	6	1	226	25.5	8.41	710	83.06	5	6	0	564.6	422.3	698.6	519.6	410.4	631.2	702.4	571.5	978.9	1143.8	882.6	1452.1
XP_011540793.1	CDK11B	cyclin-dependent kinase 11B isoform X1 [Homo sapiens]	0	37.831	9	44	9	1	804	93.5	5.54	337	72.68	9	9	0	817.9	766.8	702.8	985.5	907.6	844.3	1117.9	993.1	993.1	2373.6	1988.4	1915
NP_057701.1	UFM1	ubiquitin-fold modifier 1 isoform 1 [Homo sapiens]	0	37.786	5	104	5	1	85	9.1	9.31	913	151.62	5	5	0	1977.9	1898.5	1257.5	1904.9	1786.3	1309.3	2806.6	2619.4	1686.4	4802.2	4199	2862.1
NP_078932.2	COLGALT1	procollagen galactosyltransferase 1 precursor [Homo sapiens]	0	37.739	13	86	13	1	622	71.6	7.31	401	110.45	10	13	0	1995.7	1929.7	1734.2	2316	2233.9	1884.5	2568.9	2550.9	2079.2	4951.7	5079.6	4322.9
NP_001030335.1	RPL38	60S ribosomal protein L38 [Homo sapiens]	0	37.681	5	170	5	1	70	8.2	10.1	1118	247.13	5	5	0	4069.5	4361.7	3884.2	5030	5444.8	4993.3	5288.4	5730.2	5289.9	10495	11097.1	10309.7
NP_001371466.1	GATAD2A	transcriptional repressor p66-alpha isoform 4 [Homo sapiens]	0	37.669	8	35	7	1	685	73.7	9.89	333	48.37	8	8	1	407.2	296.3	314.3	508.5	341.5	355.5	621.5	436.2	441.7	1306.1	925.9	976.8
NP_004271.1	EEF1E1	eukaryotic translation elongation factor 1 epsilon-1 isoform 1 [Homo sapiens]	0	37.613	8	107	8	1	174	19.8	8.54	1383	146.02	7	7	0	3236	2975	3005.8	3403.7	3151.2	3178.2	3863	3801.2	3741.5	9188.4	8356.4	8895.4	Acetyl [N-Term]
NP_001120664.1	CNBP	CCHC-type zinc finger nucleic acid binding protein isoform 1 [Homo sapiens]	0	37.534	5	90	5	1	179	19.7	7.58	880	165.64	5	5	0	692	536.9	967.7	972	736.7	1481.7	1032.4	805.9	1516.4	2230.4	1946	3504.4
NP_000886.1	LTA4H	leukotriene A-4 hydrolase isoform 1 [Homo sapiens]	0	37.498	10	184	10	1	611	69.2	6.18	340	74.04	9	10	0	1087	1619.6	1639.2	1323.2	2075.6	1996.8	1402.3	2202.1	2138	2628.6	3907	4119.9
NP_066272.1	PDLIM1	PDZ and LIM domain protein 1 [Homo sapiens]	0	37.492	6	48	6	1	329	36	7.02	615	66.55	5	6	0	341.3	502	342	452	782.5	430.5	492	750.9	478.9	1182	1791.1	1255.7
NP_777549.1	NDUFAF2	NADH dehydrogenase [ubiquinone] 1 alpha subcomplex assembly factor 2 [Homo sapiens]	0	37.488	7	50	7	1	169	19.8	8.97	403	67.26	7	6	0	632.7	1355.5	1001.4	571.7	1265.7	946.7	819.6	1724.9	1322.2	1494.8	3086.4	2274
NP_057614.1	RAB8B	ras-related protein Rab-8B [Homo sapiens]	0	37.437	8	281	2	1	207	23.6	9.07	1914	386.83	6	8	0	18.5	549.4	328.1	17.4	1214.9	713.3	26.7	721.6	441.3	42.1	1181.4	674.2
NP_003906.2	CPNE1	copine-1 isoform b [Homo sapiens]	0	37.411	8	53	8	1	542	59.7	6.04	326	93.52	8	8	0	376.7	652	562.8	482.3	842	676.2	511	877.4	775.5	1101.3	1891.9	1682.8
NP_001092281.1	SEPTIN8	septin-8 isoform a [Homo sapiens]	0	37.36	10	102	6	1	483	55.7	6.28	1007	145.61	8	10	3	548.4	772.4	175.9	617.8	853.5	268.6	715.4	1011.1	243.8	1448.4	2114.7	430.1
NP_612451.1	CCDC124	coiled-coil domain-containing protein 124 [Homo sapiens]	0	37.328	7	63	7	1	223	25.8	9.54	449	92.81	7	7	0	975.3	1015.5	659	1280.9	1274.4	893.3	1566.5	1520.8	1047.3	2862.5	3143.8	2143
NP_060791.3	BRIX1	ribosome biogenesis protein BRX1 homolog [Homo sapiens]	0	37.323	9	71	9	1	353	41.4	9.92	393	98.65	9	9	0	1171.4	1918.7	1589	1324.3	2085.3	1781.2	1373	2440.7	2084.3	2638.6	4532.6	3914.4
NP_000301.1	PPT1	palmitoyl-protein thioesterase 1 isoform 1 precursor [Homo sapiens]	0	37.259	4	44	4	1	306	34.2	6.52	699	74.17	4	4	0	620.4	457.2	559.4	814.2	609.1	717.3	912.8	668.2	786.4	2081.1	1520.4	1837.3
NP_001257817.1	SLC25A10	mitochondrial dicarboxylate carrier isoform 1 [Homo sapiens]	0	37.142	5	44	5	1	296	32.1	9.35	573	95.75	5	5	0	628.5	257.1	772.9	782.6	332.8	976.3	868.4	307.2	1149.5	1714.7	608.9	2273.5
NP_079472.1	GRPEL1	grpE protein homolog 1, mitochondrial precursor [Homo sapiens]	0	37.13	8	71	8	1	217	24.3	8.12	329	106.51	8	8	0	1151.3	1504	1384.9	1297	1505.2	1216.7	1581.1	2051.5	1735.6	3139.5	3661.5	3204.6
XP_016885053.1	NSDHL	sterol-4-alpha-carboxylate 3-dehydrogenase, decarboxylating isoform X1 [Homo sapiens]	0	37.111	7	54	7	1	389	43.8	8.21	183	69.72	7	7	0	413	203.9	767.6	841.1	281.1	1076	674.9	299.6	1120.7	1197.6	634.8	2270.6
NP_002863.1	RAC2	ras-related C3 botulinum toxin substrate 2 [Homo sapiens]	0	36.998	6	148	3	1	192	21.4	7.61	1618	232.11	5	6	2	1830.6	1794.9	2180.1	2271.5	2323.8	2825.8	2626.4	2581.9	3073.6	5914	5837.5	6899
NP_078837.3	NAA16	N-alpha-acetyltransferase 16, NatA auxiliary subunit isoform 1 [Homo sapiens]	0	36.948	9	106	3	1	864	101.4	7.87	518	161.69	8	9	0	330.6	320.5	214	353.5	314.7	195.3	434.9	389.1	265	714.6	680.8	469.4
NP_001145.1	ANXA5	annexin A5 [Homo sapiens]	0	36.932	10	64	9	1	320	35.9	5.05	400	75.03	10	10	0	716.5	1240.8	634.6	975.7	1671.9	907.8	927.4	1745.9	864.6	2024.8	3863.2	1885
NP_542784.1	RPL10L	60S ribosomal protein L10-like [Homo sapiens]	0	36.93	8	141	1	1	214	24.5	10.01	991	207.53	5	7	0			119.5			123.1			136.4			319.3
NP_937863.1	SNRPB2	U2 small nuclear ribonucleoprotein B'' [Homo sapiens]	0	36.886	8	109	6	1	225	25.5	9.72	1163	155.6	8	6	0	968.5	1211.1	1633.6	1025.6	1301.2	1716.2	1325.2	1707.2	2343.8	2716.4	3344.4	4682	Acetyl [N-Term; N-Term]
XP_047295619.1	ARHGEF1	rho guanine nucleotide exchange factor 1 isoform X2 [Homo sapiens]	0	36.857	9	53	9	1	987	110.5	6.28	343	60.91	9	9	0	666.5	312	277.9	800.7	368.9	308.9	925.4	414.8	316.2	1622.1	748.8	570.1
NP_002703.1	PPP1R7	protein phosphatase 1 regulatory subunit 7 isoform 1 [Homo sapiens]	0	36.84	8	71	8	1	360	41.5	4.91	412	89.67	8	8	0	2117.5	1101.9	537.9	2191.5	1242.6	622.4	2607.1	1480.8	772.3	5073.9	2734.2	1276.2
NP_065392.1	APMAP	adipocyte plasma membrane-associated protein [Homo sapiens]	0	36.83	8	108	8	1	416	46.5	6.16	477	145.25	8	8	0	2115.1	1595.5	2050.3	2423.9	1908.5	2471.3	2534.1	1881.3	2511.1	5173.7	3843.8	5046.5
NP_001265585.1	SNRPD3	small nuclear ribonucleoprotein Sm D3 [Homo sapiens]	0	36.825	6	137	6	1	126	13.9	10.32	1120	178.47	5	5	0	3146.4	2369.7	2305.8	3681.8	2722.5	2639.4	3839.6	2878.5	2884.6	8097.2	6000.6	5983.9	Acetyl [N-Term]
NP_055318.2	UTP20	small subunit processome component 20 homolog [Homo sapiens]	0	36.821	12	40	12	1	2785	318.2	7.39	154	42.04	9	11	0	594	1383.5	666.8	736	1714.5	724.7	603.7	1343.9	779.4	1068.6	2381.8	1407
NP_689478.1	BTF3L4	transcription factor BTF3 homolog 4 isoform 1 [Homo sapiens]	0	36.815	6	50	5	1	158	17.3	6.35	343	80.14	4	6	0	93.7	41.8	440.3	113.4	57.3	683.2	105.3	53.7	989.1	213.5	83.8	1471.8
NP_001193541.1	CHTOP	chromatin target of PRMT1 protein isoform 2 [Homo sapiens]	0	36.784	6	88	6	1	249	26.5	12.23	1157	139.31	5	5	0	937.2	1026.2	1014.1	1027.1	1145.7	1080.5	1374.7	1623.4	1510.9	2672.1	2965.8	2927.5
NP_003680.2	AKR7A2	aflatoxin B1 aldehyde reductase member 2 isoform 1 [Homo sapiens]	0	36.781	4	40	4	1	359	39.6	7.17	579	66.68	3	4	0	587.3	797.1	383.3	728.3	1005.5	504.6	740.5	1042.7	504.8	1549	2526.7	1222.6
NP_004991.1	NDUFA5	NADH dehydrogenase [ubiquinone] 1 alpha subcomplex subunit 5 isoform 1 [Homo sapiens]	0	36.77	4	84	4	1	116	13.5	5.99	1001	137.77	4	4	0	1198.1	1331.8	1001	1432.8	1554.5	1250.6	1359.3	1674.6	1270.5	2639.5	3137.3	2445.9
NP_006283.1	TSG101	tumor susceptibility gene 101 protein [Homo sapiens]	0	36.691	5	34	5	1	390	43.9	6.46	244	56.43	4	5	0	750.4	393.2	538.1	919.7	498.6	628.3	1005.2	545.8	757	2301.3	1120.5	1590.6
NP_054768.2	ACAD9	complex I assembly factor ACAD9, mitochondrial [Homo sapiens]	0	36.645	7	43	7	1	621	68.7	7.96	491	68.25	6	7	0	458.8	205.3	141.3	527.8	254.5	171.1	557.3	260.5	171.2	1071.5	483	341.2
NP_003760.1	SRSF9	serine/arginine-rich splicing factor 9 [Homo sapiens]	0	36.631	7	98	7	1	221	25.5	8.65	1220	147.24	7	7	0	661	1200.6	1149.1	751.4	1329.6	1267.1	890.1	1617.6	1529.3	1594.3	3119.7	3058.7
XP_024309369.2	DCUN1D1	DCN1-like protein 1 isoform X4 [Homo sapiens]	0	36.625	6	70	6	1	396	43.8	8.72	808	101.8	6	6	0	549.2	637.8	671.7	713.2	726.9	789.6	812.1	876.4	836.6	1556.3	1814.5	1759.8
NP_001311.3	CSNK2B	casein kinase II subunit beta isoform 1 [Homo sapiens]	0	36.564	5	99	5	1	215	24.9	5.55	1323	160.31	5	5	0	1278.7	1753.8	1497.8	1442.7	2118.6	1822.3	1839.9	2577.6	2209.4	3683.3	5403.7	4480.4
NP_057479.2	HACD3	very-long-chain (3R)-3-hydroxyacyl-CoA dehydratase 3 [Homo sapiens]	0	36.448	8	68	8	1	362	43.1	8.94	551	102.91	6	8	0	1283.9	1459.6	963.1	1238	1411.1	951.5	1517.2	1724.7	1184	2887	3437.6	2373.8
NP_057542.2	HGH1	protein HGH1 homolog [Homo sapiens]	0	36.412	8	52	8	1	390	42.1	4.81	386	66.53	8	8	0	842.7	1017.9	822.7	1022.3	1195.9	1038.8	1224.7	1465.8	1230.3	2472.5	3171.1	2486.9
NP_057373.1	CAB39	calcium-binding protein 39 [Homo sapiens]	0	36.408	9	63	9	1	341	39.8	6.89	437	98.93	8	9	0	1022.4	1307.8	972.5	1253.9	1527.9	1169.4	1299.5	1383.8	1111.7	2950.6	2853.1	2219.3
NP_001271.1	CIRBP	cold-inducible RNA-binding protein isoform 1 [Homo sapiens]	0	36.384	4	42	3	1	172	18.6	9.51	805	83.54	3	4	0	194.2	367.2	219	273.6	446.3	268.9	258.8	402.6	239.2	542.8	796.9	490.5
NP_055186.3	AKAP8L	A-kinase anchor protein 8-like isoform 1 [Homo sapiens]	0	36.338	7	57	7	1	646	71.6	5.05	762	78.31	7	6	0	257.4	373.6	183.4	290.7	486.1	232.8	318	478.9	208.2	640.6	906	425
NP_006818.3	TMED10	transmembrane emp24 domain-containing protein 10 precursor [Homo sapiens]	0	36.33	5	133	5	1	219	25	7.44	1006	185.41	5	5	0	2114.2	3096.7	2901.9	2255.8	3237.9	3194.2	2876.4	3886.8	3796.1	5110.2	6897.5	6612.7
NP_001748.1	CBR1	carbonyl reductase [NADPH] 1 isoform 1 [Homo sapiens]	0	36.197	8	60	8	1	277	30.4	8.32	784	75.92	8	7	0	786.5	1090.5	1019.9	841.7	1172.5	1067.2	1070.4	1595.4	1512.6	1861.8	2822.7	2684.9	Acetyl [N-Term]
NP_005887.2	IDH1	isocitrate dehydrogenase [NADP] cytoplasmic [Homo sapiens]	0	36.183	9	42	8	1	414	46.6	7.01	350	52.95	9	9	0	129.5	213.7	302.1	190.2	330.7	384.3	171.9	302.8	430.8	327.2	583.5	840
NP_001093896.1	RAP1GDS1	rap1 GTPase-GDP dissociation stimulator 1 isoform 1 [Homo sapiens]	0	36.182	9	50	7	1	608	66.3	5.31	390	72.92	8	9	1	754.2	817.8	739.7	836.3	978.3	840	1027.8	1113.4	1016.1	1832.6	2138.5	1917.3
NP_057591.2	CDK12	cyclin-dependent kinase 12 isoform 1 [Homo sapiens]	0	36.148	7	55	6	1	1490	164.1	9.44	520	99.56	7	7	0	337.2	210.1	320	381.6	232.6	365.2	469	290	477.6	904.1	584.3	974
NP_005827.1	RIDA	2-iminobutanoate/2-iminopropanoate deaminase [Homo sapiens]	0	36.144	4	48	4	1	137	14.5	8.68	910	72.51	4	4	0	960.8	843.1	334.1	766.3	660.1	298.3	1285.8	1127.4	472.5	1753.1	1536.7	618.4
NP_001337771.1	UCHL5	ubiquitin carboxyl-terminal hydrolase isozyme L5 isoform 7 [Homo sapiens]	0	36.122	10	52	10	1	355	40.4	5.34	406	79.54	9	9	0	1080.2	1066	601.6	1211.3	1178.1	641.1	1483.3	1447.1	745.8	2622.1	2720.4	1422.8	Acetyl [N-Term]
NP_057439.2	DDX47	probable ATP-dependent RNA helicase DDX47 isoform 1 [Homo sapiens]	0	36.048	7	62	7	1	455	50.6	9.1	569	96.08	6	7	0	1552.9	1488.3	1265.1	1824.2	1647.8	1528.9	2214.4	2035.9	1822.5	4555.8	4128.6	3602
XP_011520324.2	SLTM	SAFB-like transcription modulator isoform X1 [Homo sapiens]	0	36.045	11	40	11	1	1041	117.8	7.88	252	49.63	9	10	0	1293.6	125	299.9	1476.2	167.2	318.9	1801.3	205.8	409.3	3810.8	358.7	866.4	Acetyl [N-Term]
NP_057191.2	ZFR	zinc finger RNA-binding protein [Homo sapiens]	0	36.038	7	52	7	1	1074	116.9	9.04	696	101.13	5	7	0	670.2	1033.1	568	780.7	1207.4	631.4	947.2	1442.4	769.9	1849	2878	1537.9
NP_071933.2	ATG3	ubiquitin-like-conjugating enzyme ATG3 isoform 1 [Homo sapiens]	0	35.929	6	56	6	1	314	35.8	4.74	641	87.2	5	5	0	1178.6	649.9	582.9	1349.6	750.9	632.3	1557	869	749.7	2998.6	1778.9	1421.2	Acetyl [N-Term]
NP_002785.1	PSMB2	proteasome subunit beta type-2 isoform 1 [Homo sapiens]	0	35.921	11	152	10	1	201	22.8	7.02	840	217.22	9	11	0	3060.6	2255.2	2965.7	3449.7	2492.4	3443.5	3991.6	2944.4	4011.7	8385.2	6169.5	8211.9
XP_047285237.1	#N/A	ras-related protein Rab-5B isoform X1 [Homo sapiens]	0	35.915	6	86	3	1	296	32.3	5.53	1187	140.59	6	6	0			83			94			81.1			159.7
NP_872578.1	MRPS9	28S ribosomal protein S9, mitochondrial [Homo sapiens]	0	35.907	7	78	7	1	396	45.8	9.51	729	102	7	7	0	845.2	845.7	775	961.5	997.8	872.5	1131.9	1148.6	1049.5	2222.3	2134.4	2136.6
NP_008974.5	KRR1	KRR1 small subunit processome component homolog [Homo sapiens]	0	35.893	9	53	9	1	381	43.6	9.77	237	71.33	7	9	0	1056.2	1471.3	1554.3	1202.5	1698	1741.2	1509.1	2018	2079.8	2679.8	3748.5	3915.5
NP_006828.2	COPS5	COP9 signalosome complex subunit 5 [Homo sapiens]	0	35.891	9	50	9	1	334	37.6	6.54	381	67.73	7	9	0	945.2	897.5	716.6	1141.8	1089.6	864.7	1156.6	1091.8	829.5	2408.8	2198.6	1800.5
NP_061485.1	RAC1	ras-related C3 botulinum toxin substrate 1 isoform Rac1b [Homo sapiens]	0	35.864	4	107	1	1	211	23.5	8.63	1728	184.48	4	4	0	307.3	476.5	382.1	385.1	607.4	496.8	423.2	680.9	542.5	901.2	1561.7	1144.3
NP_001298128.1	CLNS1A	methylosome subunit pICln isoform a [Homo sapiens]	0	35.856	4	96	4	1	237	26.2	4.11	981	126.49	4	4	0	845.2	1135.8	1280.5	1043.7	1460.1	1553.7	1169.7	1619.9	1654.1	2299.7	3371.9	3315.4
NP_004682.2	ATP6V0D1	V-type proton ATPase subunit d 1 [Homo sapiens]	0	35.75	8	81	8	1	351	40.3	5	483	99.71	8	8	0	1178.2	1092.2	420.9	1330.5	1169.9	481.6	1637.6	1398.7	577.7	3236.1	2834.9	1183.7
NP_000938.2	PRIM2	DNA primase large subunit isoform a [Homo sapiens]	0	35.695	7	40	7	1	509	58.8	7.91	412	65.44	6	7	0	451	460.5	446.7	588.3	537.7	531.2	607.2	603.2	639.1	1161.9	1211.2	1218.8
NP_002727.2	PRKAR2B	cAMP-dependent protein kinase type II-beta regulatory subunit [Homo sapiens]	0	35.683	5	29	3	1	418	46.3	4.92	255	55.39	4	5	0	205.3	175.5	151.8	279.4	271.8	232.7	268.4	270.7	210.4	568.2	554.4	494
XP_024309873.1	OCIAD1	OCIA domain-containing protein 1 isoform X1 [Homo sapiens]	0	35.68	6	99	6	1	260	29.1	8.05	1373	182.73	6	6	0	1699.2	1420.5	1096	1893.8	1555.4	1249.4	2253.1	1916.5	1400.9	4234.9	3854.6	2916.4
NP_001373231.1	SERPINC1	antithrombin-III isoform 3 precursor [Homo sapiens]	0	35.64	8	174	8	1	505	57.3	7.85	905	256.63	6	8	0	8029.9	7450.2	7778.9	9968.3	9333.4	9796.8	7920.6	7150.8	7664.7	14011.8	12234.3	13275
NP_060654.1	ARL8B	ADP-ribosylation factor-like protein 8B [Homo sapiens]	0	35.614	8	63	7	1	186	21.5	8.43	595	86.47	7	8	1	1520.4	1741.2	1228.3	1761	1947.8	1426	1877.2	2287.1	1538.6	3665.7	4710.4	3244.6
NP_061327.2	NSFL1C	NSFL1 cofactor p47 isoform b [Homo sapiens]	0	35.602	6	32	1	1	339	37.3	5.11	327	41.71	6	6	0			74.2			69.8			79			182
NP_778235.1	H2AC21	histone H2A type 2-B [Homo sapiens]	0	35.591	5	126	2	1	130	14	10.89	1139	152.22	5	5	0	834.2	1261.6	2026.1	1020.9	1671.6	2619.9	1282.7	2361	3702.1	2801.2	5088	8193.8
NP_005994.2	UQCRFS1	cytochrome b-c1 complex subunit Rieske, mitochondrial [Homo sapiens]	0	35.582	8	100	8	1	274	29.6	8.32	286	131.13	8	8	0	3049	3418.3	2902	3110.4	3396.6	2905.5	4384.1	4707.1	4125.9	8070.4	8653.5	7456.6
NP_001243463.1	SLC25A1	tricarboxylate transport protein, mitochondrial isoform b [Homo sapiens]	0	35.55	5	36	5	1	318	35	9.99	397	57.49	5	5	0	552.1	361.9	574.8	625.8	406.3	635.2	799.4	475.5	829	1543.6	861.2	1674.3
NP_001308765.1	CPSF3	cleavage and polyadenylation specificity factor subunit 3 isoform d [Homo sapiens]	0	35.517	7	52	7	1	688	78	5.9	522	81.96	7	7	0	431.1	723.6	539.4	501.7	872.1	686.4	524.6	846	684.9	1091.4	1732.1	1452.8
NP_001061.2	TUBG1	tubulin gamma-1 chain [Homo sapiens]	0	35.499	6	42	6	1	451	51.1	6.14	427	62.38	6	6	0	531.6	416.8	508.5	710.6	562.5	711.9	731.8	516.7	684.6	1630.2	1361.5	1672.2
NP_001272.2	TBCB	tubulin-folding cofactor B isoform 1 [Homo sapiens]	0	35.437	7	66	7	1	244	27.3	5.15	875	84.91	7	7	0	1055.6	983.4	788.3	1162.6	978.3	928.3	1417.4	1205	1038.2	2625.5	2318.4	1955.3
NP_001303240.1	RPL35A	60S ribosomal protein L35a [Homo sapiens]	0	35.392	8	231	8	1	110	12.5	11.06	1035	266.74	6	8	0	9219.8	8893.6	8260.2	10059.5	9610.7	8932.7	13124.1	12511.8	11684.2	28779.1	27991.8	26013.7
XP_011522205.1	PAFAH1B1	platelet-activating factor acetylhydrolase IB subunit beta isoform X1 [Homo sapiens]	0	35.367	6	79	5	1	428	48.7	7.06	778	112.32	4	6	0	428.5	719.2	702.8	476.1	833.4	772	580.4	1001.9	978.1	1242.8	2120.2	2012.3
XP_006711821.1	#N/A	protein ELYS isoform X1 [Homo sapiens]	0	35.285	9	30	9	1	2301	255.8	6.58	299	42.02	9	9	0	218.5	319.7	329.3	265	318.8	380	295.1	364.1	412.1	547	679.7	734.7
NP_001302459.1	RPL26	60S ribosomal protein L26 [Homo sapiens]	0	35.275	9	197	9	1	145	17.2	10.55	880	222.32	8	9	0	5859.9	5206.2	5344.1	6732.9	5970.8	6059.7	8052.2	7240.7	7305	16928.1	15443.8	15804.6
NP_001339561.2	PCM1	pericentriolar material 1 protein isoform 4 [Homo sapiens]	0	35.136	9	51	8	1	2067	232.9	4.97	523	66.14	9	9	0	703.7	228	332.5	854.1	256.7	360.4	937.9	283	453.4	2010.3	644.2	966.2
NP_054861.2	NUDT5	ADP-sugar pyrophosphatase isoform 1 [Homo sapiens]	0	35.1	6	48	6	1	219	24.3	4.94	459	72.81	6	6	0	877.4	1174.1	737.7	901.3	1227.9	758.1	1171.4	1621.9	973.8	2230.5	2990.9	1862
NP_006266.2	SRSF6	serine/arginine-rich splicing factor 6 [Homo sapiens]	0	35.087	11	200	7	1	344	39.6	11.43	1102	285.8	9	11	4	5469.7	5826.2	6034.5	6220	6621.1	6764	7790.3	8472.4	8655	16375.9	17801	18114
NP_073713.2	CTBP2	C-terminal-binding protein 2 isoform 2 [Homo sapiens]	0	35.047	7	78	4	1	985	106.1	8.02	564	119.22	7	7	3	1027.4	1358.5	1291.8	1150.6	1649.3	1530	1421.4	1983	1870.1	3011.7	4224.5	3935
NP_003636.2	SLC27A2	very long-chain acyl-CoA synthetase isoform 1 [Homo sapiens]	0	35.012	7	58	7	1	620	70.3	8.51	262	77.84	7	7	0	246.2	499.6	449.4	288.5	573.4	499	285.9	587.3	574	643.3	1248.1	1197.3
NP_113608.1	MRPL9	39S ribosomal protein L9, mitochondrial isoform 1 [Homo sapiens]	0	35.011	7	39	7	1	267	30.2	10.08	478	62.73	6	7	0	353.8	877.3	1136.3	350	915.7	1217.8	531.1	1269.7	1619.9	953.8	2379.8	3205.2
XP_047304897.1	TBL1XR1	F-box-like/WD repeat-containing protein TBL1XR1 isoform X2 [Homo sapiens]	0	34.995	6	61	6	1	527	56.8	5.88	568	116.45	6	6	0	837.7	658.9	531.4	1031.6	756.3	630.7	1087.3	869.5	719.1	2277.9	2074.3	1470
NP_005198.1	CRKL	crk-like protein [Homo sapiens]	0	34.988	7	32	7	1	303	33.8	6.74	466	57.57	7	7	0	318.7	144.7	274.7	388	159.9	319.8	431.7	174.3	349.1	888.4	398	692.9
NP_001274679.1	FDFT1	squalene synthase isoform 3 [Homo sapiens]	0	34.943	9	55	9	1	476	53.6	7.3	391	63.08	9	9	0	578.9	623.7	462	745.3	831.8	578	791.2	879	608	1893.7	1906.5	1333.6
NP_647473.1	YME1L1	ATP-dependent zinc metalloprotease YME1L1 isoform 1 [Homo sapiens]	0	34.904	7	54	7	1	773	86.4	8.76	867	103.48	7	7	0	161.2	589.3	356.8	212.6	664.8	417.4	207.9	832.6	518.4	369.9	1515.8	929
NP_064581.2	XAB2	pre-mRNA-splicing factor SYF1 [Homo sapiens]	0	34.868	8	21	8	1	855	99.9	6.23	119	23.56	8	8	0	262.8	133.5	410.9	361.4	175.2	508	422.2	186.1	566.3	748.3	367.4	1124.3
NP_064709.2	CIAPIN1	anamorsin isoform 1 [Homo sapiens]	0	34.837	8	68	8	1	312	33.6	5.62	225	108.11	8	8	0	1659.8	1713.1	1218.3	2105.7	2047.2	1498.4	2335	2306.1	1683.7	5384.5	5148	3806.4
XP_011543857.1	RPS6KA3	ribosomal protein S6 kinase alpha-3 isoform X1 [Homo sapiens]	0	34.808	12	62	5	1	746	84.4	6.83	240	72.06	12	10	5	1387.8	651.9	964.8	1527.1	685.6	1129.4	1681.5	819.6	1264.6	3493.9	1607.2	2865.2
NP_067075.1	RAB18	ras-related protein Rab-18 isoform 1 [Homo sapiens]	0	34.757	7	44	7	1	206	23	5.24	219	52.58	7	7	0	856.7	525.4	191.9	1051.7	676	249.7	1218.2	759.3	261.5	3233.2	2294.8	528.8
NP_002809.2	PSME2	proteasome activator complex subunit 2 [Homo sapiens]	0	34.751	8	73	8	1	239	27.4	5.73	794	103.8	8	8	0	1451.9	1794.6	1273.3	1447.5	1712.8	1216.1	1993	2551.1	1750.9	3461.9	4303.9	3203.2
NP_001306000.1	SACM1L	phosphatidylinositol-3-phosphatase SAC1 isoform 1x [Homo sapiens]	0	34.714	10	80	10	1	609	69.4	7.12	498	112.34	9	10	0	1666.4	2169.2	2201	1752.5	2234.8	2271.3	2244.6	2999.2	3020.9	4250.6	5661.5	5730.6
NP_060716.2	CCDC25	coiled-coil domain-containing protein 25 isoform 1 [Homo sapiens]	0	34.707	7	46	7	1	208	24.5	6.8	335	65.51	7	7	0	895.8	443	977.7	1006.7	445.5	1065.2	1197.3	627.3	1287.9	2235.8	1112.7	2460
NP_001309906.1	SFXN1	sideroflexin-1 isoform 1 [Homo sapiens]	0	34.691	9	68	8	1	322	35.6	9.07	166	95.96	7	9	1	887.2	1553.2	1347.6	947.8	1820.8	1416.5	1177	2247.3	1960.6	2088.9	4034.6	3403.8
NP_071896.8	NOC3L	nucleolar complex protein 3 homolog [Homo sapiens]	0	34.67	9	43	9	1	800	92.5	9.17	459	72.25	6	9	0	1296	970.2	529.8	1389.1	1057.1	568.5	1698.5	1315.2	696.9	3251.5	2486.6	1282.4
NP_060764.3	CWF19L1	CWF19-like protein 1 isoform 1 [Homo sapiens]	0	34.63	8	38	8	1	538	60.6	7.24	257	55.17	8	8	0	401.2	305.7	1017.2	519.4	398	1389.6	529.4	405.5	1411.9	1100.8	779.8	2683.8
NP_009096.2	SF3A2	splicing factor 3A subunit 2 [Homo sapiens]	0	34.581	7	39	7	1	464	49.2	9.64	333	47.8	7	6	0	676.3	355.2	276.2	705	446.2	267.9	954.4	503.9	356.1	1997.2	1049	788.8	Acetyl [N-Term]
NP_060377.1	LAMTOR1	ragulator complex protein LAMTOR1 [Homo sapiens]	0	34.568	7	36	7	1	161	17.7	5.15	286	61.06	6	7	0	489.7	461	447.8	596.4	534.7	508.4	660.2	630.5	596	1191.4	1077.5	1037.6
NP_110517.2	CTNNBL1	beta-catenin-like protein 1 isoform 1 [Homo sapiens]	0	34.427	11	92	11	1	563	65.1	5.05	691	114.03	11	10	0	2141.6	3314.9	1725.4	2612.7	4113.4	2088.3	2505.3	3902.8	2064.6	5184.3	7978.2	4227.2	Acetyl [N-Term]
XP_011525773.1	TDRD12	putative ATP-dependent RNA helicase TDRD12 isoform X1 [Homo sapiens]	0	34.405	8	35	8	1	1335	151.1	6.34	343	48.84	8	8	0	319.4	485.7	334.2	373.2	622.2	427.6	438.2	590.7	471.4	892.9	1229.3	928.2
NP_038472.2	UBQLN2	ubiquilin-2 [Homo sapiens]	0	34.402	6	73	2	1	624	65.7	5.22	608	91.78	4	6	0
NP_000691.1	ANXA1	annexin A1 [Homo sapiens]	0	34.312	5	43	5	1	346	38.7	7.02	318	68.56	5	4	0	904.3	236.5	350.2	609.2	194.1	276.5	1203.9	278.8	412	1191.9	305.4	464.2	Acetyl [N-Term]
XP_005268523.1	#N/A	RNA-binding protein 27 isoform X1 [Homo sapiens]	0	34.242	9	30	8	1	1061	118.7	9.19	138	36.82	7	9	1	489.9	263.1	426.4	523	297.2	503.2	627.8	334.1	603	1239.8	653	1165.2
NP_055095.2	DNAJC8	dnaJ homolog subfamily C member 8 [Homo sapiens]	0	34.225	10	91	10	1	253	29.8	9.06	361	114.45	10	10	0	2111.7	2785	2234	2578.7	3409.5	2830.3	2927.4	3767.8	3207.3	6765.8	8639.2	7319.1
NP_001243439.1	SSBP1	single-stranded DNA-binding protein, mitochondrial precursor [Homo sapiens]	0	34.214	6	148	6	1	148	17.2	9.6	1704	274.41	5	6	0	4835.3	4207.5	3956.1	4578.1	3875.3	3687.6	6335.3	5471.8	5155.1	10550.7	9398.8	8964.4
NP_060102.1	CDKN2AIP	CDKN2A-interacting protein isoform 1 [Homo sapiens]	0	34.148	5	38	5	1	580	61.1	9.01	463	52.55	5	5	0	214.6	419.9	161.9	299.6	553.9	227.2	336.9	568.7	220.6	702.8	1304.6	530.4
NP_056345.3	GORASP2	Golgi reassembly-stacking protein 2 isoform 1 [Homo sapiens]	0	34.143	6	64	6	1	452	47.1	4.82	627	84.26	6	6	0	1263.7	1431.7	1239.1	1300.7	1474.9	1390.9	1730.8	1990.2	1745.9	3381.6	3944.3	3380.6
NP_005861.2	SAP18	histone deacetylase complex subunit SAP18 isoform 1 [Homo sapiens]	0	34.104	8	103	8	1	172	19.5	9.8	354	113.64	8	8	0	2627.4	1827.4	1953.8	2748.2	2032.9	2026.6	3486.5	2485.3	2703.5	7513.3	5213.8	5994.6
XP_011509745.1	SMPD4	sphingomyelin phosphodiesterase 4 isoform X1 [Homo sapiens]	0	34.049	7	27	7	1	944	105.7	8.43	294	41.36	6	7	0	181.8	129	277.8	227.9	159.3	343.3	257.8	175.2	395.1	515.5	341.2	766
XP_047274684.1	NUP43	nucleoporin Nup43 isoform X3 [Homo sapiens]	0	34.044	5	44	5	1	380	42.1	5.63	492	59.75	5	5	0	635.6	268.7	413.8	722.9	289.4	448.6	900.5	400.6	559.4	1767.4	663.9	1056.8
XP_011533481.1	RBM26	RNA-binding protein 26 isoform X1 [Homo sapiens]	0	34.031	8	67	7	1	1025	115.4	9.38	643	90.26	6	8	0	474.9	305.3	575	538.2	329	615.1	656.8	423.8	704.5	1080.7	688.7	1256.2
NP_060238.3	LRRC40	leucine-rich repeat-containing protein 40 [Homo sapiens]	0	33.997	7	36	7	1	602	68.2	6.43	263	48.3	7	7	0	296	209.4	242.6	354.8	256.2	286.8	368.8	255.7	318.9	667.1	468.8	640.3
NP_001307834.1	DTYMK	thymidylate kinase isoform 6 [Homo sapiens]	0	33.989	8	56	8	1	251	28.2	8.73	260	85.29	8	8	0	295.1	886.9	1124.9	347.6	999.9	1291.4	415.6	1141.3	1623.7	809.9	2371.3	3196.4
NP_002708.1	PPP2R2A	serine/threonine-protein phosphatase 2A 55 kDa regulatory subunit B alpha isoform isoform 1 [Homo sapiens]	0	33.915	8	44	8	1	447	51.7	6.2	327	68.13	7	7	0	593	448.7	714.2	729.5	556.7	857	790.7	653.9	975.3	1586.3	1258.3	1820.4	Acetyl [N-Term]
NP_001035997.2	COASY	bifunctional coenzyme A synthase isoform c [Homo sapiens]	0	33.905	8	43	8	1	593	65.3	7.64	358	45.94	8	8	0	306.7	403	340.3	319.8	436.5	408.8	429.5	504.6	440.7	811.4	1004.6	874.7
NP_000935.1	PPP3CA	serine/threonine-protein phosphatase 2B catalytic subunit alpha isoform isoform 1 [Homo sapiens]	0	33.897	6	39	6	1	521	58.7	5.86	498	65.08	5	6	0	711	905.4	483	854.5	1105.5	591.1	1038.1	1286.8	768.2	2313	2997.5	1676.6
NP_057626.2	STK26	serine/threonine-protein kinase 26 isoform 1 [Homo sapiens]	0	33.865	5	36	2	1	416	46.5	5.29	607	64.84	5	5	0	23		14.6	33.7		14.6	51.5		26.1	85.1		38.9
NP_057575.2	MRPL37	39S ribosomal protein L37, mitochondrial isoform 2 [Homo sapiens]	0	33.847	7	70	7	1	423	48.1	8.59	580	81.79	7	7	0	1091.1	594.7	688	1362.2	727.3	764.6	1557	770	749.2	2900.2	1445.9	1459.8
NP_005552.3	LAMP1	lysosome-associated membrane glycoprotein 1 precursor [Homo sapiens]	0	33.715	5	79	5	1	417	44.9	8.75	1031	116.2	5	5	0	713.6	506.3	470.2	1074.5	777.5	743	1018.9	756.3	710.6	2729.8	2061	1943.4
NP_001341706.1	CASP3	caspase-3 isoform a preproprotein [Homo sapiens]	0	33.711	8	41	8	1	277	31.6	6.54	451	74.92	6	8	0	548.9	860	746.7	867.5	1298.8	1027.2	757	1112.7	969	1828.9	2826.6	2580.8
XP_005256407.1	GPS1	COP9 signalosome complex subunit 1 isoform X4 [Homo sapiens]	0	33.707	10	65	10	1	585	65	6.28	600	109.44	8	10	0	667.8	1783.9	996.3	842.6	2218.4	1190.1	894.8	2475.9	1413.1	1838.2	5304.5	2875.1
NP_006318.1	TIMM23	mitochondrial import inner membrane translocase subunit Tim23 [Homo sapiens]	0	33.7	5	58	4	1	209	21.9	8.6	490	84.01	5	5	1	1051.2	519.3	820.2	1216.3	643	917.7	1352.5	685.9	1002.2	2728.2	1349.4	1994.2
NP_001137457.1	BANF1	barrier-to-autointegration factor [Homo sapiens]	0	33.652	4	197	4	1	89	10.1	6.09	1265	246.94	4	4	0	3731.4	4876.1	4251.7	4374.3	5624.8	4840.6	5066.7	6631.1	5695.5	11708.6	15185.1	13048.6
NP_060579.3	MTPAP	poly(A) RNA polymerase, mitochondrial precursor [Homo sapiens]	0	33.649	9	34	9	1	582	66.1	9.04	144	54.26	8	9	0	172.5	1106.5	724.6	220.6	1317.9	772.8	238	1591.1	976.3	536.5	3104.3	1913.2
NP_002694.3	PPAT	amidophosphoribosyltransferase [Homo sapiens]	0	33.645	9	26	9	1	517	57.4	6.76	300	38.47	8	9	0	1088.8	197.5	495.6	1267.4	235.1	564.4	1609.4	278.6	639.4	2831.4	467.7	1133.8
XP_024308062.1	TPST2	protein-tyrosine sulfotransferase 2 isoform X1 [Homo sapiens]	0	33.632	7	96	7	1	447	49.1	8.94	550	125.73	6	7	0	1562.9	1823.7	1623	1857.4	2107.2	1965.7	2177.1	2413.9	2174.1	4487.4	5380.9	4844.1
NP_055860.1	WAPL	wings apart-like protein homolog isoform 1 [Homo sapiens]	0	33.631	8	38	8	1	1190	132.9	5.44	238	51.9	8	8	0	551.7	406.4	411	603.7	410.6	427.4	629.5	441	499.1	1251.5	789	937.9
NP_001307585.1	PCID2	PCI domain-containing protein 2 isoform 2 [Homo sapiens]	0	33.593	8	40	8	1	453	52.1	8.47	365	54.22	7	8	0	939.8	443.2	265.5	1118.2	582.5	343.3	1151.3	502.2	385.5	2582	1097.5	796.3
NP_733779.1	SKP1	S-phase kinase-associated protein 1 isoform b [Homo sapiens]	0	33.59	8	81	8	1	163	18.6	4.54	492	104.08	7	8	0	2410.6	3517.8	1967.8	2809.2	4066.3	2242.5	3338.1	5002.5	2597.8	7182.9	11096.3	5933.4
NP_001035754.1	PPAN-P2RY11	PPAN-P2RY11 protein isoform 1 [Homo sapiens]	0	33.498	9	59	9	1	794	87.9	9.51	237	57.75	9	9	0	708.8	760.6	1155.4	872.9	894.6	1342.4	878.4	1056.6	1560	1761.2	2048.1	2962.9
NP_001340027.1	PRPSAP2	phosphoribosyl pyrophosphate synthase-associated protein 2 isoform 6 [Homo sapiens]	0	33.417	7	39	6	1	423	46.9	8.25	233	55.46	7	7	1	769.6	327.3	652.5	833.3	378.6	775.2	1139.1	445.9	915.8	2366	965.3	1839.2
NP_005521.1	IDH3A	isocitrate dehydrogenase [NAD] subunit alpha, mitochondrial precursor [Homo sapiens]	0	33.325	8	59	8	1	366	39.6	6.92	327	80.38	8	8	0	1083.5	983.2	964	1132	1077.2	1072.2	1588.4	1391.3	1342.5	2694.2	2577.7	2479.6
NP_060668.2	DNAJC11	dnaJ homolog subfamily C member 11 [Homo sapiens]	0	33.324	8	62	8	1	559	63.2	8.4	328	83.57	8	7	0	499.7	1346.2	474.7	565.8	1600.1	554.2	682.3	1881.5	720.6	1306.1	3682.8	1364.8
XP_011512612.2	MAPK14	mitogen-activated protein kinase 14 isoform X1 [Homo sapiens]	0	33.319	6	43	6	1	401	45.4	7.05	375	66.53	5	6	0	692	630.1	680.4	886.3	698.4	888.9	968.1	789.6	1009.9	1772.1	1443.1	2004.8
NP_001376507.1	POLR2H	DNA-directed RNA polymerases I, II, and III subunit RPABC3 isoform 2 [Homo sapiens]	0	33.317	5	47	5	1	150	17.1	4.68	784	84.41	4	5	0	649.3	671.7	751.6	706.4	677.7	778.1	923.9	829.2	1013.6	1681.9	1520.1	1875.8
XP_047273213.1	SAR1B	GTP-binding protein SAR1b isoform X1 [Homo sapiens]	0	33.248	5	62	2	1	198	22.4	6.11	920	97.72	5	5	0	266.5	259.6	164	335.1	265.6	173.6	343.9	278.7	187.6	706.1	532	351
XP_011533514.1	UCHL3	ubiquitin carboxyl-terminal hydrolase isozyme L3 isoform X1 [Homo sapiens]	0	33.235	4	56	4	1	294	33.2	6.47	410	77.33	4	4	0	291.9	293.9	697.7	366.2	378	690.7	333.6	376.6	928.7	609.4	671	1400.2
XP_016858797.1	NUP35	nucleoporin NUP35 isoform X1 [Homo sapiens]	0	33.223	5	42	5	1	329	35.2	9.35	622	59.62	5	5	0	174.8	529.4	298	215.1	562.7	300.3	270.3	696	416.6	495.9	1346.8	791.8
NP_057256.2	UBAC1	ubiquitin-associated domain-containing protein 1 [Homo sapiens]	0	33.058	6	109	6	1	405	45.3	4.92	1633	171.43	6	6	0	1574.3	918.6	1750	1655.8	970.9	1946	2040.8	1004.7	2511	4012.5	2124.9	4839.7
NP_055568.3	BMS1	ribosome biogenesis protein BMS1 homolog [Homo sapiens]	0	33.009	10	29	10	1	1282	145.7	6.44	156	30.49	8	9	0	622.2	165.3	377.5	757.8	180	459	880.3	213.3	575	1626.9	421.5	1079.5
NP_057134.1	MRPL11	39S ribosomal protein L11, mitochondrial isoform a [Homo sapiens]	0	32.998	9	56	9	1	192	20.7	9.91	274	63.45	9	9	0	1264.7	1151.3	1010.7	1417.9	1301.6	1070.1	1856.3	1670.1	1411.3	3751.9	3330.7	2895.9
XP_047295442.1	CLPP	ATP-dependent Clp protease proteolytic subunit, mitochondrial isoform X1 [Homo sapiens]	0	32.979	6	45	6	1	309	33.4	8.63	421	69.84	5	6	0	1081.5	495.8	352.6	1111.9	505.6	364.3	1603.2	654.2	511.5	2778.1	1145.8	868.1
NP_005040.2	PWP2	periodic tryptophan protein 2 homolog [Homo sapiens]	0	32.872	7	42	7	1	919	102.4	6.15	339	50.27	7	7	0	970.8	506.7	649	913.6	461.2	603.1	1327.8	682.9	903.5	2133.6	1293.7	1419.5
NP_002938.1	RPA3	replication protein A 14 kDa subunit [Homo sapiens]	0	32.854	5	83	5	1	121	13.6	5.08	743	136.04	5	4	0	975.4	863.8	818.3	1156.1	983.6	940.5	1244.4	1111	1065.9	2404.3	2226.8	2129	Acetyl [N-Term]
NP_055323.2	APOBEC3C	DNA dC-_dU-editing enzyme APOBEC-3C [Homo sapiens]	0	32.841	6	74	5	1	190	22.8	7.59	302	84.12	5	6	1	972.2	413	718.5	1078.5	528.2	851.4	1350.2	486.7	935.2	3002.2	978.8	1970.5
NP_003007.2	SRSF2	serine/arginine-rich splicing factor 2 [Homo sapiens]	0	32.829	7	149	4	1	221	25.5	11.85	1603	170.09	6	6	3	4782.1	5521.8	5298.3	5452.6	6377.3	6071.2	6736.7	7753.9	7612.6	13748.1	15609.3	15460	Acetyl [N-Term]
XP_024307075.1	SUGP2	SURP and G-patch domain-containing protein 2 isoform X1 [Homo sapiens]	0	32.788	6	32	6	1	1106	122.6	7.4	289	49.3	6	6	0	343.8	323.5	614.2	379.3	398	650.2	408.3	410	673.3	817.1	855.3	1146.4
NP_003786.1	SNX3	sorting nexin-3 isoform a [Homo sapiens]	0	32.772	9	98	7	1	162	18.8	8.66	445	115.2	7	9	2	1578.6	2431.5	2096.9	1931.7	2975.1	2561.5	2222.5	3607.2	3056.6	4826.3	7802.3	6724.1
NP_001310552.1	GNL2	nucleolar GTP-binding protein 2 isoform 2 [Homo sapiens]	0	32.77	7	34	7	1	799	91.2	9.25	333	42.86	7	7	0	265.7	108.2	209.6	305.2	126.8	240.7	333.2	154.2	280.9	686.2	273.2	538.2
NP_001350687.1	LOC102724023	putative glutamine amidotransferase-like class 1 domain-containing protein 3B, mitochondrial isoform 1 [Homo sapiens]	0	32.723	4	39	4	1	268	28.1	8.27	434	81.93	4	4	0	452.4	563.1	507.8	505.9	596.9	524.9	634.5	740.6	664.3	1106.2	1194.5	1130.1
NP_001285.1	CLPTM1	cleft lip and palate transmembrane protein 1 isoform 2 [Homo sapiens]	0	32.718	6	61	6	1	669	76	6.3	655	91.13	6	6	0	961.4	1030.2	1189.8	1186.8	1231.7	1490.8	1447.1	1453.6	1734.4	3284.3	3110.1	3863.9
XP_011538278.1	TM9SF3	transmembrane 9 superfamily member 3 isoform X1 [Homo sapiens]	0	32.711	6	50	6	1	607	70.2	7.53	462	75.44	6	6	0	771.5	1191.9	948.1	846.2	1248.2	1032.4	1065.7	1623.3	1289.5	2002.7	3083	2548.9
NP_004291.1	ACP1	low molecular weight phosphotyrosine protein phosphatase isoform c [Homo sapiens]	0	32.614	5	57	2	1	158	18	6.74	381	75.7	5	5	3	755.9	52.3	639.2	872	63.1	754.2	947.5	86.3	845.4	1919.5	160.6	1649.2
NP_006426.2	IFITM2	interferon-induced transmembrane protein 2 [Homo sapiens]	0	32.599	3	31	3	1	132	14.6	7.42	1068	73.34	3	2	0	491.5	346.7	375.3	439.3	335.7	374	742.5	544.8	587.3	1210.4	830.5	894.9	Acetyl [N-Term]
NP_001337165.1	DCPS	m7GpppX diphosphatase isoform 1 [Homo sapiens]	0	32.579	6	46	6	1	344	39.2	6.28	483	76.47	6	6	0	773.5	698.3	909	1145.6	1012.1	1332.9	1046.8	1003.7	1291.1	2321.9	2109.6	2918.6
NP_036526.2	PFDN2	prefoldin subunit 2 [Homo sapiens]	0	32.561	4	54	4	1	154	16.6	6.58	955	100.54	4	4	0	692.6	848.6	722.5	804.5	1012.1	821.4	985.6	1215	1027.1	1893.6	2576	2205.4
NP_056993.2	NBAS	neuroblastoma-amplified sequence [Homo sapiens]	0	32.557	8	26	8	1	2371	268.4	5.96	268	37.61	6	8	0	510.1	675.6	425.9	704.7	920.7	555.4	702.4	950.3	593.5	1662.8	2285.2	1571.5
NP_054828.2	ATAD2	ATPase family AAA domain-containing protein 2 [Homo sapiens]	0	32.531	5	29	4	1	1390	158.5	6.32	299	41.69	5	5	0	569.4	226.9	288.9	763.6	250.7	456	759.7	282.7	364	1174.5	489.3	648.2
NP_001128251.1	IPO11	importin-11 isoform 1 [Homo sapiens]	0	32.441	7	52	7	1	1015	116.9	5.41	563	87.48	6	7	0	368.6	792.3	294.4	550.1	1003.9	380.1	508.1	1125.4	371	955.1	2251.9	697.6
YP_003024029.1	COX2	cytochrome c oxidase subunit II (mitochondrion) [Homo sapiens]	0	32.43	5	108	5	1	227	25.5	4.82	1839	153.43	5	5	0	1572.3	1380.3	1638.4	1566.3	1306.4	1592.5	2208.6	1875.1	2277.3	3720.9	3170.2	3681.4
NP_660208.2	SPATA5	ATPase family protein 2 homolog isoform 1 [Homo sapiens]	0	32.426	6	73	5	1	893	97.8	5.66	1259	111.86	6	6	0	254.5	114.3	223.4	310.3	137.2	267.6	363.7	158.4	294.1	718	329.3	653.9
NP_055744.2	FASTKD2	FAST kinase domain-containing protein 2, mitochondrial [Homo sapiens]	0	32.415	9	35	9	1	710	81.4	8.05	313	49.5	7	8	0	790.6	744.4	759.3	844	811.6	776.9	1036.8	924	1010.7	2092.7	2002.1	2071.3	Acetyl [N-Term]
NP_036252.1	CD2AP	CD2-associated protein [Homo sapiens]	0	32.392	7	28	7	1	639	71.4	6.4	151	39.89	6	7	0	369.6	78.4	422.9	457	91.1	513.8	488.3	98	635.9	973.4	183.7	1308.7
NP_001278907.1	NOP14	nucleolar protein 14 isoform 1 [Homo sapiens]	0	32.382	10	39	10	1	857	97.6	7.58	244	59.83	8	10	0	680.5	1030.1	729.2	697.5	1103.1	789.8	936.1	1463.6	1001.7	1825.4	2836.9	2032.7
NP_542417.2	PRRC2A	protein PRRC2A [Homo sapiens]	0	32.375	10	40	9	1	2157	228.7	9.45	220	38.34	9	10	0	144	331.3	193.5	170	431.9	267.6	222	413.3	267.3	392.5	785.7	492.3
NP_008824.2	EIF2D	eukaryotic translation initiation factor 2D isoform 1 [Homo sapiens]	0	32.362	7	33	7	1	584	64.7	7.65	244	41.71	7	7	0	140.3	199.9	218.1	150.2	218.3	237	166.4	238.6	253.6	367.2	470.4	553.4
NP_001019.1	RPS25	40S ribosomal protein S25 [Homo sapiens]	0	32.294	7	276	7	1	125	13.7	10.11	3116	407.46	6	7	0	7544.4	6465.6	6916.9	9205.7	7924.1	8369.3	10763.9	9108.6	9751.6	23663.3	20282.4	21576.7
XP_011507965.1	PPOX	protoporphyrinogen oxidase isoform X1 [Homo sapiens]	0	32.285	8	42	7	1	567	60.6	9.36	387	59.06	7	8	1	1535.2	235	257.9	1552.2	314.9	363.1	1899.3	356.7	398.1	3992.9	723.9	814.8
XP_005264438.1	TMEM214	transmembrane protein 214 isoform X1 [Homo sapiens]	0	32.238	7	39	7	1	753	84	9.16	143	54.02	5	7	0	791.3	785.5	774.2	917.3	954.2	928.5	995.5	1028	1104.8	2086.1	2076.7	2332.2
XP_047282856.1	CD82	CD82 antigen isoform X1 [Homo sapiens]	0	32.234	5	49	5	1	308	33.8	4.98	639	70.3	4	5	0	677.7	614.8	394.5	802.1	725.7	517.9	895.3	786.6	563.4	2035.9	1947.6	1346.4
NP_005617.2	SRSF4	serine/arginine-rich splicing factor 4 [Homo sapiens]	0	32.173	8	197	4	1	494	56.6	11.52	988	274.94	7	8	0	1314.9	1398.2	2011.1	1440.9	1624.4	2215.5	1876.9	2095.2	2833.4	3965.7	4430	5847.7
NP_001382969.1	MTAP	S-methyl-5'-thioadenosine phosphorylase isoform 2 [Homo sapiens]	0	32.134	5	37	5	1	300	33.2	7.46	264	65.93	4	5	0	255	102.2	258.8	315.8	132.9	277.4	381.9	147.4	315.1	631.2	230	606.6
NP_055578.2	MRPL19	39S ribosomal protein L19, mitochondrial [Homo sapiens]	0	32.007	7	60	7	1	292	33.5	9.5	551	86.27	7	7	0	502.2	759.8	426	564.5	819.5	447.8	721.6	976.7	540.3	1508.9	2111.3	1078.4
NP_066949.2	MPST	3-mercaptopyruvate sulfurtransferase isoform 1 [Homo sapiens]	0	31.992	9	50	8	1	317	35.2	6.61	257	67.45	7	9	0	958.1	304.6	586.7	1041.8	302.1	637.3	1305.7	406.1	782.4	2451.3	775	1560.8
NP_001305894.1	EIF2B4	translation initiation factor eIF-2B subunit delta isoform 4 [Homo sapiens]	0	31.978	5	35	5	1	544	59.7	9.42	373	57.17	5	5	0	427.2	419.9	552.3	538.4	481.9	662.6	614	554	728.8	1114.3	1035.6	1271.3
XP_047292555.1	SUPT6H	transcription elongation factor SPT6 isoform X1 [Homo sapiens]	0	31.933	10	47	10	1	1726	198.9	4.91	334	51.42	10	10	0	399.6	97.1	284.6	472.9	116.6	336.1	543.1	142.6	282.8	982.5	285.8	825.1
NP_009039.1	ELOB	elongin-B isoform a [Homo sapiens]	0	31.891	7	70	7	1	118	13.1	4.88	340	106.08	7	7	0	1997.7	1804	1786.8	2334.6	2158.7	2218.7	2810.5	2840.7	2712.4	4809.8	5044.3	4437.2
NP_001182484.1	CLINT1	clathrin interactor 1 isoform 1 [Homo sapiens]	0	31.891	5	60	5	1	643	70.3	6.58	741	109.56	4	5	0	768.3	611	502.2	909.3	670	547.4	1023.4	764.2	710.8	2019.5	1401.9	1332.4
NP_004809.2	DDX23	probable ATP-dependent RNA helicase DDX23 [Homo sapiens]	0	31.843	8	41	8	1	820	95.5	9.55	251	55.98	7	8	0	831.1	206.3	658.8	967.5	260.1	887.1	1115.4	286.1	944.1	2094	542.5	1757.3
NP_079498.2	WDR82	WD repeat-containing protein 82 [Homo sapiens]	0	31.825	8	76	8	1	313	35.1	7.69	415	92.76	8	8	0	1889.2	1799.8	1727.3	2173.3	2042	1980.7	2638.3	2460.8	2443.6	5749.5	5515.4	5297.1
XP_005247023.1	PPIG	peptidyl-prolyl cis-trans isomerase G isoform X1 [Homo sapiens]	0	31.798	9	49	9	1	754	88.6	10.29	207	45.92	7	9	0	765.7	511.2	1028.2	845.6	617	1267.1	1024.2	687.6	1496.8	2031.9	1367.4	3028
NP_057501.2	GLRX5	glutaredoxin-related protein 5, mitochondrial precursor [Homo sapiens]	0	31.786	3	69	3	1	157	16.6	6.79	1236	118.33	3	3	0	400.1	471.3	362.6	503.1	575.2	438.2	576.6	604.8	523	1066.7	1200.5	952.2
XP_047280795.1	SEPHS1	selenide, water dikinase 1 isoform X1 [Homo sapiens]	0	31.777	5	31	5	1	392	42.9	5.97	370	49.1	5	5	0	308.5	362.5	339.1	352.8	387.1	377.5	369.4	386.7	388	708.8	718.2	744.3
XP_011515977.1	CDKN2A	cyclin-dependent kinase inhibitor 2A isoform X1 [Homo sapiens]	0	31.772	4	87	4	1	184	19.8	7.56	1791	172.87	4	3	0	601.7	666.6	501.4	796.8	870.5	700.2	781.8	803.4	649.6	1594.6	1756.1	1399.6	Acetyl [N-Term]
NP_008941.3	DDX52	probable ATP-dependent RNA helicase DDX52 isoform 1 [Homo sapiens]	0	31.704	7	25	6	1	599	67.4	9.67	225	43.47	6	7	0	153.3	538.4	105.5	182.3	629.3	99.5	219	723.9	110.2	374.8	1358.4	196.7
NP_071441.1	FN3K	fructosamine-3-kinase [Homo sapiens]	0	31.702	4	72	4	1	309	35.1	7.55	967	128.78	4	4	0	707.1	374.4	719.9	1191.5	652	1325.7	871.5	449.4	946.1	2582.5	1269.5	3004.4
NP_055958.2	METAP1	methionine aminopeptidase 1 [Homo sapiens]	0	31.682	6	54	6	1	386	43.2	7.17	360	82.69	6	6	0	780.3	1062	1299	910.9	1222.8	1508.8	1038.4	1267.6	1623.1	2270.1	2813.1	3453
NP_001306011.1	HMGA1	high mobility group protein HMG-I/HMG-Y isoform a [Homo sapiens]	0	31.667	4	136	4	1	107	11.7	10.32	1551	260.69	4	3	0	3391.8	3425.5	2748.9	3219.7	3317.3	2576.7	4421.3	4581	3601.9	9519.5	9583.2	7489.3	Acetyl [N-Term]
NP_001121901.1	SMARCAD1	SWI/SNF-related matrix-associated actin-dependent regulator of chromatin subfamily A containing DEAD/H box 1 isoform a [Homo sapiens]	0	31.667	8	34	8	1	1028	117.5	5.55	181	42.44	5	8	0	351.3	730.5	335.9	445.5	841.3	399.3	442.8	1131.4	505.5	930.6	2341.8	1048.1
NP_003841.1	SUCLA2	succinate--CoA ligase [ADP-forming] subunit beta, mitochondrial precursor [Homo sapiens]	0	31.622	7	44	7	1	463	50.3	7.42	230	56.85	7	7	0	1545.9	1217.4	418	1376.2	1056.4	390.7	1948.9	1540	554.5	2975.9	2287.8	898.1
NP_006448.5	PDLIM5	PDZ and LIM domain protein 5 isoform a [Homo sapiens]	0	31.549	8	38	8	1	596	63.9	8.21	214	55.96	7	7	0	739.6	327.6	432.4	868.3	410.4	501.6	1047.4	515	600.3	2107.5	1070	1225.7	Acetyl [N-Term]
NP_057086.2	SCCPDH	saccharopine dehydrogenase-like oxidoreductase [Homo sapiens]	0	31.544	6	43	6	1	429	47.1	9.14	271	63.63	6	6	0	432.3	661	469.2	482.8	690	491.2	622.7	941.1	640.1	1125.8	1716.7	1202
NP_033665.1	LGALS9	galectin-9 isoform long [Homo sapiens]	0	31.534	6	42	6	1	355	39.5	9.17	493	63.16	6	6	0	551.2	523.2	671.2	877.2	869.8	967.5	708.1	763.6	979.7	2082	2135.2	2346.2
XP_047278900.1	ALAD	delta-aminolevulinic acid dehydratase isoform X1 [Homo sapiens]	0	31.522	5	40	5	1	372	40.8	6.74	370	72.66	5	5	0	306.6	323.2	255	554.2	561.9	395.2	455.7	445.1	323.9	1219.2	1275.7	889.1
NP_037414.3	UHRF1	E3 ubiquitin-protein ligase UHRF1 isoform 2 [Homo sapiens]	0	31.502	7	33	7	1	806	91	7.44	239	50.97	7	7	0	152.4	254.1	298.1	175.3	282.5	371	209.2	312.4	386.4	367	713.9	873.4
NP_065823.1	NUFIP2	nuclear fragile X mental retardation-interacting protein 2 [Homo sapiens]	0	31.47	7	27	7	1	695	76.1	8.7	276	37.04	7	6	0	582.5	433.1	325.1	669	513.2	383	833.5	597.3	458.6	1746.5	1296	1011.8
NP_060140.2	OTUB1	ubiquitin thioesterase OTUB1 [Homo sapiens]	0	31.445	7	49	7	1	271	31.3	4.94	332	67.3	7	7	0	822.8	605.5	227.1	1003.4	718.2	263.5	1060.2	862.7	301.3	2440.2	1717.8	602.6
NP_003578.2	DHX16	pre-mRNA-splicing factor ATP-dependent RNA helicase DHX16 isoform 1 [Homo sapiens]	0	31.414	9	48	8	1	1041	119.2	6.8	159	49.41	9	9	0	382.3	107.6	349.6	479.3	141.8	426.7	443.4	159.6	452.8	915.5	305.8	921
NP_862820.1	ORC3	origin recognition complex subunit 3 isoform 1 [Homo sapiens]	0	31.407	7	25	7	1	712	82.3	7.61	93	25.26	7	7	0	131.3	154.6	205.6	176.1	205.5	259.4	160	234.9	202.1	363.9	420.7	412.5
NP_003394.1	YY1	transcriptional repressor protein YY1 [Homo sapiens]	0	31.4	6	32	6	1	414	44.7	6.25	377	55.44	6	6	0	827.4	745.3	515.6	984.5	892.6	625.5	1240.2	1118.3	687	2730.7	2330.2	1475.5
NP_003061.3	SMARCA2	probable global transcription activator SNF2L2 isoform a [Homo sapiens]	0	31.315	7	45	1	1	1590	181.2	7.2	405	74.7	5	7	0			63.7			69.9			76.9			165.5
NP_001378948.1	ITIH3	inter-alpha-trypsin inhibitor heavy chain H3 isoform 1 precursor [Homo sapiens]	0	31.287	7	103	7	1	927	103.7	5.94	456	134.41	5	7	0	3128.7	3240.2	3031.8	3862.3	3826.7	3685.5	2998.7	3197.5	3072.4	5499.9	5844.5	5459.3
NP_002209.2	ITIH4	inter-alpha-trypsin inhibitor heavy chain H4 isoform 1 precursor [Homo sapiens]	0	31.28	4	145	4	1	930	103.3	6.98	318	210.7	4	4	0	5918.2	6010	4970.9	6993.8	7144.7	5917.5	5427.6	5494.9	4719.3	9830.2	10081.5	8508.2
NP_055506.1	AQR	RNA helicase aquarius [Homo sapiens]	0	31.184	8	43	7	1	1485	171.2	6.37	279	81.44	5	8	0	237.2	576.1	486	284.9	668.8	559.2	341.9	726.2	613.9	669	1447	1168
NP_079079.1	TUBAL3	tubulin alpha chain-like 3 isoform 1 [Homo sapiens]	0	31.113	5	206	1	1	446	49.9	6.05	1423	202.76	4	5	0	66.5	59.6	55.4	52.8	66.8	44.4	41.1	51.2	40.3	122.2	122.1	105.9
XP_011516104.2	ALDH1B1	aldehyde dehydrogenase X, mitochondrial isoform X1 [Homo sapiens]	0	31.086	4	28	4	1	564	62.4	7.44	282	43.32	4	4	0	235.8	113.8	161.3	254.8	119.5	181.7	302.4	131.7	191.7	555.5	214.2	316
NP_006627.2	MTHFD2	bifunctional methylenetetrahydrofolate dehydrogenase/cyclohydrolase, mitochondrial precursor [Homo sapiens]	0	31.079	7	34	7	1	350	37.9	8.73	137	62.57	6	7	0	1409.2	1069.8	741.5	1719.2	1322.8	873.2	2073	1586.9	1074	4425.5	3460.6	2279.9
NP_000843.1	GSTP1	glutathione S-transferase P [Homo sapiens]	0	31.07	5	47	5	1	210	23.3	5.64	479	74.78	5	5	0	1572.1	1803.9	1427.3	593	515.8	439.5	1974.5	2126	1640.3	1130.2	1013.8	783.2
XP_005248174.1	TMEM33	transmembrane protein 33 isoform X1 [Homo sapiens]	0	31.055	6	88	6	1	247	28	9.7	798	126.11	5	6	0	2033.5	1585.9	2229.1	1973.9	1629	2173.2	2752.4	2126.9	3008.2	4949.5	3568.9	5635.4
NP_919424.1	LBR	delta(14)-sterol reductase LBR [Homo sapiens]	0	31.036	9	143	9	1	615	70.7	9.36	800	194.48	8	9	0	2029.5	2205	1500.3	2262.9	2444.9	1720.9	2840.3	2932	2130	5725.8	6063.1	4306.9
XP_005256556.1	DRG2	developmentally-regulated GTP-binding protein 2 isoform X1 [Homo sapiens]	0	30.992	7	63	7	1	385	42.9	8.48	856	108.86	6	7	0	731.7	680.1	598.1	909.4	788.3	735.7	936.8	892	826.4	1928.2	1860.2	1649.5
NP_001091896.1	SMARCD2	SWI/SNF-related matrix-associated actin-dependent regulator of chromatin subfamily D member 2 isoform 1 [Homo sapiens]	0	30.965	7	38	7	1	531	58.9	9.64	381	71.85	7	7	0	551.3	429.6	955.5	682.1	489.3	1043.2	672.8	540.5	1153.9	1331.8	1093.9	2148.1
XP_041536702.1	HLA-A	HLA class I histocompatibility antigen, A alpha chain isoform X2 [Homo sapiens]	0	30.959	9	61	8	1	391	44	6.64	594	82.15	7	9	1	1484.7	721.3	1399.5	1716.2	768.9	1601.7	2045.9	1019.2	2202.3	3750.5	1692.1	3943
NP_110390.1	HMGN5	high mobility group nucleosome-binding domain-containing protein 5 [Homo sapiens]	0	30.903	3	30	3	1	282	31.5	4.55	304	51.15	3	3	0	339.6	511.6	350.7	372	537.3	410.7	453.4	661.5	490.5	1099.9	1569.3	1124.4
NP_001364115.1	CTBP1	C-terminal-binding protein 1 isoform 3 [Homo sapiens]	0	30.858	7	77	1	1	441	47.6	6.77	594	113.82	6	7	3	289.3	196.2	265	344.5	224.2	298.1	378.2	246.7	323.9	748.2	486.8	653.3
NP_006712.2	ADK	adenosine kinase isoform b [Homo sapiens]	0	30.845	5	44	5	1	362	40.5	6.7	207	76.59	3	5	0	938.1	2044.1	1121.5	1183.5	2541.2	1354.3	1408.2	2644	1349	2959.8	6558.5	3328.4
NP_110395.1	ILKAP	integrin-linked kinase-associated serine/threonine phosphatase 2C [Homo sapiens]	0	30.844	8	72	8	1	392	42.9	7.09	412	101.83	8	8	0	2098.1	1614.3	1502.1	2588.8	1972.4	1944	3072.2	2245.1	2165.3	6587.1	4877.7	4759
NP_001117.2	ADSS2	adenylosuccinate synthetase isozyme 2 isoform 1 [Homo sapiens]	0	30.764	9	57	8	1	456	50.1	6.55	357	63.91	5	9	1	1330.8	1053.6	1128.6	1476	1117	1279.5	1860.3	1450.8	1577.9	3669.2	2859.1	3151.9
NP_001026866.1	PLD3	5'-3' exonuclease PLD3 [Homo sapiens]	0	30.695	5	40	5	1	490	54.7	6.47	528	65.31	4	5	0	824.3	908.4	846.3	858.8	905.3	891	1097.1	1239.2	1130.2	2050.2	2424.4	2130.4
XP_024305228.1	BAZ1A	bromodomain adjacent to zinc finger domain protein 1A isoform X1 [Homo sapiens]	0	30.65	8	31	8	1	1556	178.6	6.6	161	39.38	6	8	0	399.8	533.2	119.8	474.7	631.1	129	511.9	742.2	153.3	1087	1398.4	259.3
NP_001157289.1	DHCR7	7-dehydrocholesterol reductase [Homo sapiens]	0	30.645	4	29	4	1	475	54.5	8.7	552	46.59	4	4	0	221.2	228	250.6	229.1	258.4	293.6	284.2	300.6	366.4	610.6	627.4	793
XP_047273893.1	SKIC3	tetratricopeptide repeat protein 37 isoform X1 [Homo sapiens]	0	30.642	7	26	7	1	1564	175.4	7.53	192	38.37	7	7	0	283.7	828.6	337.2	317.3	847.1	412.4	403.7	1079.7	537.9	735	2020.3	919.9
XP_011511393.1	HLTF	helicase-like transcription factor isoform X1 [Homo sapiens]	0	30.624	10	47	10	1	1013	114.3	8.6	150	64.34	9	9	0	792.9	742.4	928.1	995.4	896.1	1109.4	1104.1	946.3	1256	2242.8	2069	2552.2
NP_065797.2	MAVS	mitochondrial antiviral-signaling protein isoform 1 [Homo sapiens]	0	30.623	5	29	5	1	540	56.5	5.52	381	47.93	5	5	0	325.7	332.1	254.1	344.5	367.7	240.2	415.7	422.8	306.1	765.4	817.4	592.8
NP_055706.1	PDAP1	28 kDa heat- and acid-stable phosphoprotein [Homo sapiens]	0	30.533	6	60	6	1	181	20.6	8.87	734	94.34	6	6	0	1263.3	894.5	677	1641.7	1167.4	888.5	1939.4	1297	954.6	3888.8	2618.4	1743.5
XP_047298220.1	THOC2	THO complex subunit 2 isoform X1 [Homo sapiens]	0	30.507	9	38	9	1	1646	188.4	8.31	193	50.48	7	8	0	174.2	785	850.5	202.8	858.2	943.9	235.4	1295.2	1333.5	454.5	2517.9	2508.7	Acetyl [N-Term]
NP_066552.2	NDUFV2	NADH dehydrogenase [ubiquinone] flavoprotein 2, mitochondrial precursor [Homo sapiens]	0	30.452	6	48	6	1	249	27.4	8.06	490	73.5	6	6	0	1207.1	703.5	1078.8	1239.6	724.8	1039.5	1687.4	944.5	1393.7	2879	1636.1	2352.8
NP_002083.4	GRSF1	G-rich sequence factor 1 isoform 1 [Homo sapiens]	0	30.423	7	70	7	1	480	53.1	6.19	512	103.82	7	7	0	2057.1	2203.3	1349.7	2065.2	2339.8	1400.5	2768.6	3022.3	1855.9	5571.6	6039.5	3643.6
NP_057110.3	RDH11	retinol dehydrogenase 11 isoform 1 precursor [Homo sapiens]	0	30.379	5	19	5	1	318	35.4	8.82	228	33.77	4	5	0	166	296.9	250.3	214.5	322.5	280.6	208.2	380.5	335.1	426.5	741.1	628.7
sp	#N/A		0	30.352	5	115	4	1	231	24.4	7.18	937	182.65	5	5	0	2779.5	3102.5	2577.8	2487.1	2509.4	2065.1	2795.6	2818	2258.9	7059.5	7656.5	6325.7
NP_009216.1	GABARAPL2	gamma-aminobutyric acid receptor-associated protein-like 2 [Homo sapiens]	0	30.352	5	36	5	1	117	13.7	8.1	343	42.17	5	5	0	712.7	1003.4	545.9	562	838.2	512.4	803.2	1201.7	696.6	1968	2690.8	1526.4
XP_016882575.1	EPS15L1	epidermal growth factor receptor substrate 15-like 1 isoform X1 [Homo sapiens]	0	30.339	9	31	9	1	926	101.3	5.07	160	36.57	9	8	0	351.1	292.9	405	408.7	392.1	530	472.9	477	578.1	1058.1	988.6	1366	Acetyl [N-Term]
NP_057370.1	DCXR	L-xylulose reductase isoform 1 [Homo sapiens]	0	30.335	7	52	7	1	244	25.9	8.1	484	81.52	7	7	0	1072.5	589.1	441.2	1383.2	798.2	572.9	1566.1	833.2	651.2	3574.3	1860.5	1388.3
NP_001369656.1	F11R	junctional adhesion molecule A isoform 7 precursor [Homo sapiens]	0	30.255	5	46	5	1	327	35.3	7.24	333	65.82	5	5	0	418	793.3	436.3	463.8	974.7	559.2	599.5	1125.6	537.4	1155.3	2082.6	911.1
NP_001854.1	COX6B1	cytochrome c oxidase subunit 6B1 [Homo sapiens]	0	30.244	5	99	5	1	86	10.2	7.05	1176	144.97	4	5	0	1022.3	452	621.5	951.2	498.8	584.5	1311.2	584.3	769.3	2257.5	1079.9	1345.9
NP_000111.1	EPHX1	epoxide hydrolase 1 isoform a [Homo sapiens]	0	30.226	9	51	9	1	455	52.9	7.25	309	64.03	8	9	0	540.5	974.5	946.1	755.2	1431.3	1315.5	688.6	1255.7	1288.6	1604.3	2851.5	3180.3
NP_056975.1	CDC40	pre-mRNA-processing factor 17 [Homo sapiens]	0	30.103	6	30	6	1	579	65.5	7.06	237	40.84	6	6	0	290.3	120.4	173.3	365.1	166.3	210.5	383.1	179	223.3	736.4	351.2	396.8
XP_047286079.1	ELF1	ETS-related transcription factor Elf-1 isoform X1 [Homo sapiens]	0	30.1	5	21	5	1	619	67.5	5.21	271	35.9	5	5	0	159	82.6	72.4	148.6	63.7	42.5	202.2	105.3	92.6	269	117.8	105.8
NP_001171846.1	PCYT2	ethanolamine-phosphate cytidylyltransferase isoform 1 [Homo sapiens]	0	30.093	6	24	6	1	407	45.6	6.73	225	37.17	5	6	0	431.5	174	348.9	508.9	222.1	387.2	552.8	200.6	483.7	1228.8	404.4	1010.4
NP_002861.1	RAB13	ras-related protein Rab-13 isoform 1 [Homo sapiens]	0	30.071	6	151	3	1	203	22.8	9.19	888	206.03	6	6	0		117	469.9		139.1	530.8		148.3	645.3		308.4	1237.1
NP_116185.2	SYAP1	synapse-associated protein 1 [Homo sapiens]	0	30.036	5	41	5	1	352	39.9	4.53	307	62.26	5	5	0	752.7	549.5	402.7	825	650.1	472.9	1014	773.2	608.2	2094.5	1551.4	1238
NP_002757.2	PRPSAP1	phosphoribosyl pyrophosphate synthase-associated protein 1 isoform 1 [Homo sapiens]	0	30.031	5	29	1	1	385	42.4	8.47	420	44.38	5	5	3	30.5	407.7	174.5	39.2	521.8	263.4	38.7	491	248.9	95.7	1051.5	557.7
NP_055567.2	SPCS2	signal peptidase complex subunit 2 [Homo sapiens]	0	30.029	8	62	8	1	226	25	8.47	395	65.98	8	8	0	1548.1	316.8	1889.4	2037.8	379.5	2229.1	2583.3	443.6	2756	4704.1	799.5	5425.3
NP_005142.1	USP14	ubiquitin carboxyl-terminal hydrolase 14 isoform a [Homo sapiens]	0	29.974	6	49	6	1	494	56	5.3	654	78.38	6	6	0	640.8	479.4	417.9	774.8	592.6	485.4	887.8	673.8	545.4	1835.3	1369.2	1089.9
NP_079491.2	PUS1	tRNA pseudouridine synthase A isoform 1 [Homo sapiens]	0	29.97	8	31	8	1	427	47.4	8.41	346	39.1	7	8	0	751.4	225.1	507.2	896.1	249.7	564.9	1036.1	280.4	726	1933.6	562.2	1485.3
NP_002346.1	M6PR	cation-dependent mannose-6-phosphate receptor isoform 1 precursor [Homo sapiens]	0	29.938	7	67	7	1	277	31	5.83	396	91.82	6	7	0	1033.1	1283.8	917.1	1213.6	1603.7	1207.1	1453.8	1903.9	1425.8	3364.2	4274	3159.3
NP_005076.3	NUP214	nuclear pore complex protein Nup214 isoform 2 [Homo sapiens]	0	29.934	10	36	9	1	2090	213.5	7.47	156	47.57	9	10	0	469.1	280.7	271	573	320.7	304.2	690.8	358.2	345.4	1115.6	651.3	632.3
NP_057111.1	LACTB2	endoribonuclease LACTB2 [Homo sapiens]	0	29.924	6	24	6	1	288	32.8	6.8	182	35.81	6	6	0	302	229.3	150.2	319.9	220.5	186.5	419.5	280.9	216.6	716.1	414.7	415.6
NP_006753.1	LAPTM5	lysosomal-associated transmembrane protein 5 [Homo sapiens]	0	29.907	5	164	5	1	262	29.9	8.68	1665	280.44	5	5	0	3116.8	2823.3	3202.4	2798.9	2616.1	2881.4	4514.8	4095.5	4625.2	7167	6476.5	7215.7
NP_115612.4	USP48	ubiquitin carboxyl-terminal hydrolase 48 isoform a [Homo sapiens]	0	29.892	7	25	7	1	1035	119	6.05	176	33.67	7	7	0	17	240.5	203.8	28.5	340.6	295	15.3	273.5	218.8	38.1	524.6	440.7
NP_002790.1	PSMB7	proteasome subunit beta type-7 precursor [Homo sapiens]	0	29.853	6	81	6	1	277	29.9	7.68	1117	130.75	6	6	0	1477.8	656.8	1180.6	1618	702	1283.4	1994.6	850.2	1597.6	4187.9	1784.3	3459.7
NP_008860.4	SKIC2	helicase SKI2W [Homo sapiens]	0	29.853	7	39	6	1	1246	137.7	6.06	264	71.53	5	7	0	115.5	378	218.1	141.1	504	312.6	140.8	480.2	288.3	283.8	897	547.8
XP_006710735.1	SH3GLB1	endophilin-B1 isoform X1 [Homo sapiens]	0	29.852	7	30	6	1	402	45.2	6.21	359	40.87	7	6	0	333.6	109	169.2	404.4	133.1	164.8	447.1	138.6	195.6	824.2	249	358	Acetyl [N-Term]
NP_005616.2	SDCBP	syntenin-1 isoform 1 [Homo sapiens]	0	29.833	8	54	8	1	298	32.4	7.53	323	78.17	4	7	0	1416.6	1591	1683.9	1379.6	1641.7	1674.3	1925.6	2077.3	2363.6	3530.3	3870.8	4277.9	Acetyl [N-Term]
NP_006074.2	IK	protein Red [Homo sapiens]	0	29.828	8	34	8	1	557	65.6	6.64	351	39.19	8	8	0	552	727.9	1461	612.6	842.1	1673.5	689.7	856.5	1724.7	1292.9	1661.5	3330
NP_004598.1	TBCA	tubulin-specific chaperone A isoform 2 [Homo sapiens]	0	29.797	7	71	7	1	108	12.8	5.29	197	88.03	7	7	0	2391.4	1233.1	1223.7	2579.5	1306.6	1421	3357.2	1681.3	1731.7	6827.2	3590.6	3576.1
XP_047298018.1	HMGB3	high mobility group protein B3 isoform X1 [Homo sapiens]	0	29.758	6	50	5	1	222	25.6	8.12	818	89.78	4	5	0	669.7	599.4	524.4	861.9	842.7	689.3	967.4	859.1	748.5	2204.9	1994.9	1722.9
NP_001966.1	ENO2	gamma-enolase [Homo sapiens]	0	29.719	4	551	2	1	434	47.2	5.03	11039	933.5	2	4	0	60.7			99.3			74.5			151.3
NP_001359034.1	H3-7	histone HIST2H3PS2 [Homo sapiens]	0	29.669	7	456	1	1	136	15.4	11.27	936	524.63	5	7	0	1700.9	1673.6	1549.9	2094.9	1996.4	1863.1	2346.1	2277.3	2018.6	5325.2	5161.7	4712.5
NP_006406.1	SPTLC1	serine palmitoyltransferase 1 isoform a [Homo sapiens]	0	29.658	6	34	6	1	473	52.7	6.01	116	41.54	6	6	0	704.3	186.6	986.6	910.2	237.2	1206.6	1052.6	248.8	1364.7	2101	469.9	2825.4
NP_005794.1	FLOT1	flotillin-1 isoform 1 [Homo sapiens]	0	29.631	6	31	6	1	427	47.3	7.49	284	45.51	5	6	0	289.7	306.9	114.3	329.4	288.6	157.3	332.9	442.5	166.3	633.1	781.5	297.5
NP_006836.2	KIF2C	kinesin-like protein KIF2C isoform 1 [Homo sapiens]	0	29.596	8	42	7	1	725	81.3	7.83	544	54.68	5	8	1	317.3	491.8	742.3	335.4	531.5	800	468	717.4	965	888.5	1315.9	1876.9
NP_001739.3	CAPN2	calpain-2 catalytic subunit isoform 1 [Homo sapiens]	0	29.586	9	36	9	1	700	79.9	4.98	107	39.35	7	9	0	532.8	645.5	660.6	614.7	818.5	800	755.1	908.7	861.9	1567.2	1753.9	1805.4
NP_004256.1	FADS2	acyl-CoA 6-desaturase isoform 1 [Homo sapiens]	0	29.57	7	47	7	1	444	52.2	8.82	377	70.89	6	7	0	1114.1	1052.9	555.1	1766.9	1585.3	795.4	1418	1405.5	717.3	3640.4	3318.4	1819.2
NP_003084.1	SNRPC	U1 small nuclear ribonucleoprotein C [Homo sapiens]	0	29.554	3	72	3	1	159	17.4	9.67	1210	135.52	3	3	0	1165.5	2342.9	1526.4	1227.3	2592.5	1708.5	1580.3	3238.9	2213.5	3303.3	7228.6	4608.5
XP_011516802.1	GAPVD1	GTPase-activating protein and VPS9 domain-containing protein 1 isoform X1 [Homo sapiens]	0	29.528	11	30	11	1	1487	166.1	5.21	112	45.63	7	11	0	274.9	407.5	622.2	305.7	482.2	672.2	367.8	512.6	737.9	748.9	996	1497.3
NP_001383039.1	NHP2	H/ACA ribonucleoprotein complex subunit 2 isoform c [Homo sapiens]	0	29.516	3	64	3	1	168	18.5	9.22	761	116.92	3	3	0	616.6	606.2	495.4	689.8	739.1	588	820.4	869	662.1	1592.4	1724.3	1282.5
NP_054894.1	MRPL15	39S ribosomal protein L15, mitochondrial [Homo sapiens]	0	29.51	7	56	7	1	296	33.4	10.01	151	71.88	6	7	0	1845.8	1174.5	2748.3	1970.6	1223.2	2972.4	2586.5	1634.9	3843.5	5224.5	3071.3	7772.7
NP_079087.3	CPSF7	cleavage and polyadenylation specificity factor subunit 7 isoform 1 [Homo sapiens]	0	29.502	6	82	6	1	514	56.3	8.87	985	109.21	6	6	0	1052.3	1241.2	753.4	1174.5	1410.6	817.2	1420.5	1740.3	1052.8	3218.2	3776.5	2272.6
XP_006723176.1	ZC3H4	zinc finger CCCH domain-containing protein 4 isoform X1 [Homo sapiens]	0	29.376	6	61	6	1	1303	140.2	6.27	930	100.24	6	6	0	410.7	434.8	46.6	491.5	532.3	71.4	574.6	599.8	75.5	1184.9	1197.7	135.7
NP_001021.1	RPS27	40S ribosomal protein S27 isoform 1 [Homo sapiens]	0	29.359	3	168	1	1	84	9.5	9.45	2346	240.31	3	3	3	3278.2	3566.1	3282.8	3789.8	4154.3	3784.7	4704.8	5161.3	4749.5	10154.1	11151.9	10279.2
NP_061820.1	CYCS	cytochrome c [Homo sapiens]	0	29.334	5	110	5	1	105	11.7	9.57	1373	157.07	5	5	0	2251.2	2290.1	3634.6	2247.4	2283.1	3536.5	2999.1	2988.1	5088.1	4157.3	4005.5	6503.1
NP_001363677.1	FIP1L1	pre-mRNA 3'-end-processing factor FIP1 isoform 8 [Homo sapiens]	0	29.323	7	46	7	1	583	65.2	5.83	371	61.97	7	7	0	614.8	654.2	429.3	730.3	744.5	490.2	864.7	894.6	536.1	1961.8	1934.3	1114.6
NP_001304106.1	CHCHD3	MICOS complex subunit MIC19 isoform 1 [Homo sapiens]	0	29.318	7	53	7	1	232	26.7	7.75	555	82.07	5	7	0	938	1355.8	1652.4	865	1264.7	1484.2	1289.8	1901.9	2312.8	2367.6	3382.3	4024.5
NP_071505.2	TIA1	cytotoxic granule associated RNA binding protein TIA1 isoform 2 [Homo sapiens]	0	29.258	7	61	3	1	386	42.9	7.74	426	69.79	6	7	0	74.3	126	74.6	76.9	109.1	82.5	109	174.2	121.1	190.9	347.9	222.2
XP_047298345.1	SSR4	translocon-associated protein subunit delta isoform X1 [Homo sapiens]	0	29.237	4	66	4	1	200	22.1	6.68	768	96.55	4	4	0	346.2	598	529.2	374.9	659.2	615.9	469.9	756	728.6	858.6	1433.2	1323.5
XP_005249549.1	MDC1	mediator of DNA damage checkpoint protein 1 isoform X1 [Homo sapiens]	0	29.216	8	30	8	1	2110	229	5.5	251	41.14	8	8	0	467.5	424	447.6	512.7	468.3	546.7	605.1	608.7	530.2	1193.1	1293.2	994
NP_003895.1	ZPR1	zinc finger protein ZPR1 isoform 1 [Homo sapiens]	0	29.173	7	52	7	1	459	50.9	4.73	269	67.52	7	7	0	672.8	417.2	461.7	793	512.7	556.5	826.9	544.8	600.9	1673.9	1021.1	1256.5
NP_001304653.1	NOL7	nucleolar protein 7 [Homo sapiens]	0	29.169	5	55	5	1	257	29.4	9.67	524	85.66	5	5	0	963	511.9	804.2	1010.5	525.7	853.9	1329.7	675.9	1108.4	2512.9	1393	2164.1
NP_002853.2	PYGB	glycogen phosphorylase, brain form [Homo sapiens]	0	29.167	9	38	4	1	843	96.6	6.86	449	50.71	7	9	0		186.6	149.7		214.6	185.8		231.8	196.5		500.4	421.3
NP_001359503.1	ATXN2	ataxin-2 isoform 4 [Homo sapiens]	0	29.136	7	60	5	1	1155	124.5	9.14	302	69.21	6	7	1	3383.2	4171.2	3882.1	4400.2	5404.9	4903.4	3783.8	4724.8	4319.9	7741.6	9557.8	8882.7
NP_005331.1	HINT1	adenosine 5'-monophosphoramidase HINT1 [Homo sapiens]	0	29.118	4	60	4	1	126	13.8	6.95	620	93.74	4	4	0	932.6	1576.1	1732	1032.8	1743.3	1923.1	1193.2	2120.1	2299.1	2337.8	4177.7	4471
NP_001350870.1	ARMC8	armadillo repeat-containing protein 8 isoform 6 [Homo sapiens]	0	29.107	6	31	6	1	673	75.5	6.73	250	44.33	6	6	0	452.3	450.3	475.5	580.9	554	593.5	516.1	552.8	642.6	1240.7	1241.7	1402.7
NP_001317099.1	FLOT2	flotillin-2 isoform 2 [Homo sapiens]	0	29.094	6	22	6	1	428	47.1	5.31	299	44.07	6	6	0	109.4	143.7	218.1	139.8	147.5	278.4	124.2	160.3	285.1	214	291.8	534
NP_006798.1	CBX1	chromobox protein homolog 1 [Homo sapiens]	0	29.092	3	258	2	1	185	21.4	4.93	4697	396.36	1	3	0		645.1	412.3		882	428.7		847.1	570.5		1403.1	1100.3
XP_047289582.1	CSNK2A2	casein kinase II subunit alpha' isoform X1 [Homo sapiens]	0	29.067	8	47	7	1	350	41.2	8.56	237	81.33	7	8	0	134.2	138.8	40.8	162.6	148.3	51.5	231.5	144.9	48.5	454.1	305.4	85.7
XP_011532633.1	OXSR1	serine/threonine-protein kinase OSR1 isoform X1 [Homo sapiens]	0	29.05	7	58	6	1	580	63.8	7.52	511	83.06	6	7	1	721.5	1824	1485.9	837.5	2082.9	1685.2	945.5	2419.7	2009	1807.2	5198.2	4138.5
XP_011509557.1	ORC4	origin recognition complex subunit 4 isoform X1 [Homo sapiens]	0	29.027	5	19	5	1	436	50.3	8	257	34.92	4	5	0	163.3	230.2	114.1	195.5	255.9	158.3	202.1	345.6	147.9	406.5	731.5	215.1
NP_001306045.1	DNPEP	aspartyl aminopeptidase isoform a [Homo sapiens]	0	29	5	35	5	1	493	54.5	7.74	211	54.06	5	5	0	394.6	144.3	536.5	468.6	173.6	563.7	510.2	166.5	685.1	932.5	258.3	1270.6
NP_057004.1	RPS27L	40S ribosomal protein S27-like [Homo sapiens]	0	28.951	3	176	1	1	84	9.5	9.45	2464	253.88	3	3	0	263.9	89.3	241.7	293.7	97.5	256.2	299.5	134.2	312	615.1	257.2	644.9
NP_612403.2	HNRNPLL	heterogeneous nuclear ribonucleoprotein L-like isoform 1 [Homo sapiens]	0	28.926	11	56	10	1	542	60	7.72	268	77.56	8	11	0	267.5	368.5	578	436.3	548.9	900.9	278.7	499.7	742.5	705.2	1164.2	1879.6
NP_001924.2	DLST	dihydrolipoyllysine-residue succinyltransferase component of 2-oxoglutarate dehydrogenase complex, mitochondrial isoform 1 precursor [Homo sapiens]	0	28.885	6	54	6	1	453	48.7	8.95	451	92.84	6	6	0	1400.7	969.5	1040.8	1571.2	1122.6	1207.8	1935	1477	1449	3921.1	2854.7	2959.8
NP_006001.5	MANF	mesencephalic astrocyte-derived neurotrophic factor precursor [Homo sapiens]	0	28.798	5	42	5	1	182	20.7	8.69	256	58.58	5	5	0	297.6	281.4	424.7	367.2	366.2	506.3	387	369.4	506.8	783.7	705.5	992.4
NP_001191397.1	RBM10	RNA-binding protein 10 isoform 5 [Homo sapiens]	0	28.76	6	47	5	1	995	110.3	6.28	691	58.5	6	6	1	890.7	744	469.1	916.4	778.1	528.6	1154.7	943.5	607	2668.9	2129.5	1413.5
XP_047284202.1	OSBPL8	oxysterol-binding protein-related protein 8 isoform X1 [Homo sapiens]	0	28.714	5	43	5	1	925	105.3	6.89	408	49.36	5	5	0	527.6	301.9	358.7	664.9	349.6	428.6	625.2	295.5	409.1	1034.6	501.6	813.7
NP_000627.2	SOD2	superoxide dismutase [Mn], mitochondrial isoform A precursor [Homo sapiens]	0	28.677	7	46	7	1	222	24.7	8.25	348	73.19	7	7	0	1095.1	857.7	775.2	1263.3	994.7	866.3	1767.2	1337.3	1228.6	2483.3	2049.8	1754.7
XP_047283003.1	PAK1	serine/threonine-protein kinase PAK 1 isoform X2 [Homo sapiens]	0	28.632	4	43	1	1	586	65	6.51	395	61.22	4	4	0			103.5			133.1			123.8			284.6
NP_056518.2	RRP7A	ribosomal RNA-processing protein 7 homolog A [Homo sapiens]	0	28.602	4	29	4	1	280	32.3	9.58	273	53.13	3	4	0	161.7	150.4	197.8	191.4	164	222.8	227.5	170	290.7	444.6	388.4	539.1
XP_016867173.2	STAG3	cohesin subunit SA-3 isoform X1 [Homo sapiens]	0	28.554	9	28	9	1	1242	140.8	5.47	199	38.77	6	9	0	465.8	482.1	317.3	386.2	471.2	293.6	546.1	561.8	359.5	681.8	838.2	501.1
NP_057040.2	MRPL4	39S ribosomal protein L4, mitochondrial isoform a [Homo sapiens]	0	28.488	7	35	7	1	311	34.9	9.72	278	44.97	5	7	0	608	593.8	709.9	731.8	693.3	863.3	824.5	767.4	935.8	1734	1382.7	1843.6
NP_055642.3	ZC3H11A	zinc finger CCCH domain-containing protein 11A isoform 1 [Homo sapiens]	0	28.467	8	52	7	1	810	89.1	8.37	339	77.61	7	8	0	164.7	762	924	208.2	904.1	1051.2	175.5	1037.4	1402.8	300.5	2076.1	2881.1
NP_001363451.1	MED23	mediator of RNA polymerase II transcription subunit 23 isoform j [Homo sapiens]	0	28.433	8	29	7	1	1311	149.4	7.39	196	44.7	6	8	0	102.9	471	219.6	127.7	577.6	285.9	122.2	587.2	299.5	245.4	1190.7	630.2
NP_001018494.1	PUM1	pumilio homolog 1 isoform 1 [Homo sapiens]	0	28.379	6	22	2	1	1188	126.6	6.84	385	42.56	4	6	3	423.7	24.5	388.5	494.2	24.7	495.2	478.4	35.1	500.2	946.9	85.9	959.8
NP_149073.1	SARNP	SAP domain-containing ribonucleoprotein [Homo sapiens]	0	28.375	6	92	6	1	210	23.7	6.42	727	112.23	6	5	0	2136.1	1949.7	1677.6	2360	2226.1	1915	2959.5	2684.7	2375.3	6458.9	5865.2	5139.7	Acetyl [N-Term]
XP_047272672.1	CMBL	carboxymethylenebutenolidase homolog isoform X1 [Homo sapiens]	0	28.365	8	43	8	1	245	28	7.18	168	64.48	7	8	0	1140.9	1335.4	888.6	1248.4	1537.2	957.7	1595.9	2019.6	1192.2	3119.7	3689.2	2208.8
NP_001228.2	CCNA2	cyclin-A2 [Homo sapiens]	0	28.363	8	63	8	1	432	48.5	6.54	194	72.23	8	8	0	914.2	870.3	542.8	1217.2	1087.3	708.8	1264.1	1241.3	796.8	2617.7	2631.7	1544.9
NP_001384414.1	DDT	D-dopachrome decarboxylase isoform a [Homo sapiens]	0	28.344	5	69	5	1	118	12.7	7.3	860	83.34	5	5	0	830.3	680.1	666.9	1109.4	798.7	761.3	1185.3	901.3	917.9	1887.3	1790.3	1769.6
NP_009140.1	RPL35	60S ribosomal protein L35 [Homo sapiens]	0	28.312	7	231	5	1	123	14.5	11.05	1063	366.35	3	7	0	5729.8	5863	6103.7	7789.5	7823.3	7740.8	9503.7	9797.6	9661.7	17139.6	17476.9	17737.7
NP_005330.1	UBE2K	ubiquitin-conjugating enzyme E2 K isoform 1 [Homo sapiens]	0	28.291	4	30	4	1	200	22.4	5.44	485	42.48	4	4	0	202.3	781.9	375.7	222.7	845.4	436.4	267.7	1038.6	532.3	511	2020	1005.9
NP_079229.2	NAA25	N-alpha-acetyltransferase 25, NatB auxiliary subunit [Homo sapiens]	0	28.281	7	33	7	1	972	112.2	6.64	166	46.82	6	7	0	282.6	162.2	378.5	366.1	210.5	462.1	401.4	225.9	524.6	865.3	472.3	1066
NP_002341.1	LYN	tyrosine-protein kinase Lyn isoform A [Homo sapiens]	0	28.269	7	45	6	1	512	58.5	7.11	175	49.88	7	7	0	569.2	466.5	768.7	550.4	514.2	842	557.6	494.9	909.1	889.4	769.3	1590.5
NP_002564.1	PAFAH1B3	platelet-activating factor acetylhydrolase IB subunit alpha1 [Homo sapiens]	0	28.23	6	96	6	1	231	25.7	6.84	1453	145.52	5	6	0	2401.3	1932.4	2226.9	2599.4	2047.5	2397.5	3193.1	2587.7	2983.1	5953.4	4628.8	5550.9
NP_891554.1	MICALL2	MICAL-like protein 2 [Homo sapiens]	0	28.171	5	20	5	1	904	97.4	9.57	187	37.38	5	5	0	204		218.3	246.7		274.4	297.3		328.5	657.8		706
NP_078805.3	CDC73	parafibromin [Homo sapiens]	0	28.164	8	45	8	1	531	60.5	9.61	528	48.73	7	7	0	214	140.5	546.8	239.7	183.7	654.5	298.7	214.9	736.2	576.2	386.8	1455.4	Acetyl [N-Term]
NP_055067.1	SLC25A15	mitochondrial ornithine transporter 1 [Homo sapiens]	0	28.112	5	26	5	1	301	32.7	9.13	199	42.57	4	5	0	1063.1	960.6	881.1	656.9	593.1	562.3	1312.5	1260.4	1131.6	1531.4	1485.8	1314.2
NP_060561.3	ELP3	elongator complex protein 3 isoform 1 [Homo sapiens]	0	28.109	7	35	7	1	547	62.2	8.88	205	54.72	6	7	0	731.3	497.5	593.4	872.9	589.5	679.4	1059.3	729.7	818.2	1960.8	1404.4	1637.8
NP_001658.2	ARL2	ADP-ribosylation factor-like protein 2 isoform 1 [Homo sapiens]	0	28.065	4	28	4	1	184	20.9	6.34	396	44.07	4	3	0	276.1	578.2	500.4	345.6	664.5	588.6	335.2	644.2	577.7	677.7	1297.5	1190.6
NP_001654.1	ARF6	ADP-ribosylation factor 6 [Homo sapiens]	0	28.05	4	47	4	1	175	20.1	8.95	726	71.17	4	4	0	554.1	536	445.3	658.3	651.2	539.2	764	692.1	603.4	1521.6	1412.7	1315.8
NP_694822.2	RIOX2	ribosomal oxygenase 2 isoform a [Homo sapiens]	0	28.038	6	39	6	1	465	52.8	6.7	466	70.3	4	6	0	811.5	1232	1256.4	913	1455.9	1423.1	1032.9	1629.9	1631.1	2260.4	3749.9	3574.5
NP_000292.1	PLG	plasminogen isoform 1 precursor [Homo sapiens]	0	27.983	5	118	5	1	810	90.5	7.24	970	182.05	4	5	0	6120.6	5396.5	5352.6	6593.3	5844.1	5853.6	6235.9	5574.2	5709	11796.6	10617.4	10809.1
XP_011509125.1	RAB3GAP1	rab3 GTPase-activating protein catalytic subunit isoform X1 [Homo sapiens]	0	27.975	8	34	8	1	1024	114.9	5.71	235	47.44	8	8	0	235.1	427.7	484	294.5	511.7	546.2	315.6	613.9	654	685.3	1300.9	1424.5
NP_001387257.1	SEC61A1	protein transport protein Sec61 subunit alpha isoform 1 isoform 2 [Homo sapiens]	0	27.952	7	90	7	1	482	52.9	8.24	506	126.83	7	7	0	2367.8	3108.8	2499.7	2529.5	3101.2	2591.9	2916.7	3685.7	2939.5	6653.3	7874.4	6363.9
NP_005324.3	HCCS	holocytochrome c-type synthase [Homo sapiens]	0	27.943	7	48	7	1	268	30.6	6.68	482	82.97	5	7	0	412.3	197.8	955.7	457.9	218.1	1038.4	617.7	324.9	1494.1	1197.9	571.6	2676.1
NP_057308.1	SNX9	sorting nexin-9 [Homo sapiens]	0	27.914	5	34	5	1	595	66.6	5.58	438	57.19	5	5	0	133.1	267.2	304.4	149	313.9	370	169.7	285.4	362.6	272.2	566.1	580.7
NP_001369393.1	ERO1A	ERO1-like protein alpha isoform 1 precursor [Homo sapiens]	0	27.908	7	42	7	1	481	56.1	5.88	322	58.67	6	7	0	1226.4	576.7	844.5	1182.6	638.4	801.3	1641.1	781.6	1112.6	2792	1386.8	1839
XP_005267876.1	PPP2R5C	serine/threonine-protein phosphatase 2A 56 kDa regulatory subunit gamma isoform isoform X1 [Homo sapiens]	0	27.857	6	39	2	1	584	67.6	7.97	513	66.62	5	6	0		17.9			31.9			26.6			44.8
XP_024304295.1	NUCB2	nucleobindin-2 isoform X1 [Homo sapiens]	0	27.857	6	39	6	1	425	50.8	5.1	367	65.61	5	6	0	387.5	403.9	384.6	464.2	513.3	497.4	541.2	549.4	559.2	1194.2	1153	1135
NP_003959.3	UBA3	NEDD8-activating enzyme E1 catalytic subunit isoform 1 [Homo sapiens]	0	27.85	7	29	7	1	463	51.8	5.45	138	34.14	6	7	0	349.1	658.7	143.3	389.7	887.2	185.9	462	921.7	193.4	955.6	1743.3	463.1
NP_005779.1	PRMT3	protein arginine N-methyltransferase 3 isoform 1 [Homo sapiens]	0	27.845	7	34	7	1	531	59.9	5.35	149	36.75	7	7	0	183.6	464.9	221.7	196.2	544.6	253.4	240.5	662.4	310.3	517	1400.3	642.5
XP_016864078.2	NELFA	negative elongation factor A isoform X1 [Homo sapiens]	0	27.84	7	26	7	1	556	60.5	9.04	411	43.31	5	7	0	141.6	141.5	244.6	170.6	177.5	298.9	150.1	156.7	326.8	327.2	335.1	685.7
XP_011520041.1	COMMD4	COMM domain-containing protein 4 isoform X1 [Homo sapiens]	0	27.84	4	26	4	1	229	24.6	7.9	399	40.85	4	4	0	238.6	272.2	310.4	289.1	337.2	400.1	337.6	390	477.7	714.2	773.4	868.4
NP_001028693.1	CSTF1	cleavage stimulation factor subunit 1 [Homo sapiens]	0	27.838	6	25	6	1	431	48.3	6.58	246	40.27	5	6	0	228.6	450.7	504.8	270.9	538.7	574.6	314.8	640	663	616.9	1332.6	1463.5
NP_054797.2	MRPL13	39S ribosomal protein L13, mitochondrial [Homo sapiens]	0	27.836	6	26	6	1	178	20.7	9.16	193	43.13	6	6	0	228.3	429.3	534.7	299.6	507.1	623.4	334.1	614.5	745.9	631.4	1144.3	1388.6
NP_056050.1	CSTF2T	cleavage stimulation factor subunit 2 tau variant [Homo sapiens]	0	27.829	7	43	2	1	616	64.4	7.25	297	46	7	7	0	18.9		35.3	20.7		49	33.7		60.4	60.3		131.5
NP_057122.2	SBDS	ribosome maturation protein SBDS [Homo sapiens]	0	27.823	9	59	9	1	250	28.7	8.75	178	64.8	8	9	0	1268	723.6	508.2	1312	851.7	561.9	1679.1	1018	731.7	3435.6	2009	1570.5
NP_149975.1	PIGS	GPI transamidase component PIG-S [Homo sapiens]	0	27.82	4	16	3	1	555	61.6	6.49	276	19.45	4	3	0	115.3	158.2	163.9	161.2	204.1	200.6	140.6	246.8	240.4	271.2	398.2	424.8
NP_733936.1	ALDH5A1	succinate-semialdehyde dehydrogenase, mitochondrial isoform 1 precursor [Homo sapiens]	0	27.75	7	47	7	1	548	58.6	8.09	375	70.08	6	7	0	644.5	521.2	869.1	648.2	586.7	902.8	795.4	748.6	1074.7	1561	1490.7	2190.1
NP_002922.2	RING1	E3 ubiquitin-protein ligase RING1 [Homo sapiens]	0	27.735	5	31	3	1	406	42.4	5.62	400	64.76	5	5	0	129.1		322.1	147.7		402.2	156.9		372.9	333.9		850.7
NP_001334633.1	THOC6	THO complex subunit 6 homolog isoform 1 [Homo sapiens]	0	27.731	5	38	5	1	341	37.5	7.43	499	72.15	5	5	0	450.6	162.4	225.8	525.5	182.1	271.8	638.4	196.5	278.6	1223.6	424	594
NP_003013.1	SH3BGRL	SH3 domain-binding glutamic acid-rich-like protein [Homo sapiens]	0	27.704	5	30	5	1	114	12.8	5.25	376	52.56	5	5	0	339.3	172.9	192.4	438.1	199.4	250.6	459.5	208.4	266.1	1132.8	474.1	559.8
NP_057154.2	MRPS23	28S ribosomal protein S23, mitochondrial [Homo sapiens]	0	27.636	6	59	6	1	190	21.8	8.9	326	83.31	6	6	0	1016.5	1102.2	794.9	1233.5	1344.2	980.1	1402.6	1505.8	1082.6	2787.3	3120	2038.9
NP_001125.1	AFP	alpha-fetoprotein isoform 1 precursor [Homo sapiens]	0	27.561	5	142	5	1	609	68.6	5.68	930	204.41	5	4	0	5658.6	5819.1	6243	9283.8	7585.9	8399	7085.1	6032.2	6724	10337.6	9904.9	10902.8
NP_001354702.1	ESYT2	extended synaptotagmin-2 isoform 1 [Homo sapiens]	0	27.555	7	24	6	1	866	96.3	8.43	105	30.56	5	6	0	171	37.1	41.9	248.6	50.7	58.8	223.7	55.1	47.5	389.4	81.7	92.1
NP_060585.2	SDAD1	protein SDA1 homolog isoform 1 [Homo sapiens]	0	27.553	7	29	7	1	687	79.8	9.25	186	40.88	4	7	0	185.9	14.9	445.1	204.3	16.8	457	248.9	19.5	611.3	500.4	40.6	1103.4
XP_047281808.1	CUL2	cullin-2 isoform X1 [Homo sapiens]	0	27.537	8	39	7	1	808	94.2	7.14	174	58.96	5	8	0	955.1	528.5	595.5	1025.4	603	712.4	1244.7	703.3	813.8	2753.5	1568.8	1759.1
NP_057329.3	HSD17B11	estradiol 17-beta-dehydrogenase 11 precursor [Homo sapiens]	0	27.534	6	44	6	1	300	32.9	9.17	393	72.17	6	6	0	1179.4	659.4	757.9	1280.2	736.2	833.4	1588.4	967.2	1082.3	2906.1	1698.2	1988.1
NP_060830.2	TXLNG	gamma-taxilin isoform 1 [Homo sapiens]	0	27.53	8	36	7	1	528	60.5	7.52	107	39.2	6	8	0	221.2	487.7	509	278.1	578.2	608.8	325.3	671.9	633.6	680	1494.5	1465.5
NP_008924.1	NPM3	nucleoplasmin-3 [Homo sapiens]	0	27.52	5	35	5	1	178	19.3	4.63	682	34.75	5	4	0	305.2	135	34.5	304.9	138.2	42	402.1	167.3	43.6	723.8	323.9	72.8	Acetyl [N-Term]
NP_067038.1	RPRD1B	regulation of nuclear pre-mRNA domain-containing protein 1B [Homo sapiens]	0	27.501	5	23	5	1	326	36.9	5.97	196	34.24	5	4	0	135	74.5	131.2	148.7	93.9	165.3	168	111	166.2	319.7	221.5	340	Acetyl [N-Term]
NP_055037.1	NDUFA8	NADH dehydrogenase [ubiquinone] 1 alpha subcomplex subunit 8 isoform 1 [Homo sapiens]	0	27.486	6	68	6	1	172	20.1	7.65	328	75.87	5	5	0	1154.8	1348.7	813	1239.6	1424.4	881.5	1531.8	1936.3	1061	2714.9	3602.6	2047.7
XP_005263532.2	EXOSC10	exosome component 10 isoform X1 [Homo sapiens]	0	27.484	7	33	7	1	890	101.3	8.46	147	37.71	7	7	0	760.3	483.8	1098	847.6	566.8	1261.8	1097.3	719.6	1580.8	2281.9	1484.3	3188
NP_006861.1	DSTN	destrin isoform a [Homo sapiens]	0	27.483	10	84	9	1	165	18.5	7.85	183	61.51	5	10	0	1727.4	1872.7	2840.6	2247.6	2100.3	3268.2	2165.6	2002.2	3356.4	4594.1	4350.3	7816.5
NP_976035.1	POLR1C	DNA-directed RNA polymerases I and III subunit RPAC1 isoform 1 [Homo sapiens]	0	27.464	5	47	5	1	346	39.2	5.5	594	74.43	5	4	0	349	474.4	424.2	392.6	575	534.9	452.5	585.5	579.9	871.7	1125.5	1067.4
NP_057118.1	MRPS2	28S ribosomal protein S2, mitochondrial [Homo sapiens]	0	27.44	9	52	9	1	296	33.2	9.26	325	77.16	7	9	0	923.2	1436	828.3	1090.1	1659.1	990.1	1313.3	1968.2	1198.6	2516.5	3788.3	2226.1
XP_011536034.1	CDK2	cyclin-dependent kinase 2 isoform X1 [Homo sapiens]	0	27.398	7	67	4	1	346	39.2	8.62	322	97.48	6	7	0	382.3	222	318	411.2	238	371.4	447.4	281.4	357.6	985.8	597.9	792.6
NP_071935.1	POLR1E	DNA-directed RNA polymerase I subunit RPA49 isoform 1 [Homo sapiens]	0	27.361	7	29	7	1	419	47.2	8.94	177	43.39	7	7	0	651.3	118.1	478.4	744.4	135.4	449	844.9	156.9	607.8	1677.2	305.4	1057.9
NP_004858.1	ITM2A	integral membrane protein 2A isoform 1 [Homo sapiens]	0	27.334	5	82	5	1	263	29.7	5.8	844	108.99	5	5	0	1384.3	1325.5	1246.2	1513	1430.4	1451.2	1860.1	1778	1754.3	3506.4	3206.8	3150.2
NP_061156.1	CMAS	N-acylneuraminate cytidylyltransferase [Homo sapiens]	0	27.309	10	48	10	1	434	48.3	7.93	134	59.46	8	10	0	981.6	1328.1	1452.8	1202.9	1566.4	1681.7	1417.1	1897.8	2019.4	2692.3	3648.5	4120.4
NP_057717.1	AHSP	alpha-hemoglobin-stabilizing protein [Homo sapiens]	0	27.263	5	116	5	1	102	11.8	5	1294	172.09	4	5	0	1190.4	1149.7	1135.4	2583.5	2388.2	2174.1	1810.2	1668.5	1663.7	6522.5	6061.7	5467.2
NP_115570.1	RPF2	ribosome production factor 2 homolog isoform 1 [Homo sapiens]	0	27.25	6	80	6	1	306	35.6	9.99	593	123.93	5	6	0	1463.3	1179	1554.7	1539.5	1326.2	1740.9	2080.4	1705.7	2269.9	4011.1	3459.6	4525.2
NP_068733.1	CFL2	cofilin-2 isoform 1 [Homo sapiens]	0	27.22	6	167	1	1	166	18.7	7.88	2034	272.31	5	5	0			10.5			11.3			18			28.5	Acetyl [N-Term]
NP_001305754.1	HEXA	beta-hexosaminidase subunit alpha isoform 1 precursor [Homo sapiens]	0	27.219	6	33	5	1	540	62	5.21	176	45.69	6	6	0	532.7	321.1	198.8	579.3	373.5	231.2	675	463.4	283.1	1477.1	927.7	585.1
XP_016883301.1	GNAS	protein GNAS isoform X1 [Homo sapiens]	0	27.212	4	65	3	1	1038	111	5.03	936	98.53	4	4	0	54.1	28.1	127.4	47.6	36.2	146.4	51.1	41	188.9	137	80.3	342.8
NP_001839.2	COL6A1	collagen alpha-1(VI) chain precursor [Homo sapiens]	0	27.19	4	26	4	1	1028	108.5	5.43	135	38.65	3	4	0	183.1	469.1	223.3	226.1	577.7	272.8	213.3	499.6	248.3	353.8	891.5	507.4
NP_114108.1	MRPS5	28S ribosomal protein S5, mitochondrial isoform a [Homo sapiens]	0	27.158	6	37	6	1	430	48	9.92	314	56.11	6	6	0	538.2	942.6	713.9	574.9	1049.3	790.7	673.1	1254.2	980.9	1282.3	2562.9	1974.4
NP_000378.1	SLC25A20	mitochondrial carnitine/acylcarnitine carrier protein [Homo sapiens]	0	27.05	8	41	8	1	301	32.9	9.41	124	42.39	8	7	0	512.3	1457.7	1180.7	506.4	1592.8	1254	647.3	2001.7	1653.8	1164.3	3597.1	2940.7	Acetyl [N-Term]
NP_078880.2	RPAP3	RNA polymerase II-associated protein 3 isoform 1 [Homo sapiens]	0	27.044	8	30	8	1	665	75.7	6.84	115	39.26	7	8	0	260.9	416.7	387.5	365.3	500.3	497.8	317.1	512.8	485.8	615.3	1009.2	937
NP_004459.2	FHL3	four and a half LIM domains protein 3 isoform 1 [Homo sapiens]	0	27.041	5	32	5	1	280	31.2	6.2	298	49.8	5	5	0	283.9	853	1005.7	357.7	1071	1157.4	398.1	1304.1	1310.1	883.6	3058.7	3224.5
NP_005984.3	TBCD	tubulin-specific chaperone D [Homo sapiens]	0	27.034	7	30	7	1	1192	132.5	6.19	203	35.1	7	7	0	363.1	500.1	440.2	542.4	752.2	602.5	486.2	652.5	622.3	1136.5	1622	1589
NP_000983.1	RPL29	60S ribosomal protein L29 [Homo sapiens]	0	27.005	3	119	3	1	159	17.7	11.66	2316	192.5	2	3	0	5205.2	4636.5	4966	5575.8	4940.6	5254.2	7457.2	6241.7	6913.6	13941.4	11824.9	12976.2
NP_065098.1	EIF2B3	translation initiation factor eIF-2B subunit gamma isoform 1 [Homo sapiens]	0	27.004	6	43	6	1	452	50.2	6.47	469	70.17	5	6	0	616	558.6	801.6	662	640.7	904.8	779.4	741.7	1076.5	1307.1	1432.9	2021.6
XP_024306633.1	UBE2O	(E3-independent) E2 ubiquitin-conjugating enzyme isoform X1 [Homo sapiens]	0	27.003	7	28	6	1	1329	145.1	5.11	83	42.94	6	7	0	58.3	296.7	138	68.8	324.7	189.9	63.9	407.5	193.3	158.1	767.4	345.9
NP_006450.2	ERLIN1	erlin-1 isoform a [Homo sapiens]	0	26.962	7	38	4	1	348	39.1	7.87	357	48.06	6	7	0	283.8	99.8	225.4	307.5	117.8	234.3	370.5	123.5	278.5	748.7	281	637.7
NP_003126.1	SRP19	signal recognition particle 19 kDa protein isoform 1 [Homo sapiens]	0	26.915	5	29	5	1	144	16.1	9.85	231	36.57	5	5	0	178	115.9	239.9	307.4	149.9	310.7	263.2	134.9	317.7	405.2	245.5	591.4
NP_000475.1	APP	amyloid-beta precursor protein isoform a precursor [Homo sapiens]	0	26.913	6	19	6	1	770	86.9	4.82	96	23.63	6	6	0	744.6	278.5	92.2	750.5	282.4	93.8	577.3	390.1	112.4	1284.9	565.6	200.6
XP_016880446.1	SHMT1	serine hydroxymethyltransferase, cytosolic isoform X1 [Homo sapiens]	0	26.905	3	28	2	1	483	53	7.71	379	51.37	3	3	0	26		65.4	21.6		80	35.1		104.8	74.1		181.7
NP_060530.3	IARS2	isoleucine--tRNA ligase, mitochondrial precursor [Homo sapiens]	0	26.839	8	24	8	1	1012	113.7	7.2	75	31.29	7	8	0	514.2	109.5	509.2	628.6	309.5	603.8	711.4	274.7	679.5	1257.4	471	1229.1
XP_011518601.1	CHID1	chitinase domain-containing protein 1 isoform X1 [Homo sapiens]	0	26.815	6	39	6	1	478	53.4	8.32	166	57.17	5	6	0	414.9	282.6	99.6	450.6	330.7	117.5	544.7	348	119.1	1055.2	692.6	273.1
NP_510966.1	ADGRE5	adhesion G protein-coupled receptor E5 isoform 1 preproprotein [Homo sapiens]	0	26.807	4	28	4	1	835	91.8	6.87	425	49	4	4	0	637.4	487.4	307.6	717.3	598.5	370.4	897.8	690.2	454.2	1698.1	1230.3	781.8
NP_005044.1	RAD23A	UV excision repair protein RAD23 homolog A isoform 1 [Homo sapiens]	0	26.757	7	101	5	1	363	39.6	4.58	985	136.09	7	6	0	329.8	220.9	96.2	391.1	258.2	104.4	438	277	122	854.3	547.2	232.1	Acetyl [N-Term]
NP_004791.1	TM9SF2	transmembrane 9 superfamily member 2 precursor [Homo sapiens]	0	26.741	4	51	3	1	663	75.7	7.44	735	82.34	3	4	0	317.5	371	260.3	433.9	474.4	369.8	424.1	417.3	368.2	988.7	1091.3	919.3
NP_076997.1	TMEM109	transmembrane protein 109 precursor [Homo sapiens]	0	26.734	5	36	5	1	243	26.2	10.48	389	55.16	5	5	0	474.3	985.2	751.6	607.2	1208.1	941.8	725.5	1528.2	1158.9	1556.3	3317.2	2540.8
XP_047277753.1	RRP15	RRP15-like protein isoform X1 [Homo sapiens]	0	26.734	5	51	5	1	371	40.9	8.94	487	73.22	5	5	0	987	917.2	793.5	1049.8	983.4	854.7	1282.4	1173.9	1030.3	2401.8	2127.3	1875.2
NP_060310.1	MRPL16	39S ribosomal protein L16, mitochondrial [Homo sapiens]	0	26.717	4	31	4	1	251	28.4	10.13	239	59.61	4	4	0	338.2	269.1	477.9	375.2	318.6	568.4	469.3	381.3	642.9	904	766.6	1270
XP_047286822.1	PPIH	peptidyl-prolyl cis-trans isomerase H isoform X1 [Homo sapiens]	0	26.646	7	56	5	1	177	19.2	8.07	271	69.41	5	7	0	1021.5	334.4	614.4	1105.7	354.8	671.5	1296.1	443.6	759.5	2508.7	867	1428.4
NP_000135.2	FXN	frataxin, mitochondrial isoform 1 preproprotein [Homo sapiens]	0	26.603	3	30	3	1	210	23.1	8.69	343	44.43	3	3	0	427.4	361.6	643.6	458.6	408	733.1	599	464.7	879.4	1156.3	924.7	1718.8
NP_115737.1	THOC3	THO complex subunit 3 isoform 1 [Homo sapiens]	0	26.593	6	25	6	1	351	38.7	6.09	164	45.85	5	6	0	455.5	1027.8	506.3	451.4	1093.1	567.3	616.2	1468.3	663.6	1122.5	2589.4	1255.2
XP_005252961.1	ILK	integrin-linked protein kinase isoform X1 [Homo sapiens]	0	26.544	6	45	6	1	452	51.4	8.07	382	58.95	5	6	0	882.8	302.2	307.9	1165.2	388.9	427.6	1214.2	378.3	393.2	2679.7	830.6	771.7
NP_001188408.1	CORO7-PAM16	CORO7-PAM16 protein [Homo sapiens]	0	26.539	6	36	6	1	1048	114.1	6.33	255	47.31	6	6	0	990.5	908.6	1057.6	1050	1005.5	1146.2	1211.9	1212.4	1468.9	1958.5	2223.6	2698.1
XP_006717251.1	SH3GLB2	endophilin-B2 isoform X1 [Homo sapiens]	0	26.462	7	32	6	1	428	47.2	5.68	372	42.2	7	7	0	426.2	143.2	212.3	520.2	178.3	238.6	612.2	180.5	271	1312.4	395.7	525.7
NP_001381761.1	KLC1	kinesin light chain 1 isoform 4 [Homo sapiens]	0	26.43	6	21	6	1	664	75	7.84	159	28.98	5	6	0	321	114.1	127.1	366.3	160.8	151.3	418.9	146.3	167.4	853.7	383.2	338.4
sp	#N/A	retinol-binding protein 4 isoform a precursor [Homo sapiens] retinol-binding protein 4 isoform a precursor [Homo sapiens]	0	26.359	5	94	5	1	201	23	6.07	547	112.02	5	5	0	3746.4	2783.8	3483	4801.7	3590.9	4611.5	3894.9	3068.2	3682.5	6658.4	5256.2	6132.7
NP_036453.1	LSM4	U6 snRNA-associated Sm-like protein LSm4 isoform 1 [Homo sapiens]	0	26.357	5	62	5	1	139	15.3	9.99	530	85.17	5	5	0	1431.9	628.3	475.2	1563.7	685	543.4	1842.2	799.5	642.9	3592	1552.4	1290.9	Acetyl [N-Term]
NP_954592.1	CARM1	histone-arginine methyltransferase CARM1 isoform 1 [Homo sapiens]	0	26.338	6	45	6	1	608	65.8	6.73	408	51.33	6	5	0	290.9	702.6	449.7	335.5	889.9	562.8	349	909.2	584.6	835.4	2142.4	1282.5	Acetyl [N-Term]
NP_004026.2	ACOX1	peroxisomal acyl-coenzyme A oxidase 1 isoform a [Homo sapiens]	0	26.325	6	21	6	1	660	74.6	7.62	86	18.01	5	5	0		241.8	553		279.7	633.6		364.1	822.8		704.9	1594.5
NP_075068.2	NOL6	nucleolar protein 6 isoform alpha [Homo sapiens]	0	26.323	7	42	7	1	1146	127.5	7.64	152	40.89	6	7	0	741	777.8	648.7	819.1	861.9	682.5	902.9	893.1	809.3	1894.8	2024.8	1625
NP_054752.3	TMT1A	methyltransferase-like protein 7A precursor [Homo sapiens]	0	26.301	2	69	2	1	244	28.3	8.38	1363	135.7	2	2	0	911.9	1063.3	682.8	990.4	1169.8	753.4	1162.8	1422.9	924	2230.9	2713.4	1761.7
NP_073605.4	RBM15	RNA-binding protein 15 isoform 1 [Homo sapiens]	0	26.299	7	61	7	1	977	107.1	10.08	557	88.34	6	7	0	690.5	331.1	591.8	793	408.4	775.6	954.2	515	923.7	1924.7	961.5	1727.4
NP_057390.1	DNAJB11	dnaJ homolog subfamily B member 11 isoform 1 precursor [Homo sapiens]	0	26.257	5	28	5	1	358	40.5	6.18	308	51.89	5	5	0	412.7	203	127.9	476.2	233.4	159.7	572.1	259.6	148.6	1104.1	492.6	267.2
NP_002406.1	MIF	macrophage migration inhibitory factor [Homo sapiens]	0	26.22	3	236	3	1	115	12.5	7.88	1967	227.72	3	2	0	3249.6	2500.4	2536	4305.3	3213	3365.6	4716.6	3514.6	3551.5	9666.8	7068.1	7438.7
NP_000296.2	PON2	serum paraoxonase/arylesterase 2 isoform 1 [Homo sapiens]	0	26.199	5	45	5	1	354	39.4	5.6	369	86.59	4	5	0	431.1	522.1	425.6	573.3	624.2	550.1	550.3	677.3	548	1202.8	1386.2	1207.5
NP_005096.1	RBM8A	RNA-binding protein 8A [Homo sapiens]	0	26.163	6	104	6	1	174	19.9	5.72	904	155.7	6	5	0	1364.9	1787.8	1385	1445.4	1914.4	1494.2	1810.4	2311.2	1777.2	3790	4988.7	3825.3	Acetyl [N-Term]
NP_001036100.1	NGDN	neuroguidin isoform 1 [Homo sapiens]	0	26.087	5	21	5	1	315	35.9	9.57	596	30.03	4	4	0	154.9	215.5	76.9	197.2	273.3	97.8	179.8	260.9	112	336.4	547.1	224.9	Acetyl [N-Term]
NP_005629.1	VAMP7	vesicle-associated membrane protein 7 isoform 1 [Homo sapiens]	0	26.06	7	47	7	1	220	24.9	8.6	337	63.87	7	7	0	897.2	1020.9	664.7	965.8	1101.1	676	1142.9	1290.8	800.3	2167	2451.5	1511.4
XP_006713103.1	CLASP2	CLIP-associating protein 2 isoform X3 [Homo sapiens]	0	26.055	8	40	6	1	1553	169.9	8.47	258	45.34	8	8	2	135.2	88	370.3	168.2	109.9	415.2	194	96.9	529.1	343	201.4	947.1
NP_073572.2	ACBD3	Golgi resident protein GCP60 [Homo sapiens]	0	26.037	3	26	3	1	528	60.6	5.06	504	71.3	2	3	0	243	84.2	169.1	324.1	99.9	193.6	387.4	120.2	223.6	645.7	250.4	439
NP_954712.1	UNC13D	protein unc-13 homolog D [Homo sapiens]	0	25.996	8	26	7	1	1090	123.2	6.65	106	35.38	6	8	0	462.1	84.3	84.6	567.7	106.1	112.2	603	105.1	136.9	1296.7	195.2	249.3
NP_055398.1	LMCD1	LIM and cysteine-rich domains protein 1 isoform 1 [Homo sapiens]	0	25.989	5	24	5	1	365	40.8	7.93	372	39.72	5	5	0	415	108.6	383.8	577.2	157.4	704.5	518.1	125.1	553.3	1282.8	369.4	1875
NP_055182.3	FAM162A	protein FAM162A [Homo sapiens]	0	25.978	5	40	5	1	154	17.3	9.77	235	67.06	5	5	0	1530	1260.3	1283.6	1344.9	982.5	994.6	2055.4	1621.7	1602.8	3016.7	2259.3	2368.5
NP_001166599.1	YTHDF2	YTH domain-containing family protein 2 isoform 1 [Homo sapiens]	0	25.945	7	43	4	1	579	62.3	8.79	466	60.01	6	6	3	366.5	624.7	855.6	422.7	884.2	1103.6	484.2	1047.3	1287	1075.8	2145	2641.4	Acetyl [N-Term]
NP_004636.1	COIL	coilin [Homo sapiens]	0	25.888	6	21	6	1	576	62.6	9.07	173	33.19	5	6	0	412.9	118.7	84	505.9	131.1	92.2	525.9	127.9	90.6	1124.4	239.2	168
NP_001157940.1	TMED7-TICAM2	TRAM adaptor with GOLD domain isoform 1 precursor [Homo sapiens]	0	25.865	4	32	4	1	404	46.1	5.12	424	56.27	4	4	0	485.9	346.4	510.5	523.6	389.9	556.5	602.9	413.5	609	1082.4	787.1	1151.4
XP_011512643.1	SLC29A1	equilibrative nucleoside transporter 1 isoform X1 [Homo sapiens]	0	25.793	6	89	6	1	536	59.1	8.15	1048	150.15	4	6	0	2254	2023.6	2230.9	2712.2	2497.1	2734.1	3022.3	2551.3	2795.9	6648.9	5410.7	6149.2
XP_047292325.1	PRKAR1A	cAMP-dependent protein kinase type I-alpha regulatory subunit isoform X1 [Homo sapiens]	0	25.79	7	62	7	1	381	43	5.35	297	65.18	7	7	0	797	1390.5	786.4	784.1	1412.4	822	1062.5	1892.3	1073.5	2016	3509.8	2043.2
NP_064555.2	NCLN	nicalin isoform 1 precursor [Homo sapiens]	0	25.787	7	44	7	1	563	62.9	6.89	237	45.28	7	7	0	767.9	744.6	465.8	914.2	879.5	526.3	1145.8	1023.8	625.9	2288.7	2239.1	1243.6
XP_011514699.1	AGK	acylglycerol kinase, mitochondrial isoform X1 [Homo sapiens]	0	25.787	6	15	6	1	422	47.1	8.09	97	19.65	5	6	0	387.7	137.3	66.6	447.1	191.4	81.4	498	248.8	86.2	1013.7	377.5	152
NP_001359014.1	WDR18	WD repeat-containing protein 18 isoform 1 [Homo sapiens]	0	25.764	5	44	5	1	432	47.4	6.7	562	67.99	5	5	0	797.8	95.9	633.3	933.9	114.2	862	1066.3	146.7	957.9	2306.3	304.9	2093.6
NP_653171.1	JPT2	jupiter microtubule associated homolog 2 [Homo sapiens]	0	25.726	5	19	5	1	190	20.1	9.26	180	26.23	5	5	0	85.6	426.4	20.2	123.6	485.2	19.9	122.6	513.1	19	252.2	1101.8	57.6
NP_004652.2	CDC23	cell division cycle protein 23 homolog [Homo sapiens]	0	25.703	8	23	8	1	597	68.8	7.02	226	19.54	6	7	0	342.1	287.6	198	386.1	320.1	251.1	440.3	338.3	250	953.3	723.8	597.9	Acetyl [N-Term]
NP_115834.1	PHF6	PHD finger protein 6 isoform 1 [Homo sapiens]	0	25.671	7	68	7	1	365	41.3	8.68	454	96.18	7	7	0	1516.3	267.1	530.6	1658.7	289.3	633	2029.7	361	764.6	3837.9	681.8	1447.5
NP_001374712.1	MBNL1	muscleblind-like protein 1 isoform 23 [Homo sapiens]	0	25.657	7	65	7	1	413	44.5	8.72	347	96.22	6	7	0	1232.3	1360.8	1414.9	1553.3	1630.1	1713.5	1768.3	1882.7	2022.1	3829.5	4264.4	4533.3
NP_056235.5	DCAF13	DDB1- and CUL4-associated factor 13 [Homo sapiens]	0	25.636	7	27	7	1	445	51.4	9.19	137	42.98	5	7	0	623.8	770.7	77.6	733.7	800.6	86.4	819	1063.1	95.8	1583	1912.1	172.2
NP_064560.2	DUS3L	tRNA-dihydrouridine(47) synthase [NAD(P)(+)]-like isoform 1 [Homo sapiens]	0	25.591	7	38	7	1	650	72.5	8.05	284	53.49	6	7	0	532.8	353	532.5	607.8	380.5	623.6	702.4	441.7	710.4	1399.1	858.7	1466.1
NP_002480.1	NDUFA4	cytochrome c oxidase subunit NDUFA4 [Homo sapiens]	0	25.569	5	124	5	1	81	9.4	9.38	766	159.49	5	5	0	2840.9	3168.5	2847.3	2826.3	3010.4	2757.6	3876.9	4207.8	3889.5	7104.7	7768.9	7024.9
NP_003095.2	SORD	sorbitol dehydrogenase [Homo sapiens]	0	25.541	5	44	5	1	357	38.3	7.97	276	64.97	5	5	0	778.4	911.7	599.2	633.4	788.1	541.3	1022.2	1315.7	794.2	1513.7	1805.1	1161.2
NP_002789.1	PSMB6	proteasome subunit beta type-6 isoform 1 [Homo sapiens]	0	25.496	5	94	5	1	239	25.3	4.92	1173	131.78	5	5	0	1489.3	1671	1674.8	1626.8	1890.3	1838.2	2102.8	2379.4	2372	4296.7	4723.4	4863.7
NP_001300950.1	URB2	unhealthy ribosome biogenesis protein 2 homolog [Homo sapiens]	0	25.495	7	35	7	1	1524	170.4	7.31	177	47.09	6	7	0	218.8	322.7	218	225.9	393.4	262.4	286.2	393.2	296.8	511.5	712.3	549.6
NP_001310825.1	RMDN3	regulator of microtubule dynamics protein 3 isoform 3 [Homo sapiens]	0	25.454	3	22	3	1	496	54.8	5.27	283	36.25	3	3	0	21.2	123.4	149	41.3	154.4	189.9	39.7	136.9	235.7	77.2	278.3	549.4
NP_060014.3	#N/A	NF-kappa-B-repressing factor [Homo sapiens]	0	25.409	9	26	9	1	784	88.1	8.76	101	27.92	8	9	0	385.6	362.7	476.3	449.1	383.7	541.8	482.3	483.9	592.1	1028.4	1015.8	1138.9
NP_079120.1	NUP85	nuclear pore complex protein Nup85 isoform 1 [Homo sapiens]	0	25.352	6	33	6	1	656	75	5.55	192	38.16	6	6	0	564.9	218.6	453.5	575.2	239.2	478.3	738.8	245.3	630.2	1443	488.7	1144.9
NP_001268382.1	MBD3	methyl-CpG-binding domain protein 3 isoform 1 [Homo sapiens]	0	25.339	5	29	4	1	291	32.8	5.34	196	41.27	5	5	1	971.1	862.7	834.9	1204.4	983.5	1200	1392.5	1257	1365.7	2918.8	2635.2	2581.8
NP_003064.2	SMARCB1	SWI/SNF-related matrix-associated actin-dependent regulator of chromatin subfamily B member 1 isoform a [Homo sapiens]	0	25.298	6	28	6	1	385	44.1	6.23	260	40.71	5	6	0	655.9	386.2	350.2	781.8	429.4	393	944.8	570.7	481.5	1981	1124.1	1044.7
NP_002487.1	NDUFS8	NADH dehydrogenase [ubiquinone] iron-sulfur protein 8, mitochondrial precursor [Homo sapiens]	0	25.279	3	32	3	1	210	23.7	6.34	469	45.71	3	3	0	170.6	300.9	165.2	205.2	340.6	183.8	201.7	386.5	208.2	421.9	804.5	415.9
XP_011513024.1	PPP1R10	serine/threonine-protein phosphatase 1 regulatory subunit 10 isoform X1 [Homo sapiens]	0	25.271	8	24	8	1	940	99	9.17	175	38.17	5	8	0	631.2	551.4	317.1	681.4	493.2	317.7	858.6	652.2	435.5	1629.6	1328.1	819.1
NP_149043.2	MYO1G	unconventional myosin-Ig [Homo sapiens]	0	25.198	5	57	5	1	1018	116.4	8.73	576	50.88	5	5	0	125.2	83.3	95.8	261.2	85.9	193.1	166.7	85.9	123.1	474.3	161.8	423.1
NP_005774.2	TXNDC9	thioredoxin domain-containing protein 9 [Homo sapiens]	0	25.194	6	37	6	1	226	26.5	5.88	280	51.86	6	6	0	952.1	1091.1	684.6	1031.1	1242.2	856.6	1268.1	1532.5	1043.9	2428.7	2998.1	1878.5
NP_006175.2	NUCB1	nucleobindin-1 precursor [Homo sapiens]	0	25.176	4	50	4	1	461	53.8	5.25	674	75.16	4	4	0	278.1	305.6	134.7	301.5	331.1	131.6	339.4	408.7	170.6	620.6	661.6	304.1
NP_005611.1	S100A11	protein S100-A11 [Homo sapiens]	0	25.099	4	58	4	1	105	11.7	7.12	776	95.22	4	4	0	443.9	1018.6	906.7	685.9	1293.3	1218	563	1399.1	1209.1	1145.1	2903.3	2537.5
NP_001006666.1	RPS6KA1	ribosomal protein S6 kinase alpha-1 isoform b [Homo sapiens]	0	25.092	10	45	4	1	744	83.9	8.78	185	49.86	7	9	0		184	126.6		234.3	164.3		224.6	175		524.9	334.4
NP_036515.4	OSTF1	osteoclast-stimulating factor 1 [Homo sapiens]	0	25.071	5	42	5	1	214	23.8	5.68	248	33.07	4	4	0	265.9	459.9	293.8	292.8	527.9	349.3	386.5	581.4	412.7	751.7	982.5	708.3	Acetyl [N-Term]
NP_056073.1	FKBP15	FK506-binding protein 15 [Homo sapiens]	0	25.035	4	18	4	1	1219	133.5	5.2	344	33.51	4	4	0	7.9	77.4		11.4	140.9		12.8	98.2		19.3	192.2
NP_002760.1	PRSS1	trypsin-1 preproprotein [Homo sapiens]	0	25.033	2	328	1	1	247	26.5	6.51	3256	487.94	2	2	0	8571.8	7242.3	7794.5	10217.9	8420.5	9135	10934.8	9025.5	9893.9	22380.2	18399.5	20472.9
NP_001014446.1	OCIAD2	OCIA domain-containing protein 2 isoform 1 [Homo sapiens]	0	25.032	6	35	6	1	154	16.9	9.03	368	56.97	5	6	0	778.5	746.6	642.7	846.4	847.1	709.4	1065.7	1101.7	943.7	2238.6	2272.6	1911.1
NP_116147.1	PHF5A	PHD finger-like domain-containing protein 5A [Homo sapiens]	0	24.973	4	66	4	1	110	12.4	8.41	1171	89.76	4	4	0	724	856.6	641.1	792	927.4	695.6	1048.3	1250.1	953	2216.7	2622.8	1978.8
NP_001317.1	CSTF3	cleavage stimulation factor subunit 3 isoform 1 [Homo sapiens]	0	24.939	6	34	6	1	717	82.9	8.12	234	53.37	4	6	0	180.7	357.3	541.5	246.9	484	712.3	210.8	484	685.2	444.6	1048.6	1534.3
NP_005323.1	HBZ	hemoglobin subunit zeta [Homo sapiens]	0	24.913	6	158	5	1	142	15.6	8.21	896	193.3	6	6	0	448.7	202	289.6	260.7	168.3	232	585.5	212.9	341.8	587	307.3	396.3
NP_004862.1	GOSR1	Golgi SNAP receptor complex member 1 isoform 1 [Homo sapiens]	0	24.866	7	17	7	1	250	28.6	9.42	121	23.65	7	6	0	532	54.7	299.3	530	65.9	335.6	649.3	80	412.4	1327	191.4	857.5	Acetyl [N-Term]
NP_004290.2	ABCB7	iron-sulfur clusters transporter ABCB7, mitochondrial isoform 1 [Homo sapiens]	0	24.865	7	20	7	1	753	82.7	9.33	149	27.24	5	7	0	374.4	286.8	214.1	419.8	285.1	282.8	471.6	350.3	258.6	856.8	657.5	493.3
XP_006718732.1	#N/A	spectrin beta chain, non-erythrocytic 2 isoform X1 [Homo sapiens]	0	24.843	8	45	1	1	2397	271.5	6.23	226	68.2	6	8	0	214.5	420.6	696.2	262.3	498.1	792.5	242.8	450.6	716.9	417.4	758.3	1268.2
NP_001303963.1	DPM1	dolichol-phosphate mannosyltransferase subunit 1 isoform 1 [Homo sapiens]	0	24.692	5	50	5	1	295	33.3	9.14	381	57.09	5	5	0	490.5	408.1	588.9	541.3	482	674.7	622.8	547.4	845.7	1295	1178.1	1761
NP_110416.1	HM13	minor histocompatibility antigen H13 isoform 1 [Homo sapiens]	0	24.684	6	65	6	1	377	41.5	6.43	642	69.45	6	6	0	1258.2	827.8	1231.3	1321	906.6	1251.5	1711.3	1100.3	1668.8	3146.9	2167.5	3312.3
NP_060943.1	ACOT13	acyl-coenzyme A thioesterase 13 isoform 1 [Homo sapiens]	0	24.677	3	88	3	1	140	15	9.14	1338	155.66	2	3	0	1826.8	1730.8	1114.4	1898.3	1770.6	1200.9	2528.1	2375.3	1506.9	4579.5	4412.1	2769.3
NP_004956.5	HMGN1	non-histone chromosomal protein HMG-14 [Homo sapiens]	0	24.676	4	51	4	1	100	10.7	9.6	335	67.43	4	4	0	4161	5297.3	3455.9	3235.3	4168.1	2661	5907.3	7569.7	4649.8	10199.1	13011.8	8011.1
NP_001281269.1	ZC3H18	zinc finger CCCH domain-containing protein 18 isoform 1 [Homo sapiens]	0	24.671	6	26	6	1	977	108.9	8.44	324	47.21	5	6	0	321.2	444.3	335.5	365.6	500.5	431.9	432.5	683.3	485.8	940.8	1343.4	968.3
NP_004272.2	BAG3	BAG family molecular chaperone regulator 3 [Homo sapiens]	0	24.65	7	23	7	1	575	61.6	6.95	193	37.85	7	7	0	62.9	103.6	300.7	60.6	125.2	385.1	72.8	128.1	446.7	140.8	264.5	859.8
NP_057030.3	PELO	protein pelota homolog [Homo sapiens]	0	24.645	5	24	5	1	385	43.3	6.34	169	25.95	5	5	0	836.3	115.3	22.4	907.1	113.3	28.3	1080.6	139.8	27.2	2289.9	240.6	52.6
NP_001257905.1	IST1	IST1 homolog isoform c [Homo sapiens]	0	24.608	6	43	6	1	379	41.5	5.57	224	56.02	6	6	0	579	516.2	615.3	696.9	591.1	752.3	781.7	692.3	862.1	1666.7	1386.4	1764.8
XP_011526809.1	#N/A	death-inducer obliterator 1 isoform X1 [Homo sapiens]	0	24.566	7	20	6	1	2276	247.6	7.91	63	25.06	6	7	1	245.6	103.2	417.8	322.8	133	560.2	274.2	138.5	487.6	586.2	315.7	1150.8
NP_065796.2	AARS2	alanine--tRNA ligase, mitochondrial [Homo sapiens]	0	24.557	4	29	4	1	985	107.3	6.27	330	45.21	4	4	0	428.7	594.3	344.1	625.4	780.2	471.7	466.6	641.3	372.2	699.6	1161.5	596.5
NP_149351.1	SURF4	surfeit locus protein 4 isoform 1 [Homo sapiens]	0	24.43	4	38	4	1	269	30.4	7.78	309	37.16	4	3	0	548.7	777.1	773.8	717.7	956.1	928.4	710.8	1065.3	1015.1	1347.3	2255.1	2095
NP_000149.4	GBE1	1,4-alpha-glucan-branching enzyme [Homo sapiens]	0	24.377	7	39	7	1	702	80.4	6.32	400	63.45	5	7	0	327.8	654.9	668.1	445.8	779.7	824.5	650.8	814.3	725.6	1900.3	2009.9	1800.2
XP_016862373.1	KIF15	kinesin-like protein KIF15 isoform X1 [Homo sapiens]	0	24.372	4	27	4	1	1411	162.8	5.97	155	32.35	4	4	0	180	92.2	78.1	229.6	102.3	96.5	244.1	80.9	93.2	480.6	169.8	197.3
NP_000091.1	CSTB	cystatin-B [Homo sapiens]	0	24.351	4	34	4	1	98	11.1	7.56	620	76.96	4	4	0	600.3	325.3	589	664.2	362.8	662.5	776.2	429.7	724.6	1575.9	895.9	1457.3
NP_000079.2	COL1A1	collagen alpha-1(I) chain preproprotein [Homo sapiens]	0	24.338	2	46	2	1	1464	138.8	5.8	530	77.85	2	2	0	888.7	611.7	988.1	1018.4	748.7	1150.4	985.7	687.5	1197.5	1998.2	1415.8	2323.6
NP_001365443.1	ATP2C1	calcium-transporting ATPase type 2C member 1 isoform 1g [Homo sapiens]	0	24.31	6	29	6	1	933	102.1	6.3	152	36.03	5	5	0	779.7	623.2	595	663.6	528.5	559.2	703.8	572.1	719.8	1629.9	1314.1	1509.2	Acetyl [N-Term]
NP_003087.1	SNRPG	small nuclear ribonucleoprotein G isoform a [Homo sapiens]	0	24.295	4	83	4	1	76	8.5	8.88	861	123.59	4	4	0	873.6	1491.6	818.4	901	1527	863.7	1085.8	1868.6	1029.9	2294.7	3959.9	2164.5
NP_057131.1	SF3B6	splicing factor 3B subunit 6 [Homo sapiens]	0	24.286	4	28	4	1	125	14.6	9.38	373	48.74	4	4	0	527.7	215.3	434	636.9	247.3	475.1	713.1	264.4	503.6	1363.7	503.7	916.7
NP_060557.3	NDC1	nucleoporin NDC1 isoform 1 [Homo sapiens]	0	24.274	6	22	6	1	674	76.3	9.09	182	27.31	6	5	0	565.1	475.4	344	597.3	514.3	340.8	746.4	682.5	456.6	1464	1201.5	894.8
XP_047291924.1	LIG3	DNA ligase 3 isoform X1 [Homo sapiens]	0	24.223	5	22	5	1	1054	117.5	8.94	98	30.76	4	5	0	88	124.2	444.3	115.9	143.3	457.6	129.4	198.5	622.5	270.6	367.2	1140.4
NP_003898.2	EIF2B5	translation initiation factor eIF-2B subunit epsilon [Homo sapiens]	0	24.196	6	36	6	1	721	80.3	5.08	213	46.07	4	6	0	177.1	678.4	937.7	198.3	728.6	1058.2	240.3	922.5	1405	440.3	1810.9	2767.5
XP_024302523.1	IMPDH1	inosine-5'-monophosphate dehydrogenase 1 isoform X1 [Homo sapiens]	0	24.153	6	49	4	1	621	66.1	6.65	401	64.31	6	6	0	69.2	105.7		82.2	133.9		87.8	156.2		188.8	333.3
NP_001294936.1	EED	polycomb protein EED isoform c [Homo sapiens]	0	24.136	6	20	6	1	466	53	7.36	162	28.25	5	5	0	55.7	266.9	146.1	60	384.4	219.7	62.5	335.3	188.1	117.8	800.4	376.8
XP_011537116.1	EEA1	early endosome antigen 1 isoform X1 [Homo sapiens]	0	24.051	4	14	4	1	1453	167.2	5.66	111	22.78	4	4	0	113	26.2	112.9	136.2	36.8	126.9	157	34.4	222.2	258.4	56.9	348.4
NP_112577.1	SF3B5	splicing factor 3B subunit 5 [Homo sapiens]	0	24.025	4	49	4	1	86	10.1	6.35	441	94.49	3	4	0	685.4	1134.9	1298.4	858	1291	1438.9	975.2	1520	1824.3	1918.9	2958.6	3648.5
NP_005862.1	SMNDC1	survival of motor neuron-related-splicing factor 30 [Homo sapiens]	0	24.011	4	22	4	1	238	26.7	7.24	202	32.36	3	4	0	134.2	132.6	205.4	205.1	169.3	255	173.6	172.5	252.8	310.9	336.9	482.9
NP_005018.2	PIK3R2	phosphatidylinositol 3-kinase regulatory subunit beta [Homo sapiens]	0	24.004	7	29	7	1	728	81.5	6.43	223	41.17	7	7	0	247.1	564.5	782.7	257.3	635.7	846.7	343.2	748.7	1077	766.3	1517.5	2249.7
NP_075568.1	C8orf33	UPF0488 protein C8orf33 [Homo sapiens]	0	23.994	5	19	5	1	229	25	9.95	413	25.91	5	3	0	145.8	47.5	210.6	170.9	40.7	226	160.3	55.5	287.5	282.7	97.4	522.6	Acetyl [N-Term]
NP_542408.1	DYNLL2	dynein light chain 2, cytoplasmic [Homo sapiens]	0	23.972	4	52	1	1	89	10.3	7.37	548	91.67	4	4	0	620.5	603.9	557.9	668.2	738.4	635.3	840.1	857.8	771.9	1727.1	1820.3	1582.9
NP_001303249.1	PLOD1	procollagen-lysine,2-oxoglutarate 5-dioxygenase 1 isoform 1 precursor [Homo sapiens]	0	23.961	5	27	5	1	774	88.2	7.11	290	40.54	4	5	0	240.5	285.9	585.7	286.2	331.9	614.6	321.5	394.4	724.8	602.7	716.3	1320.2
NP_006326.1	TIMM17A	mitochondrial import inner membrane translocase subunit Tim17-A [Homo sapiens]	0	23.93	4	34	4	1	171	18	7.87	318	52.99	4	4	0	261.5	161.1	150.8	357.1	206.1	208.7	290.6	172.8	155.5	491.1	282.8	267.3
XP_047302249.1	LRRFIP1	leucine-rich repeat flightless-interacting protein 1 isoform X1 [Homo sapiens]	0	23.908	5	24	4	1	998	110.8	4.78	273	30.95	5	5	1	155.9	233.1	105.6	181.6	293.8	125.1	209	300.6	133.6	451.3	601.9	271.3
NP_077305.2	EFHD2	EF-hand domain-containing protein D2 [Homo sapiens]	0	23.907	5	43	4	1	240	26.7	5.2	342	74.86	4	5	0	634.2	595.2	511.3	738.2	751.7	647.2	887.1	891.8	778.7	1932.4	1952.7	1811
NP_006015.4	TAX1BP1	tax1-binding protein 1 isoform 1 [Homo sapiens]	0	23.896	6	29	6	1	789	90.8	5.43	167	31.14	6	6	0	236.9	433.6	415.6	244.4	466.7	475.1	321.3	594.3	611.1	541	1123.8	1297.7
NP_008856.2	SRSF5	serine/arginine-rich splicing factor 5 [Homo sapiens]	0	23.888	6	100	5	1	272	31.2	11.59	494	147.45	5	6	0	1710.1	981.7	1907.7	2339.8	1253.3	2612.6	2959.7	1556.9	3249.3	5375	3019.1	6175.3
NP_976225.1	ZRANB2	zinc finger Ran-binding domain-containing protein 2 isoform 1 [Homo sapiens]	0	23.863	5	64	5	1	330	37.4	10.01	608	90.75	5	5	0	1230.4	981.8	1386.9	1364	1092.2	1671.2	1649.6	1392.8	1969.9	3441.5	2807.9	4140.4
NP_056173.1	MORC3	MORC family CW-type zinc finger protein 3 isoform 1 [Homo sapiens]	0	23.844	5	21	5	1	939	107	5.6	106	26.04	4	5	0		220.5	35.1		292.9	53		245	61		484.1	122.5
NP_005006.4	OXA1L	mitochondrial inner membrane protein OXA1L [Homo sapiens]	0	23.83	5	36	5	1	435	48.5	9.45	353	55.79	5	5	0	629.7	322	361.4	740.9	347.7	404.8	828.9	429.2	527.2	1645.7	845	924.8
NP_078849.1	ARMT1	damage-control phosphatase ARMT1 isoform a [Homo sapiens]	0	23.818	8	23	8	1	441	51.1	5.76	181	22.05	7	7	0	213.5	601.5	407.8	376.9	680.6	489	312.1	642	488.4	605.6	1092.1	780.5	Acetyl [N-Term]
NP_008982.1	FAF1	FAS-associated factor 1 [Homo sapiens]	0	23.799	5	26	5	1	650	73.9	4.88	201	34.83	5	5	0	94.4	192.3	127.7	132.1	247.4	179	127.7	272.4	179.8	236.5	556.7	369.1
NP_036442.3	KIF4A	chromosome-associated kinesin KIF4A [Homo sapiens]	0	23.771	6	33	6	1	1232	139.8	6.27	335	49.63	5	6	0	242	254.9	254.2	306.4	308.8	333.6	334.3	316.7	300.7	661.2	663.1	648.5
NP_004514.2	KIF11	kinesin-like protein KIF11 [Homo sapiens]	0	23.769	6	16	6	1	1056	119.1	5.64	130	20.99	6	6	0	131.5	238.9	210.9	160.1	280.5	231.6	190.5	397.3	260.5	391.6	701.5	563.5
NP_665807.1	MTPN	myotrophin [Homo sapiens]	0	23.682	3	44	3	1	118	12.9	5.52	678	72.45	3	3	0	513	667.5	623.1	608.3	772.7	647	666.1	856.8	724.4	1462.9	1637.4	1370.5
NP_065142.2	MRPL47	39S ribosomal protein L47, mitochondrial isoform a [Homo sapiens]	0	23.648	6	26	6	1	250	29.4	10.37	148	27.47	5	5	0	350.2	447.6	381.4	412.4	495.6	422.5	456.9	594	514.9	895.8	1189.3	1053.1
NP_001474.1	NIPSNAP2	protein NipSnap homolog 2 isoform 1 [Homo sapiens]	0	23.638	5	37	3	1	286	33.7	9.36	174	62.09	4	5	2	956.3	563.5	776.4	974.4	545.3	779	1263.1	772.5	1073.3	2452.3	1378.3	1921.9
NP_473357.1	SRSF10	serine/arginine-rich splicing factor 10 isoform 2 [Homo sapiens]	0	23.618	6	36	6	1	262	31.3	11.27	268	50.88	5	6	0	632	199.4	296.7	694.9	233.4	346.3	800.4	246.3	391.3	1598.6	442.3	854.7
XP_005258804.1	CHMP2A	charged multivesicular body protein 2a isoform X1 [Homo sapiens]	0	23.597	8	42	6	1	265	29.6	6	584	60.33	6	7	1	688.4	980.8	957.6	737	1139.3	1093.3	936.8	1441	1475.2	2027	2753.9	2694.9	Acetyl [N-Term]
NP_057121.2	UTP11	probable U3 small nucleolar RNA-associated protein 11 [Homo sapiens]	0	23.569	7	34	7	1	253	30.4	10.15	115	47.7	6	7	0	1071.7	1439.2	1847	1145	1373.8	1879.1	1463	1880.5	2310.8	2647	3288.4	3863.3
NP_001093115.1	RPL22L1	60S ribosomal protein L22-like 1 isoform 1 [Homo sapiens]	0	23.527	4	72	4	1	122	14.6	9.38	356	104.21	3	4	0	2564	1843.6	2190.2	2729.3	1972.7	2369.3	3615.4	2667.1	3000.2	7050.3	5077	5700.8
NP_000246.2	MMUT	methylmalonyl-CoA mutase, mitochondrial precursor [Homo sapiens]	0	23.512	6	16	6	1	750	83.1	6.93	75	20.79	6	6	0	99.4			121.1			117.5			251.5
NP_006800.2	TOMM34	mitochondrial import receptor subunit TOM34 [Homo sapiens]	0	23.466	4	26	4	1	309	34.5	8.98	223	33.61	4	4	0	108.6	133.5	44.8	124.3	116	52.4	167.7	149.3	41	265.8	276.7	72.7
NP_001265485.1	ARPC3	actin-related protein 2/3 complex subunit 3 isoform 1 [Homo sapiens]	0	23.44	4	51	4	1	178	20.5	8.59	389	48.86	4	4	0	467.8	1132.6	788.8	522.1	1267.9	935.8	694.2	1586	1133.6	1436.6	2989.7	2219
XP_016859551.1	KIF5C	kinesin heavy chain isoform X1 [Homo sapiens]	0	23.429	7	30	1	1	957	109.4	6.19	111	30.89	7	7	0	41.6	118.4	56	62.9	144.9	57.1	64.9	169.2	66.7	111.7	310.6	145.6
NP_036561.1	SEC14L2	SEC14-like protein 2 isoform 1 [Homo sapiens]	0	23.423	6	43	5	1	403	46.1	7.84	546	72.38	5	6	1	887.3	478	415.1	1244.3	622.3	546.7	1279.9	681.4	559.6	3151.6	1555.4	1357.3
NP_055819.2	EXOSC7	exosome complex component RRP42 [Homo sapiens]	0	23.416	4	22	4	1	291	31.8	5.19	281	36.74	4	4	0	199.3	194	244.9	259.1	257.4	327.2	279.4	236.6	304.8	572.5	515.2	706.2
NP_036592.1	TIMM9	mitochondrial import inner membrane translocase subunit Tim9 isoform a [Homo sapiens]	0	23.406	3	42	3	1	89	10.4	7.21	657	73.82	3	3	0	421.5	378	298.8	492.6	466.5	341.5	600.6	538.4	401.8	1116.2	984.5	727
NP_001358535.1	CNRIP1	CB1 cannabinoid receptor-interacting protein 1 isoform CRIP1a [Homo sapiens]	0	23.393	5	54	5	1	164	18.6	7.94	685	94.72	3	5	0	2074.5	1959.4	1938.3	2459.1	2432.7	2395.3	2997	2827.1	2788.7	6531.8	6322.4	6218.3
NP_071344.1	MRPL17	39S ribosomal protein L17, mitochondrial [Homo sapiens]	0	23.372	9	52	9	1	175	20	10.11	181	49.06	8	9	0	727	353	1366	759.1	404.1	1440.3	1049.7	497.7	1850.9	1958.6	1039.8	3665.6
NP_055448.1	CTR9	RNA polymerase-associated protein CTR9 homolog isoform 1 [Homo sapiens]	0	23.356	5	17	5	1	1173	133.4	6.77	148	28.69	5	5	0	551.7	36.3	37.4	532.8	44.5	54.5	637.8	50.7	57.5	1401.3	85.3	89.4
NP_061982.3	ALG1	chitobiosyldiphosphodolichol beta-mannosyltransferase isoform 1 [Homo sapiens]	0	23.344	4	25	4	1	464	52.5	7.23	286	42	4	4	0	51.7	178	72	64.2	209.5	64.7	54.1	236.9	74.8	89.2	488.9	123.7
NP_060191.3	CC2D1A	coiled-coil and C2 domain-containing protein 1A [Homo sapiens]	0	23.29	6	23	6	1	951	104	8.09	64	27.92	5	6	0	559.9	107.7	227.9	752.6	103.3	273.2	756.8	154.8	249.6	1446.6	309.3	510.5
NP_077001.1	DCTPP1	dCTP pyrophosphatase 1 [Homo sapiens]	0	23.285	4	60	4	1	170	18.7	5.03	701	94.35	4	4	0	862.6	848	817.2	971.7	856.6	886.6	1088.1	942.9	975.5	2267	2096.3	2045.2
NP_004634.1	PABPN1	polyadenylate-binding protein 2 isoform 1 [Homo sapiens]	0	23.282	5	34	5	1	306	32.7	5.06	141	35.88	5	5	0	300.9	864.6	520.8	391	1045	599.1	409.8	1096.2	689.5	891.1	2436.6	1423.7
[truncated: 3,056 more rows]
