# Supplementary material for: Development of pathophysiologically relevant models of sickle cell disease and β-thalassemia for therapeutic studies
Source: Nat Commun. 2024 Feb 27;15:1794. doi: 10.1038/s41467-024-46036-x (PMC10899644; doi:10.1038/s41467-024-46036-x)
Supplement: Supplementary file 5 — Supplementary Data 2 (Proteomics data) [file 41467_2024_46036_MOESM5_ESM.xlsx]

## Sheet: BEL-A BTM versus HSPC BTM
Accession	Gene_symbol	Abundance_F1_126_Control_BELA.WT_R1	Abundance_F2_126_Control_BELA.WT_R2	Abundance_F3_126_Control_BELA.WT_R3	Abundance_F1_127N_Sample_BELA.BTM_R1	Abundance_F2_127N_Sample_BELA.BTM_R2	Abundance_F3_127N_Sample_BELA.BTM_R3	Abundance_F1_128N_Sample_BELA.SCM_R1	Abundance_F2_128N_Sample_BELA.SCM_R2	Abundance_F3_128N_Sample_BELA.SCM_R3	Abundance_F1_129N_Sample_HSPC.WT_R1	Abundance_F2_129N_Sample_HSPC.WT_R2	Abundance_F3_129N_Sample_HSPC.WT_R3	Abundance_F1_130N_Sample_HSPC.BTM_R1	Abundance_F2_130N_Sample_HSPC.BTM_R2	Abundance_F3_130N_Sample_HSPC.BTM_R3	Abundance_F1_131_Sample_HSPC.SCM_R1	Abundance_F2_131_Sample_HSPC.SCM_R2	Abundance_F3_131_Sample_HSPC.SCM_R3	Normalized_abundance_F1_126_Control_BELA.WT_R1	Normalized_abundance_F2_126_Control_BELA.WT_R2	Normalized_abundance_F3_126_Control_BELA.WT_R3	Normalized_abundance_F1_127N_Sample_BELA.BTM_R1	Normalized_abundance_F2_127N_Sample_BELA.BTM_R2	Normalized_abundance_F3_127N_Sample_BELA.BTM_R3	Normalized_abundance_F1_128N_Sample_BELA.SCM_R1	Normalized_abundance_F2_128N_Sample_BELA.SCM_R2	Normalized_abundance_F3_128N_Sample_BELA.SCM_R3	Normalized_abundance_F1_129N_Sample_HSPC.WT_R1	Normalized_abundance_F2_129N_Sample_HSPC.WT_R2	Normalized_abundance_F3_129N_Sample_HSPC.WT_R3	Normalized_abundance_F1_130N_Sample_HSPC.BTM_R1	Normalized_abundance_F2_130N_Sample_HSPC.BTM_R2	Normalized_abundance_F3_130N_Sample_HSPC.BTM_R3	Normalized_abundance_F1_131_Sample_HSPC.SCM_R1	Normalized_abundance_F2_131_Sample_HSPC.SCM_R2	Normalized_abundance_F3_131_Sample_HSPC.SCM_R3	HPSC-BTM_vs_BELA-BTM_P-value	HPSC-BTM_vs_BELA-BTM_Fold_change
NP_079316.2	ZNF614	1856	1949	2488	1653.1	1679.7	2179	1168.8	1199.2	1560.9	1551.9	1575.8	2036.9	884.8	923	1247.7	2204	2195.3	3067.5	2930.57	3126.83	4058.54	2247.39	2319.66	3119.36	1394.84	1440.94	1978.51	1470.64	1519.9	2050.77	912.247	974.356	1372.13	1124.52	1158.88	1689.26	0.0183641	2.35871
NP_001013859.1	MAD1L1	5897.2	4775.5	5927.9	5794.6	4476.9	5836.8	4902.5	3464.5	4634.1	5942.2	4296.2	5696.6	4361.3	2865	3930.2	10468.6	7210.1	9663.4	9618.02	7553.32	9765.77	8178.98	6367.85	8620.18	6083.71	4294.16	5800.79	5745.88	4263.59	5670.32	4640.31	2987.92	4203.94	5462.01	3785.53	5136.59	0.0139537	1.95797
NP_872434.2	CFAP100	3467.6	4007.1	4744.1	4203.2	4852	5752	3685.7	4191.7	5017.2	3924.9	4433.5	5425	3045.8	3277.2	3945.1	6179.9	7010.6	8331.3	5568.25	6378.68	7949.87	5972.95	6797.99	8475.26	4557.88	5177.64	6277.51	3854.86	4356.11	5473.48	3220.3	3465.68	4214.37	3208.38	3723.83	4402.34	0.0291345	1.94913
NP_001304947.1	APOA1	2776.7	2720.4	2644.3	3545.7	3449.6	3394	3315.6	3171	3017.2	3463.7	3357.7	3266.3	2691.2	2548	2423.3	5249.6	5029.4	4768.7	4360.44	4380.3	4338.96	5035.32	4822.69	4811.86	4058.54	3981.37	3755.53	3336.67	3321.89	3267.51	2767.3	2652.38	2645.16	2716.32	2609.9	2623.97	9.48204e-05	1.81899
XP_047280515.1	C10orf90	93	78.7	71.2	84.1	70.6	57.5	67.1	59.9	50.9	93.3	72.3	67.5	60.3	46.9	45.9	137.9	111.6	80.4	138.086	116.525	124.7	111.614	90.3722	92.2333	73.3111	61.9056	66.4278	85.2111	62.6056	74.8972	62.6056	44.5333	57.0889	73.3722	56.2861	53.8194	0.0085349	1.79153
NP_079079.1	TUBAL3	88.9	84.7	61.4	66.5	59.6	55.4	52.8	66.8	44.4	79.7	80.8	62.5	41.1	51.2	40.3	122.2	122.1	105.9	131.944	127.283	111.614	87.7	76.3111	88.7	55.4694	71.0944	59.8667	73.4333	70.3	69.8722	42.0278	47.8139	52.6167	66.6389	62.7778	69.1056	0.00235072	1.77393
NP_001358915.1	UNC80	3481.7	3713.9	3626.5	4544.6	4843.9	4812.6	4969.5	5234.4	5153.3	4307.7	4401.7	4327.7	3696.3	3805.4	3657.8	5968.6	6018.5	5868.6	5597.39	5908.61	5921.53	6436.11	6777.98	7139.62	6169.69	6391.38	6561.77	4186.12	4326.08	4317.28	3904.48	4002.38	3854.86	3101.64	3159.27	3140.12	0.00365974	1.7305
NP_001273728.1	NTMT1	234.3	190.5	193.4	225.6	186.4	187.5	281.2	243.1	222.6	268.7	204.3	224	178.7	142.4	149	400.8	318.1	312.9	363.333	307.411	318.561	306.942	254.606	270.911	317.647	290.911	272.533	251.692	196.831	226.2	183.4	147.156	169.561	210.8	175.244	179.056	0.00599417	1.66453
NP_002207.2	ITIH2	6464.3	6708.1	6383.8	8720.3	8746.5	8242.3	10139.4	9840.8	9419.3	8977.8	9034.5	8638.2	7817.2	7794.8	7308.2	14131.6	14341.1	13587.2	10440.9	10916.6	10597.9	12688.3	12272.7	12518.6	12368.9	11920.8	12411.8	8700.18	8726.15	8675.69	8093.64	8084.11	8021.69	7374.78	7374.78	7333.98	0.000511263	1.54878
XP_047285458.1	ZNF26	1731	1922	1550.5	2313.2	2568.7	2097.8	2693.8	3128.8	2459.9	2393.8	2676.3	2109.6	2069	2272	1762.9	3774.2	4216.5	3309.9	2748.53	3095.31	2583.66	3212.41	3620.62	3038.69	3247.3	3877.77	3124.82	2286.28	2597.84	2123.38	2133.94	2363.79	1951.23	1964.17	2249.68	1826.03	0.00771684	1.53074
NP_002679.2	SEPTIN5	2300.9	1957.4	2496.7	2953.1	2486.9	3172.4	3129	2670.9	3374.1	2640.5	2206.5	2868.8	2560	2179.9	2846.4	4454.6	3672.8	4919	3706.17	3144.28	4082.72	4099.38	3530.34	4579.67	3854.86	3274.39	4236.79	2509.19	2126.96	2898.52	2628.04	2268.1	3095.31	2315.71	1945.82	2695.26	0.0240658	1.52781
XP_011538534.1	ZNF239	840.5	829.1	712.2	890.8	846.7	744.3	924.7	897	803.9	1064.2	1060.9	914.4	744.7	749.6	645.8	1527.4	1499.3	1313.9	1323.77	1321.7	1204.23	1206.58	1157.02	1102.55	1106.97	1086.12	1037.9	1004.49	1023.17	915.172	787.794	782.194	706.061	820.172	793.628	713.061	0.00062874	1.52288
NP_000055.2	C3	7682.6	8256.9	7219	9721.8	10595.8	9149.6	11670.7	12770.9	11132.6	9947.4	10998.4	9562.5	8815.7	9728.1	8604.4	15044.4	16457	14582.8	12368.9	13228.2	12518.6	13970.3	14981.9	13970.3	14342.3	15388.6	14290.6	9765.77	10597.9	9595.56	9342.16	10056.2	9198.82	7884.71	8387.12	7843.79	0.000494674	1.50094
NP_066545.3	GINS1	109.9	82.4	63.3	133.1	86.7	78.5	143	120.1	95.5	182.2	113.1	131.7	235.6	192.6	188.6	366.1	266.6	256	163.739	122.906	114.208	178.925	112.442	121.55	159.814	131.944	123.356	168.489	100.683	139.728	241.544	201.714	211.278	192.733	143.783	154.972	0.0399739	0.630854
NP_055439.1	S100A6	8496.1	7912.2	7672	5040.9	4460.5	4483.9	5665.7	5119.9	4780.9	20673.6	20928.1	17215.5	11609.4	11182	9920.7	25264.9	23951.2	21658.2	13845.7	12315.4	13064.1	7196.3	6322.45	6527.88	7057.18	6260.48	6034.32	20457.7	19673.3	17050.5	12411.8	11405.1	10836.3	12830.4	12072	11806.9	0.00214758	0.578493
NP_005138.3	DNAJA3	26.1	32.4	26.4	26.9	40.9	27	40.9	42.9	38.9	66.1	59.2	64.5	75.4	71.8	66.4	78.7	124	72.2	39.55	44.9722	48.4611	35.2	49.5222	44.3111	43.8361	42.3667	51.3778	60.4167	51.6139	72	76.9	71.5833	80.6694	42.3056	63.7611	48.7833	0.00455281	0.563089
NP_006540.3	CAMKK2	42.5	83.4	88.1	72.6	118.9	124.1	331.2	472.5	523.2	118.1	216.3	211.7	222.4	335.4	360.8	175.9	275.9	309.2	64.7222	124.7	151.294	95.05	157.517	182.6	378	558.739	637.906	108.706	207.897	212.456	229.172	356.256	395.856	91.4333	149.778	177.528	0.0487523	0.443467

## Sheet: BEL-A SCM versus HSPC SCM
Accession	Gene_symbol	Abundance_F1_126_Control_BELA.WT_R1	Abundance_F2_126_Control_BELA.WT_R2	Abundance_F3_126_Control_BELA.WT_R3	Abundance_F1_127N_Sample_BELA.BTM_R1	Abundance_F2_127N_Sample_BELA.BTM_R2	Abundance_F3_127N_Sample_BELA.BTM_R3	Abundance_F1_128N_Sample_BELA.SCM_R1	Abundance_F2_128N_Sample_BELA.SCM_R2	Abundance_F3_128N_Sample_BELA.SCM_R3	Abundance_F1_129N_Sample_HSPC.WT_R1	Abundance_F2_129N_Sample_HSPC.WT_R2	Abundance_F3_129N_Sample_HSPC.WT_R3	Abundance_F1_130N_Sample_HSPC.BTM_R1	Abundance_F2_130N_Sample_HSPC.BTM_R2	Abundance_F3_130N_Sample_HSPC.BTM_R3	Abundance_F1_131_Sample_HSPC.SCM_R1	Abundance_F2_131_Sample_HSPC.SCM_R2	Abundance_F3_131_Sample_HSPC.SCM_R3	Normalized_abundance_F1_126_Control_BELA.WT_R1	Normalized_abundance_F2_126_Control_BELA.WT_R2	Normalized_abundance_F3_126_Control_BELA.WT_R3	Normalized_abundance_F1_127N_Sample_BELA.BTM_R1	Normalized_abundance_F2_127N_Sample_BELA.BTM_R2	Normalized_abundance_F3_127N_Sample_BELA.BTM_R3	Normalized_abundance_F1_128N_Sample_BELA.SCM_R1	Normalized_abundance_F2_128N_Sample_BELA.SCM_R2	Normalized_abundance_F3_128N_Sample_BELA.SCM_R3	Normalized_abundance_F1_129N_Sample_HSPC.WT_R1	Normalized_abundance_F2_129N_Sample_HSPC.WT_R2	Normalized_abundance_F3_129N_Sample_HSPC.WT_R3	Normalized_abundance_F1_130N_Sample_HSPC.BTM_R1	Normalized_abundance_F2_130N_Sample_HSPC.BTM_R2	Normalized_abundance_F3_130N_Sample_HSPC.BTM_R3	Normalized_abundance_F1_131_Sample_HSPC.SCM_R1	Normalized_abundance_F2_131_Sample_HSPC.SCM_R2	Normalized_abundance_F3_131_Sample_HSPC.SCM_R3	HPSC-SCM_vs_BELA-SCM_P-value	HPSC-SCM_vs_BELA-SCM_Fold_change
NP_001308758.1	CCDC186	1187.8	988.1	1277.7	1365.2	1106.1	1462.4	3534.5	3025.5	3807.1	1622.9	1413.2	1763.9	1250.2	995.5	1328.3	2157.4	1715.5	2264	1844.99	1553.31	2096.93	1844.99	1541.37	2126.96	4392.08	3755.53	4843.96	1544.19	1366.54	1791.86	1272.52	1044.14	1447.13	1103.7	905.244	1255.08	0.00539826	3.98023
NP_006540.3	CAMKK2	42.5	83.4	88.1	72.6	118.9	124.1	331.2	472.5	523.2	118.1	216.3	211.7	222.4	335.4	360.8	175.9	275.9	309.2	64.7222	124.7	151.294	95.05	157.517	182.6	378	558.739	637.906	108.706	207.897	212.456	229.172	356.256	395.856	91.4333	149.778	177.528	0.0279371	3.76044
XP_047276166.1	PCLO	515.7	294.7	436.3	548.3	316.4	448.5	721.2	420.4	568.7	545.9	284.9	392.6	399.7	201.4	292.1	704.1	296.7	469.2	812.661	469.692	708.992	746.956	443.6	634.806	852.244	505.047	716.578	515.789	272.533	392.578	406.028	211.478	321.794	361.544	159.394	267.233	0.0312949	2.63124
XP_006724746.1	SERPINA7	398.3	519.7	366.1	494.5	715.8	491	598.9	882	628.5	504.7	679.8	431.2	396.5	536	358.5	696.4	748.5	474.8	631.85	806.856	600.611	673.917	990.917	704.794	716.578	1064.68	787.353	478.817	656.283	430.95	401.878	573.339	391.939	357.306	407.6	269.7	0.0283974	2.4827
NP_056151.2	ZDHHC17	459.9	665.6	535.5	593.8	848.1	641.4	816.2	1151.7	932.7	489.5	699.3	492.1	666.4	961.2	717.9	897.2	1162.7	874.7	725.756	1052.39	887.294	803.906	1161.59	926.806	969.872	1385.22	1203.18	461.794	676.4	493.739	693.572	1014.38	775.483	474.428	625.739	485.661	0.0200729	2.24379
XP_011541600.1	ANKRD31	498.9	580.3	356.2	686.2	929.5	584.6	746.2	941.8	584.4	680.2	864.6	505	518.4	645.7	421.8	711.8	973.6	617.7	783.022	927.539	579.906	931.483	1287.78	838.983	884.683	1142.33	732.311	662.689	834.122	505.367	537.1	675.128	459.672	366.389	524.689	347.978	0.0344521	2.22696
XP_016866097.1	SYNE1	1530	1055.4	1167.1	2129.7	1473.3	1658.1	2615.6	1838.1	2010.7	2003.9	1433.5	1612.8	1743.3	1188.5	1364.1	2948.3	2006.4	2274.4	2383.94	1644.62	1951.23	3024.96	2045.93	2431.18	3174.23	2247.39	2583.66	1898.62	1392.41	1632.6	1811.75	1235.88	1491.43	1542.21	1056.68	1266.96	0.0201718	2.07077
XP_016875252.1	PZP	290.6	331.7	342.9	401.8	447.8	460.5	576.3	613	640.8	405.2	434.3	491.7	406.1	394.6	485.4	597.8	654.7	756.7	448.317	525.75	562.961	547.867	615.644	651.094	684.672	724.611	804.917	377.653	421.844	492.983	412.517	423.428	520.228	309.011	350.489	421.628	0.00147335	2.04805
NP_001358915.1	UNC80	3481.7	3713.9	3626.5	4544.6	4843.9	4812.6	4969.5	5234.4	5153.3	4307.7	4401.7	4327.7	3696.3	3805.4	3657.8	5968.6	6018.5	5868.6	5597.39	5908.61	5921.53	6436.11	6777.98	7139.62	6169.69	6391.38	6561.77	4186.12	4326.08	4317.28	3904.48	4002.38	3854.86	3101.64	3159.27	3140.12	0.000986319	2.03412
NP_570602.2	A1BG	1407.3	1577.7	1031.3	1982.8	2084.4	1481	2509.5	2668.7	1809.8	1966.2	2356.6	1542.1	1870.7	2022.6	1412.8	2835.9	3318.5	2150.6	2199.67	2547.43	1703.42	2723.86	2982.21	2161.28	3031.64	3267.51	2286.28	1856.44	2268.1	1546.32	1918.15	2103.58	1544.19	1490.1	1740.99	1196.2	0.0248299	1.93921
NP_001125.1	AFP	3674.1	4060.9	4344	5658.6	5819.1	6243	9283.8	7585.9	8399	6708.6	6128.6	6745.2	7085.1	6032.2	6724	10337.6	9904.9	10902.8	5962.46	6455.94	7110.81	8021.69	8301.97	9277.13	11275.4	9304.7	10836.3	6593.64	5902.34	6734.04	7404.14	6367.85	7333.98	5409.27	5191.92	5902.34	0.00814457	1.90362
NP_001280569.1	WASHC4	1145.3	934.5	1102.9	1178.2	955	1149	2119.2	1507.5	1933.4	1796.8	1375.4	1705.1	1414.9	1072.9	1344.1	2408.7	1998.9	2413.1	1802.81	1490.1	1823.25	1633.67	1313.86	1686.05	2524.15	1830.22	2454.25	1694.37	1328.56	1727.3	1443.74	1127.07	1470.64	1237.56	1052.39	1339.01	0.0284747	1.87619
XP_011529862.1	ADAM29	2766.9	1961	2257.6	3834	2722.6	3137.5	4607.3	3280.5	3787.5	3584.1	2570	2903.8	3454.1	2409.2	2699.5	5843.1	4168.2	4729.3	4346.77	3149.14	3689.64	5462.01	3774.91	4515.58	5693.83	4109.33	4836.18	3432.54	2462.42	2940.38	3606.23	2532.76	2898.52	3024.96	2215.74	2594.32	0.0219755	1.86845
NP_000055.2	C3	7682.6	8256.9	7219	9721.8	10595.8	9149.6	11670.7	12770.9	11132.6	9947.4	10998.4	9562.5	8815.7	9728.1	8604.4	15044.4	16457	14582.8	12368.9	13228.2	12518.6	13970.3	14981.9	13970.3	14342.3	15388.6	14290.6	9765.77	10597.9	9595.56	9342.16	10056.2	9198.82	7884.71	8387.12	7843.79	0.000566994	1.82543
NP_001159741.1	HAUS4	13105.6	12513.1	11479.6	18515.7	17592.1	16050.7	22074.5	20762.2	18967.1	17964	17061.2	15686.1	16697.4	15994.2	14711.1	28624.2	27069	25222.8	21501.1	19827.7	18847.7	26204	25209.6	23949.8	26715	25028.4	23842.4	17404.6	16301.1	15821.7	17466.4	16764.9	16079.4	14482	13655.1	13393.6	0.00206308	1.82
XP_006719119.1	A2M	14325	14965.2	13996.2	19407.6	20414.4	19068.9	24239.4	25511.5	23566.3	21671.2	22770.1	21028.8	18345.8	19706	17854	31936.1	33495.7	30701.9	23483.3	24732.4	23559.3	27224.8	29884	28493.6	28967.4	31318.6	30324.6	21501.1	22048.7	21425.6	19827.7	20457.7	19147	16301.1	17269.7	16238.7	0.00045552	1.81914
NP_001613.2	AHSG	17077.2	16047.8	20119.7	24974.3	23387.7	29121.7	31917.9	29047.4	37504.4	26716.2	23607.7	32224.7	24874.8	21974.4	30101.3	42266.4	37218	51938.7	27659.9	26204	34850.6	34850.6	33515.4	44267.7	37901.3	35458.3	47689.6	26204	23359.9	33144.2	26204	23094.7	33515.4	22182.2	19045	27659.9	0.0232101	1.75721
NP_001191236.1	GC	5883	6250.6	6063.1	8235.4	8912.6	8537	10370	11012.1	10622	8663.9	9308.7	9018	8216.3	8810.3	8531.6	13943.7	14774.2	14338.2	9595.56	10195.8	10088.7	11920.8	12605.2	12973.2	12688.3	13577.5	13453.1	8387.12	9066.88	8955.42	8588.27	9198.82	9146.14	7299.23	7553.32	7756.95	0.000453704	1.75674
XP_011510737.1	CP	395.6	391.2	534.7	514.5	531.8	678.8	620	621.6	802.6	566.7	583.1	743.3	469.2	438.2	549	770	815.6	1082.2	628.317	613.528	884.683	701.233	737.914	991.622	743.517	734.378	1035.44	536.333	568.053	737.417	480.167	467.761	592.622	404.65	443.978	595.517	0.0478801	1.74037
XP_047297812.1	AMOT	2170.3	2190.5	2233.1	2809.3	2829.7	2863.6	3818	3966.2	3913.5	3266.4	3104.2	3278	2879.1	2774.7	2892.9	5438.5	5181.7	5300	3449.1	3522.34	3653.36	3877.77	3981.37	4089.92	4698.13	4871.76	4942.69	3149.14	3024.96	3298.8	3043.38	2913.92	3119.36	2817.91	2684.29	2863.64	4.28998e-05	1.73474
NP_001373231.1	SERPINC1	5904.3	5462.1	5666.7	8029.9	7450.2	7778.9	9968.3	9333.4	9796.8	8315.9	7587.9	8135	7920.6	7150.8	7664.7	14011.8	12234.3	13275	9637.85	8769.24	9342.16	11606.9	10597.9	11448.2	12011.6	11229.4	12644.3	8084.11	7291.69	8178.98	8217.98	7357.97	8273.36	7333.98	6436.11	7092.94	0.00105815	1.72004
NP_783316.2	MT1E	450.9	432.3	355.9	626.3	575	471.5	842	744	627.8	612.8	581.4	500.5	606.8	535.5	443.5	1070.9	989.9	830.1	713.061	677.339	578.9	846.661	792.017	675.822	1001.73	887.294	784.183	591.222	562.272	500.294	630.033	572.878	477.467	563.767	539.811	462.961	0.014535	1.70644
NP_000604.1	HPX	2088.2	2641	1927.7	2815.6	3586	2664.6	3191	4018.5	3039.1	2891.5	3734.9	2773.2	2684.4	3363.1	2553.5	4255.4	5506.1	4310.1	3285.91	4285.5	3144.28	3904.48	5007.11	3785.53	3909.1	4967.01	3768.32	2779.61	3668.17	2814.03	2757.87	3575.92	2757.87	2192.92	2872.47	2347.44	0.0256764	1.70575
XP_047285458.1	ZNF26	1731	1922	1550.5	2313.2	2568.7	2097.8	2693.8	3128.8	2459.9	2393.8	2676.3	2109.6	2069	2272	1762.9	3774.2	4216.5	3309.9	2748.53	3095.31	2583.66	3212.41	3620.62	3038.69	3247.3	3877.77	3124.82	2286.28	2597.84	2123.38	2133.94	2363.79	1951.23	1964.17	2249.68	1826.03	0.0124598	1.69703
NP_057383.2	HSPA14	188.6	220.3	159.4	252	241.9	213.7	406.6	421.3	379.2	316.3	338.7	258.8	331.7	349.8	264.3	500.9	655.4	427.7	293.117	351.781	262.644	343.411	343.411	305.567	474.781	507.039	467.178	294.939	328.789	263.378	337.6	370.872	292.356	263.564	351.656	244.356	0.0175033	1.68571
NP_002209.2	ITIH4	4404.6	4526	3746.6	5918.2	6010	4970.9	6993.8	7144.7	5917.5	6399.3	6552.6	5610.6	5427.6	5494.9	4719.3	9830.2	10081.5	8508.2	7092.94	7139.62	6096.36	8449.39	8700.18	7404.14	8501.51	8796.21	7629.89	6294.21	6378.68	5613.99	5655.04	5735.79	5068.34	5136.59	5222.73	4504.09	0.00243463	1.67711
XP_016864061.1	TLR1	234.7	122.6	206.4	300.4	189	256.4	350.9	297.2	316.7	318.6	224.9	246.8	271.7	211.3	234.4	513.3	349.5	419.1	364.883	194.922	340.394	406.422	257.767	370.367	403.572	361.347	395.25	299.539	217.744	249.556	276.917	221.481	260.772	268.156	191.728	237.167	0.00754474	1.6644
NP_002207.2	ITIH2	6464.3	6708.1	6383.8	8720.3	8746.5	8242.3	10139.4	9840.8	9419.3	8977.8	9034.5	8638.2	7817.2	7794.8	7308.2	14131.6	14341.1	13587.2	10440.9	10916.6	10597.9	12688.3	12272.7	12518.6	12368.9	11920.8	12411.8	8700.18	8726.15	8675.69	8093.64	8084.11	8021.69	7374.78	7374.78	7333.98	0.00096117	1.66194
NP_002606.3	SERPINF1	2993.7	3914.8	2871.7	4252	5280.8	4035.9	4846.6	6243.3	4663.4	4619.2	6179.5	4416.4	4381.1	5443.3	4062	6838.1	9104.3	6628.1	4799.39	6201.74	4698.13	6002.76	7374.78	5850.63	6002.76	7646.13	5865.82	4547.62	5972.95	4402.34	4666.92	5670.32	4338.96	3505.81	4759.97	3514.57	0.0255572	1.65655
XP_006719866.1	NBEA	378	421.6	313.4	547.1	627.9	471.3	705.6	760.8	561	534	561.6	419.1	548.9	622.6	472.5	920.6	1016.7	778.5	592.622	658.664	514.294	743.517	866.106	675.128	832.478	906.689	701.233	501.306	543.483	419.042	568.444	658.2	509.2	487.706	559.65	432.167	0.0159823	1.64945
NP_387510.1	WDR4	65.3	77.8	65.3	73	85.3	77.6	150.5	158.1	158.1	131.6	145.8	133.7	104	122.8	102.5	186.6	224.2	193.3	96.95	115.753	116.983	95.6389	110.278	119.489	171.211	182.6	196.622	121.022	133.8	141.417	106.011	124.7	122.906	97.4167	119.072	119.489	0.00230592	1.6383
NP_002679.2	SEPTIN5	2300.9	1957.4	2496.7	2953.1	2486.9	3172.4	3129	2670.9	3374.1	2640.5	2206.5	2868.8	2560	2179.9	2846.4	4454.6	3672.8	4919	3706.17	3144.28	4082.72	4099.38	3530.34	4579.67	3854.86	3274.39	4236.79	2509.19	2126.96	2898.52	2628.04	2268.1	3095.31	2315.71	1945.82	2695.26	0.0161105	1.63381
NP_005637.3	TARBP1	44.4	39.3	35.4	60.4	45.3	39.9	78.1	69.7	55.8	78.9	48.9	47.2	57.2	49	35.5	99.4	70.4	75.8	66.9222	54.65	64.3556	78.5444	55.7222	62.0667	84.1	74.6833	72.6111	72.9472	40.8361	53.0278	60.2056	46.3611	48.0139	54.75	35.7833	51.1944	0.017951	1.63267
XP_047284398.1	CCDC63	529.8	571.9	666.5	715.7	819.4	830.9	770.1	841.4	847	804.7	822.3	882.6	717.2	726.1	764	1080.7	1120.7	1230.8	831.483	912.844	1132.02	976.717	1124.52	1227.54	916.628	1000.89	1084.65	781.028	790.556	872.822	757.15	758.994	830.167	571.894	606.783	672.844	0.00483913	1.62146
NP_001378948.1	ITIH3	2300.1	2446	2194.9	3128.7	3240.2	3031.8	3862.3	3826.7	3685.5	3618.4	3667	3339.1	2998.7	3197.5	3072.4	5499.9	5844.5	5459.3	3699.14	3949.41	3620.62	4360.44	4547.62	4360.44	4759.97	4707.51	4656.78	3490.63	3575.92	3349.91	3174.23	3360.89	3298.8	2855.18	3054.67	2950.03	0.000111291	1.59418
NP_001288196.1	MT1G	723.2	833.9	711.4	1065.1	1230.6	1022.1	1456.7	1679	1433.1	1187.8	1283.4	1150.1	1144.9	1293.8	1146.6	2132.1	2359.3	2119.8	1132.02	1328.56	1203.18	1458.02	1712.49	1491.43	1734.07	2053.62	1817.03	1117.57	1243.29	1186.29	1160.18	1344.54	1272.52	1096.16	1249.93	1178.92	0.00863495	1.58999
NP_000033.2	APOH	2668	2467.2	2321.9	3837	3583.8	3348.6	4175.6	3839.8	3559.2	3883.2	3604.8	3423.9	3884.9	3679.4	3414.1	6078.5	5810.2	5424.7	4220.79	4002.38	3774.91	5473.48	4997.4	4759.97	5068.34	4743.29	4488.28	3794.83	3514.57	3457.48	4072.53	3842.01	3620.62	3149.14	3031.64	2924.23	0.00430056	1.57055
NP_000629.3	VTN	2093.5	1973.2	1592.7	2709.1	2509.4	1932.7	2893.3	2763.3	2222.7	3149.7	3066.1	2372.2	2883.1	2707.6	2063.3	4282.2	4202.2	3195.1	3296.88	3166.24	2678.67	3785.53	3575.92	2801.41	3514.57	3381.16	2849.88	3006.44	2976.51	2412.42	3048.84	2830.98	2271.46	2212.47	2239.06	1759.05	0.0116385	1.5692
NP_001273728.1	NTMT1	234.3	190.5	193.4	225.6	186.4	187.5	281.2	243.1	222.6	268.7	204.3	224	178.7	142.4	149	400.8	318.1	312.9	363.333	307.411	318.561	306.942	254.606	270.911	317.647	290.911	272.533	251.692	196.831	226.2	183.4	147.156	169.561	210.8	175.244	179.056	0.00393372	1.55918
NP_002206.2	ITIH1	914.4	894.2	897.3	1174.1	1118.4	1166	1503.6	1428.9	1427.7	1625.7	1419.8	1445.4	1222.8	1142.7	1088.4	2255.1	2120.4	2027.8	1446.32	1424.38	1495.63	1624.56	1550.72	1717.21	1791.86	1736.29	1804.52	1553.31	1377.74	1443.74	1239.55	1196.84	1211.14	1160.18	1128.46	1133.46	0.000154425	1.55831
NP_066549.2	ART4	1084.6	1108	786.6	1488.1	1434.7	1039.7	1827.5	1768.4	1295.3	1744.3	1689.3	1141.4	1490.9	1556.5	1080.3	2689.2	2689	1876.8	1699.64	1771.66	1305.54	2019.12	1983.15	1515.15	2197.08	2161.28	1637.48	1657.77	1644.62	1177.48	1541.37	1629.96	1198.53	1410.29	1414.59	1035.44	0.0376341	1.55319
XP_047286210.1	SACS	320.5	312.7	230.9	434.5	443.3	307.8	528.8	528.5	395.6	471	471.9	349.7	397.3	397.2	283.2	760.1	759.9	554.6	498.044	495.989	375.522	594.75	609.056	439.883	625.739	628.317	491.514	440.35	459.222	353.889	403.572	425.217	311.539	398.467	415.95	312.517	0.0245302	1.54896
NP_001354294.1	TLE7	538.7	566.8	444.2	680.7	776.2	621.2	807.1	884.1	698.1	798.5	919.6	655.6	721	769.3	594.3	1210.3	1340.8	996.5	846.661	897.656	722.489	927.539	1076.45	901.811	960.117	1069.18	884.683	774.456	887.294	647.467	759.889	802.856	634.806	655.378	713.061	549.889	0.0101524	1.51902
XP_011543064.1	XRRA1	2850.3	2835.9	2863.1	2663.4	2776	2690.8	2254.6	2367.6	2354.8	3632.9	3749.2	3746.7	2741.4	2804.8	2864.3	9738.5	9789.1	9851.1	4515.58	4594.46	4676.61	3713.71	3854.86	3815.93	2686.54	2903.94	2968.82	3505.81	3682.04	3706.17	2824.07	2930.57	3101.64	5035.32	5112.76	5222.73	8.26023e-05	0.556854
NP_055439.1	S100A6	8496.1	7912.2	7672	5040.9	4460.5	4483.9	5665.7	5119.9	4780.9	20673.6	20928.1	17215.5	11609.4	11182	9920.7	25264.9	23951.2	21658.2	13845.7	12315.4	13064.1	7196.3	6322.45	6527.88	7057.18	6260.48	6034.32	20457.7	19673.3	17050.5	12411.8	11405.1	10836.3	12830.4	12072	11806.9	0.000186892	0.527168
