# Supplementary material for: Development of pathophysiologically relevant models of sickle cell disease and β-thalassemia for therapeutic studies
Source: Nat Commun. 2024 Feb 27;15:1794. doi: 10.1038/s41467-024-46036-x (PMC10899644; doi:10.1038/s41467-024-46036-x)
Supplement: Supplementary file 7 — Source Data [file 41467_2024_46036_MOESM7_ESM.xlsx]

## Sheet: Figure 1
Fig. 1D	Differentiation of BEL-A and HSPCs
	Basoerythroblast			Polychromatic			Orthrochromatic			Retoculocytes			Erythrocyte
	Data 1	Data 2	Data 3	Data 1	Data 2	Data 3	Data 1	Data 2	Data 3	Data 1	Data 2	Data 3	Data 1	Data 2	Data 3
BEL-A WT	4	6	7	9	8	10	33	29	31	25	26	29	28	31	23
BEL-A SCM	5	3	6	15	14	17	36	38	24	20	22	23	24	23	20
BEL-A BTM	6	11	10	16	19	17	48	41	42	18	19	16	12	10	15
HSPCs WT	3	5	4	11	13	12	32	29	31	24	22	28	30	31	25
HSPCs SCM	7	6	4	17	16	14	31	30	35	17	21	22	28	27	25
HSPCs BTM	9	10	9	22	27	26	40	38	43	14	14	12	15	11	10
Fig 1E	Cell expansion profile
	Upper Panel (BEL-A)
	BEL-A WT			BEL-A SCM			BEL-A BTM
	Data 1	Data 2	Data 3	Data 1	Data 2	Data 3	Data 1	Data 2	Data 3
Day 0	3	3	3	3	3	3	3	3	3
Day 2	5.1	5.3	4.9	5.6	5.2	5.4	5.5	5.2	5.1
Day 4	7.2	7.5	7	7.8	4.3	7.6	7.3	7.6	7.5
Day 6	8.8	9	8.5	9.1	8.9	8.8	6.9	6.4	6.7
Day 8	8.1	8.4	8.1	8.4	8.3	8.5	6.2	6.1	6.4
Day 10	7.5	7.4	7.1	7.3	7.1	7.2	5.3	5.2	5.5
Day 12	7.2	7	6.8	6.7	6.8	6.5	5	4.9	5.1
	Lower panel (HSPCs)
	HSPCs WT		HSPCs SCM			HSPCs BTM
	Data 1	Data 2	Data 1	Data 2	Data 3	Data 1	Data 2	Data 3
Day 0	3	3	3	3	3	3	3	3
Day 4	6.4	6.1	5.5	5.9	5.8	5.1	5.3	5.2
Day 8	16.9	16.6	16	16.3	16.1	15.7	15.6	15.4
Day 12	22	21	20.4	20.7	20.8	18.4	18.6	18.8
Day 16	17.8	16.7	17.1	17.3	17.5	16.5	16.3	15.9
Day 20	14.9	14.3	14	14.4	14.6	13.5	13.1	12.8

## Sheet: Figure 2
Fig 2A	Enucleation progression
	Left Panel (BEL-A)
	BEL-A WT			BEL-A SCM			BEL-A BTM
	Data 1	Data 2	Data 3	Data 1	Data 2	Data 3	Data 1	Data 2	Data 3
Day 0	0	0	0	0	0	0	0	0	0
Day 2	0	0	0	0	0	0	0	0	0
Day 4	0	0	0	0	0	0	0	0	0
Day 6	4	8	4	3	11	3	1	4	1
Day 8	18	21	23	14	19	17	9	12	9.6
Day 10	31.5	37	39	26	31	32	14	19	21
Day 12	48	46	51	39	44	42	27	22	29
	Right panel (HSPCs)
	HSPCs WT			HSPCs SCM			HSPCs BTM
	Data 1	Data 2	Data 3	Data 1	Data 2	Data 3	Data 1	Data 2	Data 3
Day 0	0	0	0	0	0	0	0	0	0
Day 6	0	0	0	0	0	0	0	0	0
Day 9	0	0	0	0	0	0	0	0	0
Day 12	0	0	0	0	0	0	0	0	0
Day 15	1.4	3.9	6	3.8	3	9	0.6	1.5	4.4
Day 18	21.6	25.8	29	17.3	21.3	23	18.8	16.9	18.6
Day 21	51.4	49	54	48.9	47	49	34.7	31.5	27.9
Fig. 2B	Enucleation
	BEL-A WT	BEL-A SCM	BEL-A BTM	HSPCs WT	HSPCs SCM	HPSCs BTM
Data 1	49	53	28	59	58	53
Data 2	56	57	32	64	54	48
Data 3	53	54	34	61	59	48
Fig. 2C	qPCR
	Top Panel (SCM)
	BEL-A WT			BEL-A SCM			HSPCs WT			HSPCs SCM
	Data 1	Data 2	Data 3	Data 1	Data 2	Data 3	Data 1	Data 2	Data 3	Data 1	Data 2	Data 3
HBB	1	1	1	0.328	0.907	0.754	1	1	1	0.222	0.444	1.09
HBG	1	1	1	1.334	1.5479	1.9171	1	1	1	3.449	4.86	4.863
HBD	1	1	1	0.59	0.61	0.62	1	1	1	0.60035	0.4447	0.7929
	Bottom Panel (BTM)
	BEL-A WT			BEL-A BTM			HSPCs WT			HSPCs BTM
	Data 1	Data 2	Data 3	Data 1	Data 2	Data 3	Data 1	Data 2	Data 3	Data 1	Data 2	Data 3
HBB	1	1	1	1.476e-05	1.997e-05	0.0001454	1	1	1	4.318e-05	6.207e-06	2.929e-05
HBG	1	1	1	2.86	1.85	2.29	1	1	1	2.05	3.615	3.16
HBD	1	1	1	0.00911	0.008968	0.0104	1	1	1	0.01073	0.01111	0.02071
Fig. 2D	F-cell population
	BEL-A WT	BEL-A SCM	BEL-A BTM	HSPCs WT	HSPCs SCM	HPSCs BTM
Data 1	1	5	11	8	26	22
Data 2	0	8	13	7	21	19
Data 3	2	7	14	7	25	26
Fig. 2E	RP-HPLC (SCM)
	BEL-A WT				BEL-A SCM				HSPCs WT				HSPCs SCM
	β	δ	ɑ	ɣ	β	δ	ɑ	ɣ	β	δ	ɑ	ɣ	β	δ	ɑ	ɣ
Data 1	48	3	48	0.1	44.38	3.059	48.9443	3.6	48.4019	1.23746	49.3519	1.00874	44.8887	2.34961	49.3501	3.41165
Data 2	47	2	50	0	41.65	2.885	51.777	3.68	46.4676	2.19157	50.2382	1.10259	45.5775	2.36575	48.8841	3.17264
Data 3	47.9	3	49	0.1	42.23	2.704	50.0615	5.002	48.237	1.08967	49.9329	0.740513
Fig. 2F	RP-HPLC (BTM)
	BEL-A WT				BEL-A BTM				HSPCs WT				HSPCs BTM
	β	δ	ɑ	ɣ	β	δ	ɑ	ɣ	β	δ	ɑ	ɣ	β	δ	ɑ	ɣ
Data 1	48	3	48	0.1	32.79	3.5	58.59	5.1	48.4019	1.23746	49.3519	1.00874	32.7959	3.50581	58.5905	5.10773
Data 2	47	2	50	0	32.039	3.25	60.38	4.32	46.4676	2.19157	50.2382	1.10259	32.0391	3.25074	60.3819	4.32826
Data 3	47.9	3	49	0.1	29.41	3.34	62.77	4.47	48.237	1.08967	49.9329	0.740513	29.4162	3.34285	62.7689	4.47202

## Sheet: Figure 3
Fig. 3F	% non- sickling
	BEL-A WT	BEL-A SCM	HSPCs WT	HPSCs SCM
Data 1	100	28	100	51
Data 2	100	19	100	56
Data 3	100	21	100	59
Fig. 3G	% ROS
	BEL-A WT	BEL-A SCM	BEL-A BTM	HSPCs WT	HSPCs SCM	HPSCs BTM
Data 1	3.6	22.1	21	29	21	29
Data 2	4.6	22.9	19	28	19	28
Data 3	1.7	24	23	31	23	31
Fig. 3H	HBB/HBA (Flow cytometry)
	BEL-A WT	BEL-A BTM	HSPCs WT	HPSCs BTM
Data 1	0.88	0.377	1.07	0.47
Data 2	0.87	0.58	0.96	0.4
Data 3	0.95	0.45	0.94	0.41

## Sheet: Figure 4
Fig. 4B	Invasion assay
	BEL-A WT	BEL-A SCM	WT (RBCs)	SCM (RBCs)
Data 1	3.91	2.71	4.31	2.4
Data 2	3.51	2.42	3.98	2.7
Data 3	3.2	2.31	3.2	2.6
Fig. 4D	BEL-A normoxia invasion
	BEL-A WT			BEL-A SCM
	Data 1	Data 2	Data 3	Data 1	Data 2	Data3
6 hpi	2.9	2.5	3.3	1.1	1.3	0.9
18 hpi	2.6	3.1	3.2	1.9	1.7	0.9
30 hpi	3.4	3.9	3.6	2.1	2.2	1.2
42 hpi	4.1	4.4	4.3	2.4	2.12	1.5
54 hpi	6.8	5.9	6.7	2.3	2.7	2.1
Fig. 4E	Patient normoxia invasion
	WT (RBCs)			SCM (RBCs)
	Data 1	Data 2	Data 3	Data 1	Data 2	Data3
6 hpi	4.2	3.7	3.5	2.19	2.79	2.3
18 hpi	3.98	3.54	3.42	2.14	2.34	1.9
30 hpi	3.21	3.8	3.98	1.97	2.13	2.42
42 hpi	3.65	4.1	3.72	2.15	2.76	2.69
54 hpi	5.78	6.35	6.2	2.41	2.93	2.5
Fig. 4G	BEL-A hypoxia invasion
	BEL-A WT			BEL-A SCM
	Data 1	Data 2	Data 3	Data 1	Data 2	Data3
6 hpi	3.1	3.5	2.9	1.3	1.5	0.9
18 hpi	4.2	3.9	3.2	2.5	1.8	1.3
30 hpi	3.9	4.3	3.4	1.9	2.4	2.15
42 hpi	4.1	3.8	3.5	2.3	1.9	1.8
54 hpi	5.2	6.1	6.9	1.89	2.6	2.3
Fig. 4H	Patient hypoxia invasion
	WT (RBCs)			SCM (RBCs)
	Data 1	Data 2	Data 3	Data 1	Data 2	Data3
6 hpi	3.3	3.9	2.9	1.19	1.7	1.4
18 hpi	2.9	3.2	3.12	1.5	1.74	1.56
30 hpi	3.4	2.8	3.21	1.89	1.56	1.6
42 hpi	3.8	3.4	3.5	1.93	1.9	1.82
54 hpi	4.92	5.35	5.9	1.98	1.56	2.1

## Sheet: Figure 5
Fig. 5A	% Enucleation
	BEL-A SCM	BEL-A SCM Hu	BEL-A SCM Pom	BEL-A BTM	BEL-A BTM Hu	BEL-A BTM Pom
Data 1	47	53	51	32	61	59
Data 2	56	59	57	38	46	47
Data 3	52	57	61	23	48	45
Fig. 5B	Relative HBG1/2 mRNA expression
	BEL-A SCM	BEL-A SCM Hu	BEL-A SCM Pom	BEL-A BTM	BEL-A BTM Hu	BEL-A BTM Pom
Data 1	1	3.2	3.055	1	1.3	2.96
Data 2	1	3.18	5.76	1	1.69	2.28
Data 3	1	2.84	8.85	1	1.36	2.92
Fig. 5C	% F-cell population
	BEL-A SCM	BEL-A SCM Hu	BEL-A SCM Pom	BEL-A BTM	BEL-A BTM Hu	BEL-A BTM Pom
Data 1	11	32	27	13	23	32
Data 2	9	23	20	11	27	28
Data 3	13	31	29	15	29	26
Fig. 5D	γ-globin/total β- globin (RP-HPLC)
	BEL-A SCM	BEL-A SCM Hu	BEL-A SCM Pom	BEL-A BTM	BEL-A BTM Hu	BEL-A BTM Pom
Data 1	0.0784314	0.3	0.27	0.206897	0.390244	0.377778
Data 2	0.104167	0.285714	0.265306	0.205882	0.439024	0.44186
Data 3	0.0961538	0.3125	0.313725	0.16129	0.394737	0.357143
Fig. 5E	% ROS
	BEL-A SCM	BEL-A SCM HU	BEL-A SCM Pom	BEL-A BTM	BEL-A BTM Hu	BEL-A BTM Pom
Data 1	28	18	18	26	14	13
Data 2	24	19	11	32	12	15
Data 3	23	15	20	37	17	15
Fig. 5F	HBB/HBA ratio (Flow Cytometry)
	BEL-A BTM	BEL-A BTM Hu	BEL-A BTM Pom
Data 1	0.53	0.82	0.72
Data 2	0.53	0.67	0.7
Data 3	0.36	0.66	0.64
Fig. 5G	β-like globin/α-globin (RP-HPLC) : BTM
	BEL-A BTM			BEL-A BTM Hu			BEL-A BTM Pom
	β	δ	ɣ	β	δ	ɣ	β	δ	ɣ
Data 1	0.295775	0.028169	0.084507	0.389831	0.0338983	0.271186	0.454545	0.0545455	0.309091
Data 2	0.363636	0.0454545	0.106061	0.338983	0.0508475	0.305085	0.385965	0.0350877	0.333333
Data 3	0.333333	0.0434783	0.0724638	0.33871	0.0322581	0.241935	0.413793	0.0517241	0.258621
Fig. 5H	β-like globin/α-globin (RP-HPLC) : SCM
	BEL-A SCM			BEL-A SCM Hu			BEL-A SCM Pom
	β	δ	ɣ	β	δ	ɣ	β	δ	ɣ
Data 1	0.938776	0.0204082	0.0816327	0.66	0.04	0.3	0.7	0.03	0.27
Data 2	0.807692	0.0192308	0.0961538	0.666667	0.0196078	0.27451	0.666667	0.0392157	0.254902
Data 3	0.9375	0.0416667	0.104167	0.596154	0.0384615	0.288462	0.653061	0.0612245	0.326531
Fig. 5J	% Sickling
	BEL-A SCM	BEL-A SCM Hu	BEL-A SCM Pom
Data 1	62	33	42
Data 2	71	38	35
Data 3	73	41	46

## Sheet: Figure 6
Fig. 6B	% Deletion efficiency
	BEL-A SCM	BEL-A SCM HPFH3 modified	BEL-A BTM	BEL-A BTM HPFH3 modified
Data 1	0	54	0	49
Data 2	0	52	0	48
Data 3	0	51	0	49
Fig. 6C	% Enucleation
	BEL-A SCM	BEL-A SCM HPFH3 modified	BEL-A BTM	BEL-A BTM HPFH3 modified
Data 1	53	54	28	47
Data 2	57	49	32	44
Data 3	54	58	24	48
Fig. 6D	Relative HBG1/2 mRNA expression
	BEL-A SCM	BEL-A SCM HPFH3 modified	BEL-A BTM	BEL-A BTM HPFH3 modified
Data 1	1	3.75	1	1.53
Data 2	1	2.31	1	2.72
Data 3	1	5.17	1	2.45
Fig. 6E	% F-cell population
	BEL-A SCM	BEL-A SCM HPFH3 modified	BEL-A BTM	BEL-A BTM HPFH3 modified
Data 1	5	61	11	64
Data 2	8	51	13	67
Data 3	7	49	14	54
Fig. 6F	γ-globin/total β-globin (RP-HPLC)
	BEL-A SCM	BEL-A SCM HPFH3 modified	BEL-A BTM	BEL-A BTM HPFH3 modified
Data 1	0.0706672	0.558299	0.123347	0.494552
Data 2	0.0764081	0.584521	0.109249	0.568897
Data 3	0.100209	0.494474	0.120115	0.581022
Fig. 6G	% ROS
	BEL-A SCM	BEL-A SCM HPFH3 modified	BEL-A BTM	BEL-A BTM HPFH3 modified
Data 1	23	10	21	12
Data 2	26	12	23	10
Data 3	24	9	23	16
Fig. 6H	HBB/HBA ratio (Flow Cytometry)
	BEL-A BTM	BEL-A BTM HPFH3 modified
Data 1	0.377	0.83
Data 2	0.58	0.84
Data 3	0.45	1.04
Fig. 6I	β-like globin/α-globin (RP-HPLC) : BTM
	BEL-A BTM			BEL-A BTM HPFH3 modified
	β	δ	ɣ	β	δ	ɣ
Data 1	0.559748	0.0598358	0.0871768	0.443523	0.0915341	0.523523
Data 2	0.530608	0.0538363	0.0716813	0.422268	0.0539447	0.628425
Data 3	0.468643	0.0532565	0.0712457	0.377533	0.0512755	0.594655
Fig. 6J	β-like globin/α-globin (RP-HPLC) : SCM
	BEL-A SCM			BEL-A SCM HPFH3 modified
	β	δ	ɣ	β	δ	ɣ
Data 1	0.906921	0.0625	0.0737155	0.39764	0.036774	0.549089
Data 2	0.804443	0.0557288	0.0711613	0.369475	0.0304777	0.562678
Data 3	0.843575	0.0540037	0.0999628	0.521459	0.0318792	0.54124
Fig. 6L	% Sickling
	BEL-A SCM	BEL-A SCM HPFH3 modified
Data 1	56	9
Data 2	69	14
Data 3	74	8

## Sheet: Figure 7
Fig. 7A	% Editing efficiency
	BEL-A SCM	BEL-A SCM HBG1/2 promoter	BEL-A BTM	BEL-A BTM HBG1/2 promoter
Data 1	0	59.98	0	54.07
Data 2	0	51.03	0	57.91
Fig. 7B	% Enucleation
	BEL-A SCM	BEL-A SCM HBG1/2 promoter	BEL-A BTM	BEL-A BTM HBG1/2 promoter
Data 1	44	47	31	42
Data 2	49	47	29	45
Data 3	51	48	36	46
Fig. 7C	Relative HBG1/2 mRNA expression
	BEL-A SCM	BEL-A SCM HBG1/2 promoter	BEL-A BTM	BEL-A BTM HBG1/2 promoter
Data 1	1	6.16	1	1.68
Data 2	1	3.09	1	2.97
Data 3	1	2.77	1	2.38
Fig. 7D	% F-cell population
	BEL-A SCM	BEL-A SCM HBG1/2 promoter	BEL-A BTM	BEL-A BTM HBG1/2 promoter
Data 1	13	41	16	43
Data 2	11	39	15	41
Data 3	11	36	17	39
Fig. 7E	γ-globin/total β-globin (RP-HPLC)
	BEL-A SCM	BEL-A SCM HBG1/2 promoter	BEL-A BTM	BEL-A BTM HBG1/2 promoter
Data 1	0.0784314	0.4	0.206897	0.428571
Data 2	0.130435	0.44898	0.142857	0.44186
Data 3	0.0980392	0.391304	0.228571	0.466667
Fig. 7F	% ROS
	BEL-A SCM	BEL-A SCM HBG1/2 promoter	BEL-A BTM	BEL-A BTM HBG1/2 promoter
Data 1	26	13	24	15
Data 2	24	12	28	11
Data 3	28	14	29	16
Fig. 7G	HBB/HBA ratio (Flow Cytometry)
	BEL-A BTM	BEL-A BTM HBG1/2 promoter
Data 1	0.43	0.78
Data 2	0.43	0.87
Data 3	0.51	0.79
Fig. 7H	β-like globin/α-globin (RP-HPLC) : BTM
	BEL-A BTM			BEL-A BTM HBG1/2 promoter
	β	δ	ɣ	β	δ	ɣ
Data 1	0.295775	0.028169	0.084507	0.490196	0.0588235	0.411765
Data 2	0.4	0.0615385	0.0769231	0.368421	0.0526316	0.333333
Data 3	0.338462	0.0769231	0.123077	0.363636	0.0727273	0.381818
Fig. 7I	β-like globin/α-globin (RP-HPLC) : SCM
	BEL-A SCM			BEL-A SCM HBG1/2 promoter
	β	δ	ɣ	β	δ	ɣ
Data 1	0.938776	0.0204082	0.0816327	0.56	0.04	0.4
Data 2	0.685185	0.0555556	0.111111	0.490196	0.0392157	0.431373
Data 3	0.857143	0.0816327	0.102041	0.462963	0.0555556	0.333333
Fig. 7K	% Sickling
	BEL-A SCM	BEL-A SCM HBG1/2 promoter
Data 1	59	31
Data 2	64	28
Data 3	67	37

## Sheet: Supplementary Figure 7
Flow cytometric analysis of CD235a and CD71 positive cells
BEL-A
	WT			SCM			BTM
	Data 1	Data 2	Data 3	Data 1	Data 2	Data 3	Data 1	Data 2	Data 3
CD235a+CD71+	21	17	18	26	18	22	25	28	26
CD235a+CD71-	69	79	76	69	81	77	58	57	64
HSPC
	WT			SCM			BTM
	Data 1	Data 2	Data 3	Data 1	Data 2	Data 3	Data 1	Data 2	Data 3
CD235a+CD71+	19.1	20	21	19.3	27	24	31	29	26.9
CD235a+CD71-	79	73	76	79	70	72	68	59	66.3

## Sheet:  Supplementary Figure 11
A	Percentage ROS from blood
	WT	SCM	BTM
	5	17.5	29.7
C	Percentage non-sickled cells from healthy and patients' blood
		Healthy Donor	Sickle cell patient
	Data 1	100	15
	Data 2	100	10
	Data 3	100	13

## Sheet: Supplementray Figure 12
A.	% CD235a/CD71 positive cells
	WT UT		WT HU		WT Pom		SCM UT		SCM HU		SCM Pom		BTM		BTM HU		BTM Pom
	CD235a+CD71+	CD235a+CD71-	CD235a+CD71+	CD235a+CD71-	CD235a+CD71+	CD235a+CD71-	CD235a+CD71+	CD235a+CD71-	CD235a+CD71+	CD235a+CD71-	CD235a+CD71+	CD235a+CD71-	CD235a+CD71+	CD235a+CD71-	CD235a+CD71+	CD235a+CD71-	CD235a+CD71+	CD235a+CD71-
Data 1	22	72	25	72	25	70	24	72	22	73	27	67	36	53	26	69	22	77
Data 2	21	74	23	76	22	74	26	67	27	70	27	68	38	56	23	68	21	72
Data 3	19	72	25	73	20	78	25	69	25	72	22	76	32	59	25	73	19	77
B.	% Enucleation
	BEL-A WT	BEL-A WT Hu	BEL-A WT Pom
Data 1	51	57	47
Data 2	49	52	53
Data 3	56	55	51
C.	Relative HBG1/2 expression
	BEL-A WT	BEL-A WT Hu	BEL-A WT Pom
Data 1	1	11.8	8.24
Data 2	1	13.05	10.41
Data 3	1	13.61
D.	% F-cell population
	BEL-A WT	BEL-A WT Hu	BEL-A WT Pom
Data 1	0.3	28	29
Data 2	4	25	17
Data 3	2	29	23
E.	β-like globin/α-globin (RP-HPLC)
	BEL-A WT			BEL-A WT Hu			BEL-A WT Pom
	β	δ	ɣ	β	δ	ɣ	β	δ	ɣ
Data 1	0.9815	0.06134	0.00204	0.7272	0.0606	0.2525	0.7647	0.03921	0.1568
Data 2	0.979	0.06	0	0.757	0.04	0.22	0.795	0.04	0.204
F.	% ROS
	BEL-A WT	BEL-A WT Hu	BEL-A WT Pom
Data 1	3	3	5
Data 2	4	4	3
Data 3	4	5	4

[truncated: 4 more sheets: Supplementary Figure 14, Supplementary Figure 15, Supplementary Figure 16, Raw files]
